# Supplementary material for: Tumor Immune Microenvironment Characterization Identifies Prognosis and Immunotherapy-Related Gene Signatures in Melanoma
Source: Front Immunol. 2021 May 6;12:663495. doi: 10.3389/fimmu.2021.663495 (PMC8134682; doi:10.3389/fimmu.2021.663495)
Supplement: Supplementary file 6 [file Table_1.xlsx]

## Sheet: S1
Table S1 Information of datasets included in the study
Series accession numbers	Platform	Probe	Number of sample included in study	Survivval Outcome	Disease	Region
GSE65904	GPL10558	Illumina HumanHT-12 V4.0bexpression beadchip	210	overall survival	melanoma	Sweden
GSE59455	GPL8432	Illumina HumanRef-8 WG-DASL v3.0	122	overall survival	melanoma	Australia
GSE54467	GPL6884	Illumina HumanWG-6 v3.0 expression beadchip	79	overall survival	melanoma	Australia
GSE46517	GPL96	[HG-U133A] Affymetrix Human Genome U133A Array	83	overall survival	melanoma	USA
GSE19234	GPL570	[HG-U133_Plus_2] Affymetrix Human Genome U133 Plus 2.0 Array	44	overall survival	melanoma	USA
TCGA-SKCM	TCGA	Illumina RNAseq	455	overall survival	melanoma	NA
GSE78220	GPL10558	Illumina HiSeq 2000 (Homo sapiens)	27	overall survival	melanoma	USA
GSE19423	GPL6120	Illumina human-6 v2.0 expression beadchip	48	overall survival	bladder cancer	South Korea
GSE22154	GPL6947	Illumina HumanHT-12 V3.0 expression beadchip	22	overall survival	melanoma	Sweden
CA209038	NA	NA	68	overall survival	melanoma	NA

## Sheet: S2
Table S2 The tumor-infiltrating immune cells of 993 melanoma sample
ID	GSE	B cells naive	B cells memory	Plasma cells	T cells CD8	T cells CD4 naive	T cells CD4 memory resting	T cells CD4 memory activated	T cells follicular helper	T cells regulatory (Tregs)	T cells gamma delta	NK cells resting	NK cells activated	Monocytes	Macrophages M0	Macrophages M1	Macrophages M2	Dendritic cells resting	Dendritic cells activated	Mast cells resting	Mast cells activated	Eosinophils	Neutrophils	StromalScore	ImmuneScore	ESTIMATEScore
GSM1131587	GSE46517	0.00988913	0	0.00119009	0.176087	0	0	0	0.0540223	0.0136461	0.0295909	0	0.0625272	0.0555215	0.301779	0.0968275	0.166217	0	0	0	0.0175146	0.0151876	0	219.267	1395.72	1614.99
GSM1131588	GSE46517	0	0	0	0	0	0.204999	0	0	0.00780888	0.107619	0.0688189	0	0.0118807	0.045482	0.0220719	0.306755	0.0320182	0	0.192547	0	0	0	-609.081	-458.515	-1067.6
GSM1131589	GSE46517	0	0.0282941	0.300961	0.028077	0	0	0	0.114267	0	0	0	0.0244693	0.140073	0.0182326	0.035107	0.180274	0	0	0	0.130245	0	0	-1018.39	-795.638	-1814.03
GSM1131590	GSE46517	0	0.0102273	0.00747391	0.194488	0	0.0653932	0.0447015	0.0906401	0	0.00229995	0	0.0654368	0.0617951	0.0245566	0.130218	0.290644	0.0051715	0	0	0	0	0.00695373	-470.884	372.906	-97.9786
GSM1131591	GSE46517	0.0529108	0	0	0.143718	0	0	0	0.0535041	0.0499741	0	0	0.0606028	0.0523228	0.263503	0.0652807	0.235627	0	0	0.0225574	0	0	0	330.293	806.045	1136.34
GSM1131592	GSE46517	0	0.309743	0.0524865	0	0	0.0421311	0.0095191	0.100954	0.00705251	0.0228984	0.00479135	0.0100452	0.075596	0.107213	0.0462961	0.151735	0.00762952	0.000722648	0.0442116	0	0.00697463	0	-891.977	-453.684	-1345.66
GSM1131593	GSE46517	0	0	0.0249219	0.200686	0	0	0	0.0749577	0.0129693	0.0135022	0	0.0825453	0.0593835	0.0853777	0.135492	0.257546	0	0	0.0493812	0	0	0.00323713	442.529	530.014	972.543
GSM1131594	GSE46517	0	0.0556223	0	0.582515	0	0	0.00767136	0.027828	0.00571094	0	0	0.0293124	0.0650026	0	0.017532	0.140291	0.0196934	0	0.0488205	0	0	0	-32.5286	679.602	647.073
GSM1131595	GSE46517	0.0608487	0	0	0.0701723	0	0.00632524	0.0143844	0.0339659	0.0850513	0	0	0.101346	0	0.374641	0.061023	0.192242	0	0	0	0	0	0	53.8854	-240.483	-186.598
GSM1131596	GSE46517	0	0.0666081	0.0447014	0.0296738	0	0	0.13318	0.0321282	0	0.0609862	0	0.00647566	0.0374416	0.258473	0.0547071	0.223231	0.0207901	0	0	0.0316038	0	0	347.794	917.058	1264.85
GSM1131597	GSE46517	0	0.0992613	0	0.121086	0	0.0348846	0.0114052	0.0929642	0	0	0	0.0208406	0.053437	0.166842	0.0973525	0.208348	0.01012	0.00129798	0.0658737	0	0.0162879	0	318.316	406.549	724.865
GSM1131598	GSE46517	0.0080939	0.0109053	0.0888357	0.157286	0	0	0.114118	0.0276513	0.0422832	0.0164531	0	0.0283228	0	0.320889	0.051764	0.129679	0	0	0	0.00371801	0	0	-171.968	812.091	640.122
GSM1131599	GSE46517	0.00442069	0	0.0574221	0.179239	0	0	0.171682	0.0118905	0.00622552	0.0147538	0	0.0647418	0.0716841	0	0.121215	0.29058	0	0	0.00332355	0	0	0.00282221	1066.34	1589.37	2655.71
GSM1131600	GSE46517	0	0	0.061772	0.112391	0	0.0485332	0.11257	0	0	0.00679648	0	0.0255148	0.0200229	0	0.0297889	0.58261	0	0	0	0	0	0	663.891	667.351	1331.24
GSM1131601	GSE46517	0	0.0673916	0.0514308	0	0	0	0.170226	0.0934963	0	0.0543969	0.00355692	0	0.00178992	0.276802	0.0147519	0.162195	0	0.000563408	0	0.103399	0	0	-1023.36	-523.883	-1547.25
GSM1131602	GSE46517	0	0.0927941	0.0201161	0	0	0.059221	0	0.0454057	0	0	0.126102	0	0	0.539235	0.0152576	0.0670943	0	0	0.0164161	0	0	0.0183574	-982.552	-704.667	-1687.22
GSM1131603	GSE46517	0	0.0233692	0.0439103	0.20378	0	0	0	0.0284305	0.000242439	0	0	0.0572745	0.0820957	0	0.108853	0.30135	0	0	0.150693	0	0	0	-631.767	387.241	-244.526
GSM1131604	GSE46517	0.0196355	0	0.0201735	0.0377055	0	0	0.0636721	0.0299899	0.0251464	0.0738469	0.00751903	0	0.0388357	0.467088	0.00807965	0.16679	0	0	0	0.0415184	0	0	520.304	918.841	1439.15
GSM1131605	GSE46517	0.0111665	0	0	0	0	0.156454	0	0.00357323	0.0478766	0.0215792	0	0.0373016	0.131947	0.176285	0.0114695	0.163004	0	0.0429896	0	0.136265	5.83e-05	0.0600312	133.207	695.941	829.148
GSM1131606	GSE46517	0.00344154	0	0.0818449	0.214922	0	0	0.161992	0.111489	0	0.0135589	0.000444677	0	0.0562834	0.138625	0.0270711	0.0752024	0.0129349	0	0	0.101577	0.000612795	0	-1182.99	-284.319	-1467.31
GSM1131607	GSE46517	0.00303597	0	0.0361322	0.502105	0	0	0.00795937	0.045675	0.0208535	0	0	0.0879281	0.0605138	0.0813343	0.0500438	0.0997869	0	0	0	0	0	0.00463215	-601.841	1275.56	673.718
GSM1131608	GSE46517	0.00559504	0	0	0.0959916	0	0	0.189605	0.0417638	0	0.00658075	0	0.0160069	0.0284728	0.304559	0.040596	0.131817	0	0	0	0.139012	0	0	-336.015	-484.909	-820.924
GSM1131609	GSE46517	0	0.199705	0.0108354	0.0176671	0	0.0560735	0.21942	0	0	0.122893	0.049302	0	0.143755	0.0271605	0	0.107736	0.0350585	0	0	0.0103947	0	0	-803.247	-344.208	-1147.46
GSM1131610	GSE46517	0	0	0.00882786	0	0	0.13179	0.155769	0	0.0440235	0.0774683	0	0.0124158	0.0342236	0	0.0462621	0.418636	0.0319871	0	0	0.0385972	0	0	-645.356	133.266	-512.09
GSM1131611	GSE46517	0	0.0990051	0.0801257	0.10092	0	0.11627	0.0599316	0.0513562	0.0286847	0.0446586	0	0.0357139	0	0.112343	0.0131903	0.151526	0.015493	0.000268376	0	0.090515	0	0	-1060.26	-258.151	-1318.42
GSM1131612	GSE46517	0	0.167526	0.00558149	0	0	0.0319176	0.11945	0	0.0141223	0.193033	0	0	0	0.147289	0	0.0606997	0	0.0294821	0	0.230899	0	0	-197.54	-81.4898	-279.03
GSM1131613	GSE46517	0.0206357	0	0.0789834	0.30604	0	0	0.0288711	0.0521694	0.0195831	0	0	0.0891371	0.00653514	0.212446	0.0730306	0.0752155	0.00823698	0	0	0.0291167	0	0	-145.058	1899.37	1754.31
GSM1131614	GSE46517	0	0.234899	0	0	0	0.109206	0.191484	0.00326614	0	0.0114174	0.0506598	0	0.0231646	0	0.0177838	0.0400776	0	0.0137744	0	0.29795	0	0.00631765	-1222.28	-854.634	-2076.91
GSM1131615	GSE46517	0.0333454	0	0.0808748	0.305545	0	0	0.100726	0.0216654	0.0267358	0	0	0.0798857	0.000783612	0.180411	0.0726737	0.074483	0	0	0	0.0228707	0	0	43.3092	2465.08	2508.39
GSM1131616	GSE46517	0.052655	0	0.132701	0.238337	0	0	0.0822708	0.0349259	0.0301228	0	0	0.0740447	0.0186381	0.172165	0.0862231	0.0776647	0	0	0	0.000251529	0	0	85.4258	2539.82	2625.25
GSM1131617	GSE46517	0.00562629	0	0.0326635	0.332491	0	0	0.0604402	0.0511545	0	0	0	0.0535668	0.0341155	0.0486874	0.0698289	0.238596	0	0	0.0501428	0	0	0.0226867	-841.456	276.562	-564.894
GSM1131618	GSE46517	0.168756	0.106995	0.0454923	0.0816116	3.22e-06	0.0604331	0.0725618	0.0555614	0.0873436	0.0101728	0	0.0700165	0.0188101	0.0758771	0.0727371	0.0714691	0	0	0	0.00215995	0	0	242.221	2586.12	2828.34
GSM1131619	GSE46517	0	0	0.212636	0.0896119	0	0.042241	0.0899656	0	0.0665601	0.051157	0	0.092163	0.0129208	0	0.0268608	0.247951	0	0.00389613	0.0640362	0	0	0	-729.283	-363.068	-1092.35
GSM1131620	GSE46517	0	0.0926532	0.0671574	0.145109	0	0.00461538	0.0156063	0.0455367	0.00634742	0.00332057	0	0.0840495	0.0620478	0.00278541	0.15244	0.185818	0.0210008	0	0.0936516	0	0.0178621	0	-464.292	651.068	186.776
GSM1131621	GSE46517	0	0	0	0.0761595	0	0.00392333	0.176961	0.0592143	0.00139358	0.0304017	0.0451646	0	0.103469	0.237128	0	0.0834807	0	0	0	0.182704	0	0	-1156.55	-620.32	-1776.87
GSM1131622	GSE46517	0.104184	0.0227474	0.0413515	0.158727	0.134204	0	0.0584088	0	0.17129	0	0	0.0277356	0.0383266	0.102139	0.0373885	0.0994349	0	0	0	0.00406252	0	0	149.463	2089.15	2238.61
GSM1131623	GSE46517	0.00711795	0	0.0429357	0.208212	0	0	0	0.074826	0.0629893	0	0	0.0355788	0.0216971	0.357988	0.0295782	0.117409	0	0	0	0.0416688	0	0	-579.671	74.0038	-505.668
GSM1131624	GSE46517	0.137863	0.12027	0.0782602	0.0522512	0.0282561	0.00135625	0.0498808	0.0577562	0.0900355	0.0672141	0	0.0441621	0	0.126315	0.0661684	0.0551293	0	0	0	0.0250816	0	0	43.4662	2580.74	2624.2
GSM1131625	GSE46517	0.159161	0.0561783	0.0570545	0.0934654	0.0601755	0	0.036117	0.0670294	0.106639	0.0563465	0	0.0296958	0	0.134307	0.0694065	0.0744242	0	0	0	0	0	0	-505.343	2374.88	1869.54
GSM1131626	GSE46517	0.0415157	0	0.0301805	0	0	0.141869	0.0752307	0.133033	0	0.0449591	0.0375897	0	0.0397953	0.206788	0.0163156	0.0941368	0.0155446	0	0	0.123043	0	0	-435.39	-399.187	-834.577
GSM1131627	GSE46517	0.210841	0.03943	0.0135775	0.0948686	0.0523166	0	0.0338501	0.0555339	0.106539	0.066641	0	0.0263028	0	0.178813	0.0672278	0.0540599	0	0	0	0	0	0	-401.403	2431.95	2030.55
GSM1131628	GSE46517	0	0	0.0440922	0.414593	0	0	0.0505616	0.0555528	0.00141454	0.0700952	0	0.0746762	0	0.0705861	0.0745047	0.123603	0.00208188	0	0.00687514	0	0	0.0113637	488.067	2389.85	2877.92
GSM1131629	GSE46517	0.0936675	0.122547	0.0134692	0.128645	0	0	0.00679268	0	0.19011	0.00813468	0	0.0536859	0.0111415	0.195863	0.0646137	0.0319489	0.0375294	0	0	0.0418511	0	0	-609.121	1613.11	1003.99
GSM1131630	GSE46517	0.168525	0.0816314	0.0568145	0.128629	0	0	0	0.0397305	0.0850848	0	0	0.124388	0.00340716	0.127722	0.0616246	0.106337	0.0021555	0	0.0139517	0	0	0	-444.059	1541.28	1097.22
GSM1131631	GSE46517	0.0188734	0	0.0340253	0.442281	0	0	0.115936	0.0235474	0	0	0.00279178	0.113894	0.0369869	0.00821574	0.0689009	0.0691943	0.019386	0	0.0374891	0	0.00847782	0	-410.549	1699.42	1288.88
GSM1131632	GSE46517	0.0239965	0	0.0111859	0.184117	0	0	0.0641607	0.0277557	0.035696	0	0	0.030566	0	0.340793	0.0368842	0.235464	0	0	0.00320825	0	0	0.00617271	496.392	1325.28	1821.67
GSM1131633	GSE46517	0	0.000891997	0	0.0295635	0	0.219598	0	0.0756158	0.0504201	0.0237175	0	0.114472	0.0517856	0	0.133967	0.136766	0.130872	0.0048709	0	0.0274592	0	0	-493.301	605.037	111.736
GSM1131634	GSE46517	0.234061	0	0	0	0	0.168536	0.0201841	0.104348	0	0.0624681	0	0.0695394	0	0	0.0599736	0.247108	0	0.00112266	0	0.00475595	0.0279031	0	-921.083	-348.37	-1269.45
GSM1131635	GSE46517	0.0158326	0	0	0.177078	0	0	0	0.038249	0.0126704	0.00251919	0	0.103614	0.0531154	0.322798	0.100046	0.15076	0	0	0	0.0177958	0.00552183	0	230.179	1408.57	1638.75
GSM1131636	GSE46517	0	0.00832229	0.0948144	0.145176	0	0	0.0146631	0.0238363	0.0873515	0.0846421	0	0.0524273	0	0.277865	0.0584388	0.150073	0	0	0	0.00239091	0	0	-306.618	814.66	508.042
GSM1131637	GSE46517	0	0.112862	0	0.0113954	0	0.127166	0.250404	0.00207956	0	0.0903977	0	0	0	0.0807222	0.0160622	0.241447	0.00852192	0.000457636	0.0584847	0	0	0	-711.183	-400.944	-1112.13
GSM1131638	GSE46517	0.00685685	0	0.0976859	0.0165636	0	0	0.146599	0	0.0232123	0.0665574	0.00324273	0.0111734	0.108149	0.215333	0.0245372	0.247274	0	0.015199	0.0109491	0	0.00666688	0	-54.3632	-193.117	-247.481
GSM1131639	GSE46517	0	0.0233706	0	0.374218	0	0	0	0.0477201	0.112443	0	0	0.0821199	0.0422609	0.05256	0.118212	0.122686	0.0244104	0	0	0	0	0	140.308	1778.25	1918.56
GSM1131640	GSE46517	0	0.0170138	0	0.190388	0	0	0	0.0284798	0.107902	0.0151046	0	0.160647	0	0.169573	0.124998	0.132441	0.0386972	0	0.00415155	0	0.0106045	0	-244.471	1751.52	1507.05
GSM1131641	GSE46517	0.0110717	0	0.168882	0	0	0.144277	0.0114461	0	0.137194	0.095705	0.0600058	0	0.0643617	0.0200956	0.0271259	0.200437	0.0486452	0	0	0.0107531	0	0	-766.507	-262.035	-1028.54
GSM1131642	GSE46517	0	0	0	0	0	0.457074	0	0.0397323	0.05995	0.0320438	0	0	0	0.100102	0.112519	0.0372493	0	0	0.132285	0	0	0.0290454	-826.37	-630.392	-1456.76
GSM1131643	GSE46517	0.0357671	0	0	0.195198	0	0.082374	0	0.0281484	0.0377999	0.115534	0	0.119503	0	0.0832614	0.134615	0.123511	0	0	0	0.0442874	0	0	91.4114	1569.46	1660.88
GSM1131644	GSE46517	0.0120632	0.00929118	0.0539931	0.0712063	0	0.117396	0.060471	0.0305187	0.0687242	0.0376348	0	0.101968	0.0124752	0.0681784	0.0575407	0.224956	0.0271652	0	0	0.0372964	0	0.00912164	31.3249	1121.96	1153.28
GSM1131645	GSE46517	0.0761209	0	0.0179864	0	0	0.161268	0.0494732	0	0.0421007	0.290945	0	0	0	0.129918	0	0.0990627	0.0272679	0.0137704	0	0.0920876	0	0	32.6442	-304.622	-271.978
GSM1131646	GSE46517	0.0221007	0	0	0.223029	0	0	0	0.0438656	0.0231473	0.052462	0	0.0667345	0	0.228345	0.121607	0.172959	0.0172652	0	0.00960671	0.018878	0	0	130.279	1809.42	1939.7
GSM1131647	GSE46517	0.0183935	0	0	0.268274	0	0.0586543	0	0.0100607	0.107417	0	0	0.0719722	0.00872867	0.0302758	0.0961445	0.250136	0.0111926	0	0.0687506	0	0	0	342.168	1437.66	1779.83
GSM1131648	GSE46517	0.0365036	0	0	0.355075	0	0	0	0.00741978	0.108666	0	0	0.0615637	0.0012651	0.17673	0.109217	0.119219	0	0	0	0.0243415	0	0	317.133	1720.48	2037.62
GSM1131649	GSE46517	0	0.0533033	0	0.16176	0.00410062	0	0	0.0224792	0.0258213	0.260417	0	0.0940482	0	0.0708573	0.082438	0.170448	0.0278963	0	0.0264313	0	0	0	116.943	2063.13	2180.07
GSM1131650	GSE46517	0	0.0417782	0	0.170174	0	0.00677815	0	0.0583915	0.0442128	0.016245	0	0.0759506	0	0.149998	0.194633	0.204722	0.0326299	0	0	0.00448822	0	0	62.8342	1349.03	1411.86
GSM1131651	GSE46517	0.00464068	0	0	0.00525075	0.00842434	0	0.0115427	0.131203	0.0167989	0.174353	0	0.0218428	0	0.480264	0.03625	0.0679004	0	0	0	0.0415295	0	0	-877.143	-290.968	-1168.11
GSM1131652	GSE46517	0.0319696	0	0.000180958	0.071822	0	0	0	0.00628754	0.113338	0.10858	0	0.0771871	0	0.262918	0.127309	0.145192	0.0315922	0	0.0178376	0.00578627	0	0	58.4886	1117.51	1176
GSM1131653	GSE46517	0.0217383	0	0	0.184183	0	0.0109402	0	0.0219971	0.0154321	0	0	0.110749	0.00741484	0.0998234	0.0982725	0.275284	0.0269561	0	0.12721	0	0	0	18.917	620.055	638.972
GSM1131654	GSE46517	0	0.0235681	0	0.0488086	0	0.116707	0.0565965	0.00880191	0.0870398	0	0	0.0373259	0.0470124	0.101475	0.0295683	0.357446	0.0134461	0.00204671	0.0223171	0.0478414	0	0	271.946	872.375	1144.32
GSM1131655	GSE46517	0.00429959	0	0.0124593	0.198358	0	0.0285579	0	0.0177285	0.0298355	0.0201121	0	0.131422	0	0.117496	0.147339	0.141006	0.0308514	0	0.120535	0	0	0	-21.1998	891.208	870.009
GSM1131656	GSE46517	0.0486576	0	0	0.266959	0	0	0.0187044	0.0874591	0.0395937	0	0	0.116991	0	0.15495	0.125295	0.0911757	0.0276952	0	0.0225176	0	0	0	-232.183	954.479	722.297
GSM1131657	GSE46517	0	0.0246986	0.134999	0.351721	0	0	0.0986119	0.0242746	0.04859	0	0	0.107041	0.0237385	0.0376599	0.0701182	0.061063	0.00746395	0	0	0.00936247	0	0.000657298	204.115	1871.67	2075.78
GSM1131658	GSE46517	0	0.0390994	0	0.217856	0	0.0141863	0	0	0.154697	0.00943448	0	0.0772804	0	0.259474	0.0627513	0.159496	0	0	0.00118804	0.00207656	0	0.00246079	444.702	2051.09	2495.79
GSM1131659	GSE46517	0.0461657	0	0	0.268811	0	0	0.0263956	0	0	0	0	0.0365789	0.112094	0.0683786	0.0769422	0.134212	0.0349303	0.00343385	0.192057	0	0	0	-208.449	8.53778	-199.912
GSM1131660	GSE46517	0.0282867	0	0	0.219577	0	0.0086907	0	0.0172459	0.0895341	0.122899	0	0.133309	0	0.0992736	0.111388	0.144736	0.00273421	0	0	0.0223248	0	0	329.279	2340.99	2670.27
GSM1131661	GSE46517	0.00797864	0	0	0.0492936	0	0.0447672	0.0434291	0.0568666	0.025487	0.0701212	0	0.0252873	0	0.208516	0.107151	0.196357	0.0203466	0	0.12138	0.0230186	0	0	218.339	697.438	915.777
GSM1131662	GSE46517	0	0	0.0373456	0.0324583	0	0.0743826	0	0.121915	0	0	0	0.0766025	0.0718249	0.191391	0.114667	0.267367	0	0	0	0.0120463	0	0	-241.512	384.324	142.812
GSM1131663	GSE46517	0.0163396	0	0	0.151483	0	0.0578203	0	0.0219007	0.0486064	0	0	0.0871101	0	0.342972	0.102333	0.140708	0	0	0.0214219	0.0093045	0	0	114.043	1541.51	1655.55
GSM1131664	GSE46517	0	0.237368	0	0.0240303	0.0819703	0.00163126	0.0231073	0.0353077	0.106052	0.114579	0	0	0.0694759	0.0874374	0.0720185	0.13008	0	0	0.0169421	0	0	0	-873.401	-215.033	-1088.43
GSM1131665	GSE46517	0.0326143	0	0	0.192681	0	0.0925749	0	0.0063323	0.184472	0	0	0.0716664	0.0623622	0.119718	0.0661908	0.114124	0.02988	0	0	0.027384	0	0	-376.927	809.647	432.72
GSM1131666	GSE46517	0	0.0604211	0	0.0196667	0	0.190648	0.0650721	0.0136403	0.0171127	0	0.0403798	0	0.0609323	0.0779029	0.0527698	0.099163	0	0.0146953	0	0.264952	0.00603858	0.0166061	-773.62	589.05	-184.571
GSM1131667	GSE46517	0	0.0505311	0.0761229	0.019278	0	0	0.207169	0	0.0340242	0.233011	0	0	0	0.141124	0.0426538	0.130367	0.0320322	0	0	0.0336867	0	0	340.28	1683.34	2023.62
GSM1131668	GSE46517	0	0.00323653	0	0.193878	0	0.0273488	0	0.0224195	0.0988398	0.0217694	0	0.0441653	0	0.193239	0.138542	0.187258	0.0469748	0	0.0114584	0.0108703	0	0	-493.863	739.787	245.924
GSM1131669	GSE46517	0	0.0143202	0.00701201	0.162161	0	0	0.0480859	0.040018	0.0480856	0.0914134	0	0.0926525	0.0716837	0	0.0974074	0.295421	0.00384414	0	0.0278949	0	0	0	12.9776	421.65	434.628
GSM1315904	GSE54467	0	0	0	0.156212	0	0	0.0145287	0.02563	0.0461657	0.107219	0	0.0463576	0.0464926	0.282591	0.0518685	0.222935	0	0	0	0	0	0	-231.696	877.914	646.218
GSM1315905	GSE54467	0	0.0828331	0.0174309	0	0	0.0385138	0.0016134	0.0770378	0	0.0716216	0	0	0	0.504945	0.0639121	0.0324975	0	0	0	0.0873	0.0222948	0	-1228.46	-599.202	-1827.66
GSM1315906	GSE54467	0	0	0.0716531	0.070343	0	0.110471	0.0372404	0.0838422	0.0468609	0.00223672	0	0.0587392	0.0119343	0.134487	0.122692	0.194561	0.0458379	0.00295359	0.00614787	0	0	0	-1137.51	-568.504	-1706.01
GSM1315907	GSE54467	0	0.0064829	0.0446388	0.146582	0	0.0332945	0.105474	0.0303741	0.0426911	0	0	0.0207866	0.0491638	0.125189	0.164556	0.198788	0.0243508	0	0.00762834	0	0	0	693.582	1926.23	2619.82
GSM1315908	GSE54467	0	0	0.106004	0.140487	0	0	0.0387696	0.010612	0.0113317	0.061551	0	0.0591822	0.0336019	0	0.115872	0.259211	0.0055312	0	0.157847	0	0	0	355.828	19.2142	375.042
GSM1315909	GSE54467	0	0.178948	0	0.0544935	0	0	0	0.16925	0	0.0958717	0	0.0321353	0.0146555	0.218253	0.087776	0.0439358	0.0317417	0	0.0729393	0	0	0	-1201.57	-436.905	-1638.47
GSM1315910	GSE54467	0	0	0.0714704	0.310504	0	0	0.043889	0.0647898	0.0118634	0.0586246	0	0.0497977	0.0124384	0.0479534	0.0840048	0.219736	0	0	0.0249289	0	0	0	-72.0231	1332.99	1260.96
GSM1315911	GSE54467	0.0110561	0	0.01015	0	0	0.115263	0.00166501	0.0473148	0.0193487	0.0528687	0.00840434	0	0	0.476767	0.0241146	0.199862	0	0	0	0.0324754	0.000710297	0	-792.784	-534.908	-1327.69
GSM1315912	GSE54467	0	0.00747134	0	0	0	0.187521	0	0.120328	0	0.0303515	0	0	0.0225413	0.191936	0.0564954	0.275838	0.00249711	0	0.0901147	0	0.0149048	0	-580.816	-603.937	-1184.75
GSM1315913	GSE54467	0	0.0327519	0	0	0	0	0	0.0233578	0.0732625	0.0345886	0.0412318	0	0.0353183	0.568322	0	0.153714	0.00144377	0	0	0.0360092	0	0	-891.671	579.049	-312.622
GSM1315914	GSE54467	0.00497937	0	0	0	0	0.110365	0	0.0470139	0.142056	0.0446425	0	0	0	0.444911	0.0350773	0.127914	0.00921595	0	0.0014736	0.0323521	0	0	-607.679	-319.293	-926.972
GSM1315915	GSE54467	0.020873	0.0157521	0	0.0458456	0	0.0314418	0.0274458	0	0.0573001	0.00577916	0.00373902	0.00538156	0.0030433	0.364312	0.0388678	0.370843	0	0	0	0.00937562	0	0	1197.01	1889.2	3086.21
GSM1315916	GSE54467	0.00063533	0	0	0.0178716	0	0.0327067	0	0.068596	0.040427	0.102424	0	0.0331961	0.0122143	0.389218	0.0888946	0.182179	0	0	0.031638	0	0	0	-894.549	128.243	-766.306
GSM1315917	GSE54467	0.00318002	0	0.00524037	0.359288	0	0	0.00217617	0.0764543	0.057152	0.0266636	0	0.0616084	0.0557461	0.0775036	0.0487753	0.181811	0	0	0.0444018	0	0	0	-740.48	225.88	-514.6
GSM1315918	GSE54467	0.0706663	0.108169	0.00402454	0.087065	0.0891919	0.0648234	0.13026	0.00977878	0.00303731	0.0545026	0	0.0544816	0	0.145388	0.106826	0.0473025	0.0106055	0	0.0138771	0	0	0	279.832	1767.14	2046.98
GSM1315919	GSE54467	0	0	0	0.158217	0	0.106961	0.017682	0.0496363	0.02672	0.0237566	0	0.00852515	0.0521723	0	0.141979	0.364748	0.00704051	0	0.0425612	0	0	0	-671.818	378.456	-293.362
GSM1315920	GSE54467	0	0.0297166	0.0173872	0.11418	0	0.0139353	0	0.0728714	0	0.045982	0	0	0	0.265877	0.0649176	0.268695	0.0251074	0	0.0721918	0	0.00913829	0	-941.482	-472.273	-1413.76
GSM1315921	GSE54467	0	0	0.0632975	0.437781	0	0	0	0.0334699	0.0212637	0.190371	0	0.0784952	0	0.0754053	0.034118	0.0547107	0	0	0	0.0110876	0	0	-282.545	2025.98	1743.43
GSM1315922	GSE54467	0	0.0357508	0.0260352	0.370919	0	0	0.0731772	0.0417534	0.035712	0.153908	0	0.0036671	0	0.0121318	0.0597427	0.129059	0.00468427	0	0.0534597	0	0	0	1154	2449.06	3603.07
GSM1315923	GSE54467	0	0	0.0245304	0.305529	0	0	0.146201	0.00304937	0	0.0386568	0	0.0687548	0.0105845	0.0908467	0.0996794	0.0736826	0	0.00489177	0	0.1282	0	0.00539277	-179.707	844.679	664.972
GSM1315924	GSE54467	0	0	0.0265948	0.334565	0	0	0.19377	0.016919	0	0.0715755	0	0.0736652	0.0174428	0	0.0788637	0.170196	0.00657338	0	0.00983436	0	0	0	370.634	1804.03	2174.66
GSM1315925	GSE54467	0	0.0951577	0.027253	0.152984	0	0	0	0.0291891	0.075246	0	0	0.0341074	0	0.249992	0.021319	0.264968	0.00793315	0	0	0.0418501	0	0	21.7561	860.041	881.797
GSM1315926	GSE54467	0	0.0104137	0.00363592	0.0393308	0	0.0802827	0	0.0891053	0	0	0	0.0397972	0.0464014	0.038853	0	0.385178	0.0679974	0.00332002	0.195685	0	0	0	-656.78	-118.183	-774.963
GSM1315927	GSE54467	0.0246262	0	0.0638227	0.321842	0	0	0.0253074	0.087007	0.0352287	0	0	0.0770648	0.0208603	0.13144	0.0906338	0.109043	0.00696289	0	0	0.00616105	0	0	-295.798	790.328	494.531
GSM1315928	GSE54467	0.0269083	0	0	0.240815	0	0.0651481	0	0.0728585	0.0446444	0	0	0.0378267	0.060423	0.0988389	0.0623565	0.163208	0	0	0.126973	0	0	0	-1215.06	-505.253	-1720.32
GSM1315929	GSE54467	0.0161157	0	0	0.0404453	0	0	0.0144094	0.00138412	0.0246454	0.025752	0	0.020201	0.106219	0.301497	0.0547047	0.388495	0.00613201	0	0	0	0	0	-201.767	725.882	524.116
GSM1315930	GSE54467	0	0	0	0.192089	0	0	0.0718421	0.0402923	0.0279989	0.0460975	0	0.107496	0.114735	0	0.0197884	0.240171	0.0171971	0	0	0.122293	0	0	1044.99	1449.73	2494.73
GSM1315931	GSE54467	0.0248412	0	0	0.0638538	0	0	0	0.0209507	0.150103	0	0.0144522	0.0114072	0.00616828	0.622947	0.011385	0.0670509	0	0	0.00684093	0	0	0	-137.163	1257.66	1120.49
GSM1315932	GSE54467	0	0	0.124503	0.0636247	0	0.221663	0	0.0805805	0.0232076	0	0	0.0160993	0	0.0469782	0.0544085	0.278219	0	0.0308047	0.0481842	0	0	0.0117267	-1352.1	-846.484	-2198.58
GSM1315933	GSE54467	0.0733951	0.00739931	0	0.149992	0	0	0	0	0.204296	0.00413138	0	0.0198228	0.0337075	0.183544	0.0621967	0.196799	0.00945424	0	0	0.0552616	0	0	185.823	1315.67	1501.5
GSM1315934	GSE54467	0.0547377	0.0585429	0	0.141596	0	0.233055	0	0.0298813	0.0571194	0.0343151	0	0.0490123	0.00860764	0.0953887	0.0532625	0.127073	0	0	0.0574092	0	0	0	-940.302	289.047	-651.255
GSM1315935	GSE54467	0	0	0	0.062312	0	0.0381639	0	0.048318	0.0424527	0	0	0.0374276	0.0453778	0.517839	0.039491	0.123381	0	0	0.0369647	0.00827205	0	0	331.816	-273.304	58.5117
GSM1315936	GSE54467	0	0	0.0494815	0.291235	0	0	0	0.10019	0	0	0	0.0252988	0.161385	0.118962	0.1095	0.103163	0.0184833	0	0	0	0.0223004	0	-944.008	-301.41	-1245.42
GSM1315937	GSE54467	0.0138357	0	0	0	0	0.185415	0	0.111519	0.0463926	0	0	0.0712876	0.00219176	0.0167346	0.0277208	0.262007	0.0450661	0.00280186	0.200591	0	0	0.0144358	-854.45	-810.284	-1664.73
GSM1315938	GSE54467	0.0119546	0.197429	0.043845	0.0516357	0	0.0891685	0	0.076896	0.050459	0.0342818	0	0.0959631	0.0271476	0.0809559	0.0514398	0.138777	0	0.00962938	0.040418	0	0	0	-544.229	-385.831	-930.06
GSM1315939	GSE54467	0	0.0131911	0.155524	0.212095	0	0	0.0288067	0.0745159	0.00443639	0.0625486	0	0.0952276	0.0333827	0.0696835	0.12701	0.0858877	0.0198116	0	0	0.0111217	0.00675831	0	-867.113	240.093	-627.019
GSM1315940	GSE54467	0.0660533	0.0858517	0	0.0728072	0	0.0292153	0.24646	0.0261272	0	0	0.00557005	0.0371336	0.0368723	0.0803824	0.199984	0.0809646	0.0119692	0	0.020609	0	0	0	1150.2	2289.11	3439.31
GSM1315941	GSE54467	0.128232	0	0.0327666	0.209413	0	0	0.0212523	0.10396	0.0661825	0.0166272	0	0.0466728	0.0332028	0.111851	0.127256	0.0807533	0	0	0.0218297	0	0	0	-417.327	1626.14	1208.82
GSM1315942	GSE54467	0	0	0	0.0198384	0	0.01855	0	0.000996186	0.0151607	0.037054	0	0.00112269	0	0.383022	0.0131143	0.116526	0	0	0	0.376518	0	0.0180977	209.852	667.496	877.348
GSM1315943	GSE54467	0.196154	0	0	0.0404311	0.234027	0.0386865	0.168485	0	0.0212875	0.0205705	0	0.0188085	0.0067783	0.123033	0.047511	0.0638474	0.0133181	0	0.00706172	0	0	0	-45.2169	1981.13	1935.91
GSM1315944	GSE54467	0.0796995	0	0.0503641	0.27717	0	0	0	0.0286287	0.153864	0	0	0.0221637	0.0520428	0.212105	0.0238277	0.0626028	0.00991769	0	0	0.0276143	0	0	-141.011	1895.22	1754.21
GSM1315945	GSE54467	0	0.0173029	0.00919402	0.146887	0	0.0085976	0.00545941	0.061514	0.0635616	0.0253256	0	0	0.0301797	0.0494649	0.0568927	0.321263	0.00812341	0	0.196234	0	0	0	-458.698	537.921	79.2232
GSM1315946	GSE54467	0	0.0313081	0.0645562	0.241665	0	0.0413882	0.0629536	0.0785036	0.0588494	0.0710073	0	0.0282849	0.00253143	0	0.14793	0.127665	0.0041434	0	0.0392132	0	0	0	-276.201	1245.47	969.27
GSM1315947	GSE54467	0.000664084	0	0.0367967	0.278672	0	0	0	0.0823327	0.0873486	0	0	0.0371851	0	0.287326	0.0419577	0.111656	0.00875172	0	0	0.0127504	0	0.0145589	-921.888	285.323	-636.564
GSM1315948	GSE54467	0	0	0.0601932	0.176427	0	0.0142705	0.0815342	0.0135503	0.0824889	0	0	0.086898	0.0137721	0.0709586	0.115512	0.169645	0.0519189	0	0.0628318	0	0	0	-1390.99	-610.291	-2001.28
GSM1315949	GSE54467	0.0378416	0.25522	0.0272072	0.102207	0	0.0306398	0	0.0192975	0.103559	0	0	0.0304769	0.0326378	0.135936	0.0316372	0.114713	0	0	0.0786272	0	0	0	873.837	2194.88	3068.72
GSM1315950	GSE54467	0.00189969	0	0	0.0108682	0	0.166143	0.0135429	0	0	0	0	0.0599208	0.234961	0	0.00805708	0.172278	0	0.0500006	0.277032	0	0	0.00529608	1345.02	744.877	2089.9
GSM1315951	GSE54467	0	0.14572	0	0.131663	0	0	0.0331831	0.0994837	0	0.140703	0	0.0233998	0	0.0629386	0.114612	0.106196	0.0149623	0	0.115398	0	0.0117411	0	-1215.07	-198.179	-1413.25
GSM1315952	GSE54467	0	0.0004099	0	0	0	0.0750951	0	0	0.130663	0	0	0.00105717	0	0.107848	0.0238761	0.227241	0	0	0	0.332768	0	0.101042	-909.057	-194.075	-1103.13
GSM1315953	GSE54467	0.0113023	0	0.0463007	0.41189	0	0	0.150071	0	0	0.0854052	0	0.0284281	0.00598902	0.0298253	0.0767906	0.121718	0.0130338	0	0.00985449	0	0	0.00939082	543.483	2475.23	3018.72
GSM1315954	GSE54467	0	0.0343623	0	0	0	0.00882208	0.000897473	0.062027	0.00152819	0.121722	0	0.0550273	0.0381584	0.286704	0.0751459	0.225777	0.0485113	0	0.0413175	0	0	0	-530.885	356.864	-174.021
GSM1315955	GSE54467	0	0.0252481	0.0357974	0.43866	0	0	0	0.0352327	0.139834	0	0	0.0171928	0.0332109	0.0358781	0.0335218	0.135694	0.0115784	0	0.0581517	0	0	0	-681.262	735.97	54.7083
GSM1315956	GSE54467	0	0.014936	0.238795	0.16652	0	0	0.0738678	0.0332711	0.0199578	0.0897175	0	0.0242355	0	0.1516	0.0694111	0.108931	0	0	0.0087572	0	0	0	98.5941	2364.34	2462.94
GSM1315957	GSE54467	0.00196198	0.193002	0.0276767	0.209381	0	0.0504211	0.0775776	0.0144855	0.0669882	0.0384283	0	0.0792289	0.000368599	0.0748045	0.106675	0.0474181	0	0	0.0115828	0	0	0	-60.7922	1993.62	1932.83
GSM1315958	GSE54467	0.0433186	0	0.168023	0.220047	0	0	0.0350798	0.0157424	0.0797736	0	0.035721	0	0.0348028	0.117652	0.0332197	0.214828	0.00179197	0	0	0	0	0	184.727	320.508	505.235
GSM1315959	GSE54467	0.107117	0.0278395	0.107564	0.0492661	0.0682568	0.124237	0.0702156	0.00742049	0.0193162	0.0300505	0	0.0468709	0.0156511	0.0568642	0.0355001	0.211604	0	0.00893914	0.0132872	0	0	0	360.493	722.123	1082.62
GSM1315960	GSE54467	0.0187964	0	0	0.096829	0	0.121825	0.020357	0	0.0253736	0	0	0.0340812	0	0.307247	0.115156	0.220474	0	0	0	0.0398605	0	0	1133.34	2366.31	3499.65
GSM1315961	GSE54467	0.0407548	0	0.101764	0.323045	0	0	0.00836437	0.0528164	0.0567432	0	0	0.072724	0.0161552	0.159855	0.055121	0.10431	0.00764226	0	0	0.000705827	0	0	-314.47	1435.29	1120.82
GSM1315962	GSE54467	0	0.0457869	0.0658784	0.100923	0	0.0551973	0.0801344	0	0.00968661	0.119623	0	0.034896	0.0147451	0.0878434	0.071525	0.179307	0.0519759	0	0.0716268	0	0.0108519	0	-13.3084	1819.17	1805.86
GSM1315963	GSE54467	0.0403437	0	0.0477608	0.0471953	0	0	0	0.0326985	0.0932775	0	0	0.0350375	0.0225713	0.235229	0.00720995	0.0243506	0	0	0	0.34775	0	0.0665755	408.512	1037.68	1446.19
GSM1315964	GSE54467	0.00769172	0.00249631	0	0.0621587	0	0	0.00177567	0.0274526	0.047037	0	0	0.0302679	0.0440899	0.415444	0.0160154	0.23938	0.00735069	0	0	0.0972001	0	0.00164036	839.657	775.865	1615.52
GSM1315965	GSE54467	0.151997	0.0407998	0	0.203354	0.0412018	0	0	0.0443695	0.194669	0	0	0.0680884	0.00493112	0.123057	0.0323299	0.0874795	0	0	0.00772399	0	0	0	-608.627	1061.25	452.62
GSM1315966	GSE54467	0.0083576	0.00525848	0.0710415	0.161271	0	0	0.04114	0.0630937	0.0296572	0.0153998	0	0.0925706	0.00242191	0.254073	0.153491	0.0937726	0.0084515	0	0	0	0	0	-607.64	1282.69	675.05
GSM1315967	GSE54467	0	0	0.0348304	0.227414	0	0	0.14875	0.0126119	0	0.0647204	0	0.0253709	0	0.110666	0.0323059	0.115662	0	0	0	0.140088	0	0.0875802	-419.781	924.025	504.243
GSM1315968	GSE54467	0	0.0736151	0	0.153524	0.00316431	0	0.179077	0.0264668	0.0381178	0.137124	0	0.0966181	0	0.0698098	0.136662	0.0446122	0.0259673	0	0.0152409	0	0	0	-212.811	1994.15	1781.34
GSM1315969	GSE54467	0.0264095	0	0.0678135	0.310263	0	0	0.105341	0.060435	0	0	0	0.102753	0.0293509	0.0940224	0.0656192	0.11667	0.0206548	0	0.00066769	0	0	0	-1100.12	927.959	-172.157
GSM1315970	GSE54467	0	0.0944613	0	0.198086	0	0	0.0367614	0.122997	0	0.0592024	0	0.0819408	0	0.13648	0.0955269	0.0923165	0.0291944	0	0	0.0470915	0.00594192	0	-1491.06	40.561	-1450.5
GSM1315971	GSE54467	0.210575	0	0	0.216599	0	0	0.0609874	0.0607351	0.22844	0.0117461	0	0	0	0.0256269	0.0151879	0.0760093	0	0.0667226	0.00504783	0.0118576	0	0.0104649	38.2521	2717.76	2756.01
GSM1315972	GSE54467	0	0.0081347	0.310235	0.120735	0	0	0.159714	0	0	0.0205254	0.000287056	0.0131657	0.00458506	0.0690379	0.0869513	0.193414	0.0104734	0	0	0.00274156	0	0	-24.6483	1393.85	1369.2
GSM1315973	GSE54467	0	0.0101369	0.0636108	0.0408798	0	0	0	0.0746864	0.0339108	0.0532491	0	0.0571957	0.00769487	0.361243	0.13119	0.116991	0.00551154	0	0	0.0437006	0	0	-952.282	478.979	-473.302
GSM1315974	GSE54467	0	0	0.0123552	0.178657	0	0	0.322777	0.0224937	0	0	0	0.104028	0.0223939	0.145599	0.0615849	0.0711622	0.0136414	0	0	0.0453082	0	0	-432.698	876.794	444.096
GSM1315975	GSE54467	0	0	0	0	0	0.0952148	0	0.071852	0.0435937	0.0211912	0	0.0611122	0.0428109	0.437098	0.0261209	0.182718	0	0	0	0.0182881	0	0	-68.0999	-835.765	-903.865
GSM1315976	GSE54467	0	0	0	0.250564	0	0	0.0129973	0.00588854	0.00431563	0	0.0994218	0.075215	0.159043	0.109198	0.151748	0.123748	0	0	0	0.00786061	0	0	112.58	2060.88	2173.46
GSM1315977	GSE54467	0.0398766	0.0305093	0	0.013496	0.00739791	0	0.0509056	0.074002	0.0839754	0.0784005	0	0.114425	0.0422602	0.151144	0.138575	0.125046	0.0125671	0	0.0374191	0	0	0	-329.452	879.874	550.421
GSM1315978	GSE54467	0	0.00619834	0	0.177082	0	0.0552051	0.00168979	0	0.0533507	0	0	0.0309312	0.126799	0	0.0388553	0.359075	0.0520101	0	0.098803	0	0	0	-953.559	-41.0401	-994.599
GSM1315979	GSE54467	0	0	0	0	0	0.211539	0	0.0631497	0	0.00619517	0	0.0849623	0.0605995	0	0.149458	0.321955	0	0.0358465	0.0499002	0	0.0163952	0	-650.778	-447.502	-1098.28
GSM1315980	GSE54467	0	0.10419	0	0.0543738	0	0	0	0.0485913	0.0650904	0.00664865	0.0352198	0	0	0.544336	0.0611483	0.0660056	0	0	0	0.0143954	0	0	-65.5724	-490.515	-556.087
GSM1315981	GSE54467	0	0.0790719	0	0.103919	0	0	0.158861	0.0880401	0	0.00405359	0	0.10877	0.0298939	0.0266675	0.199432	0.137178	0.0425605	0	0	0	0.0215521	0	-961.178	170.653	-790.525
GSM1315982	GSE54467	0	0	0.0314886	0.248186	0	0	0.0548609	0.0425712	0.0140283	0.101321	0	0.066951	0	0.245742	0.048305	0.127361	0	0	0	0.0191848	0	0	88.096	1585.3	1673.39
GSM1437254	GSE59455	0	0.0151165	0.0135357	0.0530499	0	0	0.0707977	0.00388029	0.0854143	0.0358073	0	0	0.0861839	0.272978	0.0462541	0.107212	0.0252601	0	0	0.18451	0	0	127.047	588.864	715.911
GSM1437256	GSE59455	0	0.037146	0.0624123	0.114293	0.0256992	0	0	0.0385969	0.0138373	0.0565277	0	0.100159	0.0314436	0.151196	0.0350592	0.240376	0	0	0	0.0808041	0.0124498	0	112.546	1445.87	1558.42
GSM1437257	GSE59455	0	0.0504478	0.00803881	0.23579	0	0	0.0652522	0	0.0159179	0.0100006	0	0.149879	0.00662882	0.035383	0.0271342	0.336048	0	0.00226786	0.0572117	0	0	0	-54.7299	664.829	610.1
GSM1437258	GSE59455	0.0108128	0.0794058	0.157985	0.0140573	0	0.087125	0.0533779	0.0446565	0.112627	0.0144051	0	0	0	0.238933	0.080027	0.0929728	0	0	0	0.0136144	0	0	-670.991	385.653	-285.338
GSM1437259	GSE59455	0.108615	0	0	0.37425	0	0	0.0663869	0	0.203773	0	0	0.122836	0.057188	0	0.0276841	0.0332377	0	0	0.00339505	0	0.00263489	0	319.664	1169.32	1488.98
GSM1437261	GSE59455	0.0132186	0	0.0338914	0.253003	0	0	0.0853709	0	0.0684674	0	0	0.158709	0.0248008	0.169683	0.100276	0.0881842	0	0.000225928	0.00416952	0	0	0	-78.9302	1223.38	1144.45
GSM1437262	GSE59455	0.00885143	0	0.0734674	0.0487066	0	0.00615181	0.00587209	0.041838	0.0479802	0.0538766	0	0.0198576	0	0.475456	0.0667112	0.146985	0	0	0	0.00424629	0	0	-771.171	168.618	-602.553
GSM1437263	GSE59455	0	0	0.125299	0.452104	0	0	0.0503831	0.0416653	0.0895596	0.116307	0	0.0127527	0	0	0.0176514	0.0887099	0.00556837	0	0	0	0	0	-235.423	1111.48	876.056
GSM1437264	GSE59455	0	0.00545079	0.00250047	0.301162	0	0	0	0.00990733	0.0672458	0.102194	0	0.0883905	0.00301186	0.143286	0.0917694	0.113493	0	0	0	0.0690962	0	0.00249236	211.788	1772.73	1984.52
GSM1437265	GSE59455	0.0112987	0	0.0333726	0.0639238	0	0.0248232	0.0212525	0	0.0850079	0	0.0425456	0	0.0437399	0.300348	0.0698766	0.243775	0	0	0.0577439	0.00229212	0	0	452.58	636.849	1089.43
GSM1437266	GSE59455	0.0266212	0.0345175	0.0016782	0.3181	0	0	0.209407	0.0420146	0.0864389	0	0.0241867	0	0.0587402	0	0.0658819	0	0.126047	0	0.00467455	0	0	0.00169257	-396.233	1123.43	727.2
GSM1437267	GSE59455	0	0	0	0.27258	0	0	0	0.0306945	0.180087	0	0	0.0772994	0.0707127	0	0.0575515	0.0961626	0.0635377	0	0.151375	0	0	0	407.765	417.929	825.694
GSM1437268	GSE59455	0.0479388	0	0	0.310747	0	0.0155838	0.156225	0.0419285	0	0	0	0.0855184	0.100508	0.0351786	0.0359673	0.100994	0	0	0	0.0382188	0.0311911	0	308.635	749.496	1058.13
GSM1437269	GSE59455	0	0	0.00789251	0.457133	0	0	0.0568586	0.0416482	0.0378036	0.0186798	0	0.0926191	0.00981216	0	0.0671578	0.121257	0.0545512	0	0	0.0325958	0	0.00199189	-62.8565	1786.78	1723.92
GSM1437270	GSE59455	0.0667147	0	0.0320301	0.233652	0	0	0.0984566	0.0810476	0.0692555	0	0.00604248	0	0.00928972	0.300055	0.0264305	0.0418752	0	0	0.0270717	0	0.00807912	0	-404.175	393.207	-10.9678
GSM1437271	GSE59455	0.0362309	0	0.0163959	0.0807215	0	0.00254812	0	0.0243333	0.0818644	0	0	0.0994167	0.0130459	0.461757	0.025992	0.107081	0	0	0	0.0506131	0	0	-380.965	642.196	261.231
GSM1437272	GSE59455	0.0193694	0.00917334	0	0	0.0024223	0.0202221	0.0361302	0.0271366	0.0482808	0.15372	0	0.0465098	0	0.325742	0.0851754	0.0572574	0.00947025	0	0	0.15939	0	0	157.726	1642.66	1800.39
GSM1437273	GSE59455	0.0127975	0	0.0570414	0.0634137	0	0	0.129821	0.0276837	0.0372156	0	0.00958406	0.018322	0	0.443599	0.0168486	0.0924385	0	0	0	0.0910999	0	0.000135219	-501.248	440.31	-60.9375
GSM1437274	GSE59455	0.0361851	0	0.0621157	0.0924879	0	0.128006	0.00626237	0.0293463	0	0	0.0603311	0.0208293	0.00854727	0.111868	0.0211976	0.320782	0.00692125	0	0	0.0951196	0	0	-491.474	-11.2737	-502.748
GSM1437275	GSE59455	0.0360228	0.356842	0.0299139	0.0241357	0.0956367	0	0.00498588	0	0.0531211	0.0707867	0	0.0461885	0.000665546	0.1711	0.0114644	0.0395127	0.0412779	0.00967755	0.0023098	0.00635883	0	0	36.4372	1746.26	1782.7
GSM1437276	GSE59455	0.0308025	0	0	0.0329179	0	0.0789061	0.101772	0.109898	0	0.0669313	0	0.114083	0.0511013	0.0447189	0.159412	0.0766671	0.0980896	0	0	0.0347001	0	0	-472.633	218.629	-254.004
GSM1437277	GSE59455	0.0388521	0	0	0	0	0.180212	0.0860217	0.0195137	0	0.0313304	0.0619643	0	0	0.424548	0.0500231	0	0.0168833	0	0.0793188	0	0.0113323	0	-1019.04	-519.399	-1538.44
GSM1437278	GSE59455	0	0.0740187	0.0101077	0.058161	0	0	0.00865616	0.0917571	0.0272566	0.00770515	0	0.119361	0.0966663	0.143	0.0116707	0.237329	0	0	0	0.11431	0	0	-314.632	693.177	378.544
GSM1437279	GSE59455	0.0296059	0	0.128225	0.154531	0	0	0.0220296	0.0462093	0.0767447	0	0	0.109466	0.0359019	0.0667972	0.0626395	0.218088	0.0119096	0	0	0.0378512	0	0	-211.225	767.888	556.662
GSM1437280	GSE59455	0.0519567	0	0	0.175572	0.0798697	0	0.0140677	0	0.0635062	0.195753	0	0.0375344	0	0.126318	0.0316636	0.152803	0	0.013927	0	0.0570291	0	0	316.391	1325.25	1641.64
GSM1437281	GSE59455	0.118761	0	0	0.273522	0	0.0566704	0	0.0522141	0	0	0.0316781	0.0500365	0.0732715	0.138849	0.0137723	0.152991	0	0.00752804	0	0.0207818	0.00098424	0.00894039	245.004	1539.16	1784.16
GSM1437282	GSE59455	0.0271331	0	0	0.236332	0	0	0.0354578	0.0599698	0.0592976	0.00716532	0	0.0722605	0	0.136087	0.133743	0.184204	0	0	0	0.0469048	0	0.00144511	-193.533	1682.71	1489.18
GSM1437284	GSE59455	0.0223066	0	0.0558106	0	0	0.169646	0	0.138609	0	0.000811519	0.0376767	0	0.217171	0.0429793	0.0693189	0.0834181	0.0196104	0	0	0.110418	0.00542086	0.0268031	-959.494	-405.111	-1364.6
GSM1437285	GSE59455	0.101449	0	0	0.0316267	0	0	0.135944	0.14412	0.0132771	0.0229822	0.0755505	0	0.141488	0.0186461	0.104172	0.144777	0.0323772	0.0206307	0	0.00712984	0	0.0058301	-826.583	112.637	-713.946
GSM1437286	GSE59455	0.0435355	0	0.0380945	0.033333	0.0384875	0.0301737	0	0	0.0197814	0	0.0623671	0	0.0908438	0.139812	0.0393003	0.36141	0.00201586	0	0.0899128	0	0	0.0109328	1151.43	1479.34	2630.77
GSM1437287	GSE59455	0.0230313	0.00612363	0.00213749	0.325192	0.013456	0	0.0992751	0.0366125	0.035934	0.0407236	0	0.0125941	0	0.151761	0.110548	0.118764	0	0	0	0.0238479	0	0	-470.625	1121.1	650.47
GSM1437288	GSE59455	0.00176423	0.00633662	0.0532557	0.0932762	0.0392635	0	0.0367204	0	0.0970206	0.174905	0	0.00392753	0	0.240412	0.0675001	0.179804	0.0028185	0	0	0.00299664	0	0	-128.551	1269.54	1140.99
GSM1437289	GSE59455	0.00476847	0	0.0780422	0.156516	0	0	0.202631	0	0	0.00170363	0	0.115139	0.0642476	0.121305	0.0356749	0.129492	0	0.00700306	0	0.0834774	0	0	-380.327	1022.48	642.149
GSM1437290	GSE59455	0	0.0820347	0.049374	0.0656621	0	0.0974023	0.0492892	0.0366187	0.115685	0	0.0249594	0	0.0445708	0	0.0903952	0.190238	0.0148461	0	0.13577	0	0.00315449	0	-532.573	668.426	135.853
GSM1437291	GSE59455	0.0110941	0.0865462	0	0.177746	0	0	0.00661799	0	0.07682	0.151971	0	0.0410954	0	0.20069	0.15703	0.0355871	0	0.00775267	0	0.0470492	0	0	101.652	1538.92	1640.57
GSM1437292	GSE59455	0.0203119	0	0	0	0	0.265521	0	0	0.0266733	0.127398	0	0.000173239	0	0.265436	0.051562	0.214814	0	0	0	0.0281101	0	0	55.9677	1202.46	1258.43
GSM1437293	GSE59455	0.0228273	0	0.0153982	0.0940317	0.0207574	0.0401659	0.0964013	0.0245507	0.0252255	0.0353831	0	0.014004	0.001754	0.0937395	0.206917	0.254952	0.0109447	0	0.0425343	0	0	0.00041343	412.981	1604.17	2017.15
GSM1437294	GSE59455	0.05037	0	0.131525	0.0394252	0	0	0	0.0445874	0.0429304	0.0261607	0.0424434	0	0.0376858	0.202856	0.0235337	0.290581	0	0	0	0.0679016	0	0	-635.8	216.88	-418.92
GSM1437295	GSE59455	0.0171836	0	0.0306147	0.00994084	0	0.0480204	0.0165227	0.0546873	0	0.0807637	0	0.0702146	0.0276748	0.29391	0.0466158	0.193061	0	0	0	0.104897	0	0.00589341	-301.354	989.313	687.959
GSM1437296	GSE59455	0.00031025	0.0409753	0.214219	0.113173	0	0	0	0.00437225	0.0603204	0.0644549	0	0.0122482	0	0.193799	0.0586169	0.182883	0	0	0	0.0398576	0	0.0147695	-254.281	472.453	218.171
GSM1437297	GSE59455	0.0285125	0	0	0.189132	0	0	0.0559823	0.0539696	0.0353833	0.0514751	0	0.0372563	0.0250174	0.18581	0.15805	0.104437	0.0216798	0	0.0532939	0	0	0	151.94	1609.14	1761.08
GSM1437298	GSE59455	0.0269233	0	0.160689	0.128368	0	0	0	0.0414875	0.0205555	0.0428673	0.0378919	0	0.0292456	0.239234	0.10109	0.11464	0.0161841	0	0	0.036776	0	0.00404763	-179.989	1122.44	942.452
GSM1437299	GSE59455	0.0027562	0	0	0.060528	0	0	0.120187	0.0503367	0	0.0648604	0	0.125949	0.0322213	0.205976	0.161589	0.107681	0.0396078	0	0	0.0138197	0.0144879	0	108.286	410.823	519.109
GSM1437300	GSE59455	0	0.138162	0	0.334279	0	0.0103185	0	0.211611	0.00783422	0	0	0.084424	0	0	0.0567312	0.0441821	0.0214655	0	0	0.0227927	0.0681998	0	93.2802	654.555	747.835
GSM1437301	GSE59455	0.0129787	0	0	0.166799	0	0.268225	0.0297481	0.154671	0	0.0201728	0	0	0	0.02683	0.0714017	0.185799	0.0116734	0	0	0	0	0.0517016	-122.958	221.786	98.8281
GSM1437302	GSE59455	0.00410665	0	0.0932215	0.19475	0	0	0.237431	0.040232	0.00890193	0.0483145	0	0.0329621	0.020746	0	0.092262	0.190435	0	0	0.0361964	0	0	0.000441141	-960.42	109.726	-850.694
GSM1437303	GSE59455	0	0.0694591	0.00596646	0.146007	0	0	0.205497	0	0.0422349	0.0189385	0	0.0561308	0.0330874	0.0147044	0.0636302	0.24778	0.0188447	0	0.0529362	0	0.0247836	0	333.288	1514.82	1848.11
GSM1437304	GSE59455	0.0201383	0	0.0330872	0.390136	0	0	0.0866484	0.0126225	0.0246642	0.00948062	0	0.05125	0.0385191	0.0814696	0.0684617	0.172613	0.0100143	0	0.000895308	0	0	0	49.3223	2163.09	2212.41
GSM1437305	GSE59455	0.0174657	0	0.00356963	0.15591	0	0	0.170051	0.0576976	0.0129624	0.106781	0	0.0340145	0	0.0481129	0.0571982	0.303474	0	0	0.0327217	0	0	4.14e-05	-461.299	739.374	278.075
GSM1437306	GSE59455	0.0605243	0	0	0	0	0.0559657	0.0736355	0.0956584	0	0.0904967	0	0.0837952	0	0.343508	0.0445267	0.077989	0	0	0	0.0739005	0	0	-918.263	-104.076	-1022.34
GSM1437307	GSE59455	0.0176609	0	0	0.0328511	0.0117525	0.0602998	0	0	0.0780238	0.0190257	0	0.0712309	0.0436466	0.26858	0.00664184	0.161554	0.00855005	0.021942	0	0.198241	0	0	87.3453	908.424	995.77
GSM1437308	GSE59455	0.0131428	0.118912	0.0161772	0.105558	0.0185249	0.00506696	0.0301128	0	0.134033	0.0404554	0	0.171003	0	0.119321	0.110143	0.0627216	0.0156556	0	0	0.0391748	0	0	164.423	1742.12	1906.54
GSM1437309	GSE59455	0	0.03421	0.281675	0.157248	0.00484029	0	0.0678461	0.0271911	0.0868568	0.0929472	0	0.0332441	0	0.0101096	0.00787555	0.169085	0.002738	0	0	0.0241332	0	0	498.28	859.982	1358.26
GSM1437310	GSE59455	0.0343781	0	0	0.080902	0	0.182849	0.188644	0.0924573	0.00740859	0.0261721	0	0.103356	0.0513366	0.0400619	0.0842997	0	0.0177373	0	0	0.0225278	0.0678705	0	460.265	1077.01	1537.28
GSM1437311	GSE59455	0.00020467	0.0025256	0	0.503646	0	0	0.0871005	0.0218964	0.0591704	0	0	0.0329824	0.0301682	0.0520524	0.0774564	0.127809	0.00248612	0	0	0.00250166	0	0	167.785	1981.62	2149.41
GSM1437312	GSE59455	0.0351079	0	0	0.127829	0	0	0.04254	0.0318855	0.0280089	0.0184111	0	0.0520805	0.0268246	0.331651	0.0585351	0.0349898	0	0	0	0.212137	0	0	-363.608	380.366	16.7578
GSM1437313	GSE59455	0	0.0658726	0	0.0694559	0	0.0449434	0.106766	0.116351	0	0.0029042	0	0.0355701	0	0.220849	0.125461	0.100661	0.034652	0	0.0636091	0	0.0129041	0	-418.645	79.3323	-339.313
GSM1437314	GSE59455	0	0.0349933	0.0486001	0.118664	0	0.126054	0.0193265	0.0855167	0	0.0076666	0	0.0555272	0	0	0.0890134	0.3244	0.00769952	0.00638961	0.0679806	0	0	0.00816839	-903.955	117.907	-786.048
GSM1437315	GSE59455	0.0260019	0.00332818	0.0135102	0.00708766	0	0	0.00645106	0.0804807	0.0426117	0.0932678	0	0	0	0.20819	0.0878589	0.32141	0.00351719	0.00315174	0.103133	0	0	0	31.6075	426.792	458.4
GSM1437316	GSE59455	0.0140927	0	0.0411433	0.0916647	0	0	0.0142035	0.0321749	0	0.0596503	0	0.0801381	0.058804	0	0.044843	0.503847	0.00446717	0.0233932	0	0.0315779	0	0	-621.689	877.05	255.361
GSM1437317	GSE59455	0.0275119	0	0.0451357	0.349973	0	0	0.0836988	0.0174114	0.0266514	0	0	0.0387307	0	0.111107	0.119902	0.144575	0.0218336	0	0	0.0134691	0	0	-132.001	1347.93	1215.93
GSM1437319	GSE59455	0.0226744	0	0.0118126	0.105861	0	0	0.0467969	0.0739971	0.070109	0.0157146	0	0.0601063	0	0.306139	0.0875585	0.15098	0.0203423	0	0.0279083	0	0	0	-300.943	724.385	423.442
GSM1437320	GSE59455	0.0510814	0	0.0306357	0.25044	0	0	0.0523844	0.14686	0	0	0.0213116	0	0.0755923	0.0981545	0.0175593	0.14111	0	0.0205581	0.0943123	0	0	0	-1069.23	-265.927	-1335.16
GSM1437321	GSE59455	0	0.0630251	0.040153	0	0	0.201303	0	0.0263186	0	0.0982876	0	0	0	0.424544	0.0161747	0.0620779	0	0	0.0681165	0	0	0	-1101.75	-862.273	-1964.03
GSM1437322	GSE59455	0.0168075	0	0.0250784	0.387787	0	0	0.131585	0.028657	0.00968765	0.143075	0	0	0.00140654	0.0567477	0.0493079	0.114433	0.00034499	0	0.0350818	0	0	0	-493.62	1331.59	837.972
GSM1437323	GSE59455	0.0461881	0	0.0645924	0.0546259	0	0.00226544	0.0510942	0.0367638	0	0.0887352	0	0.0535916	0	0.381746	0.0646719	0.0291933	0	0	0	0.126533	0	0	-1030.08	92.5222	-937.556
GSM1437325	GSE59455	0	0.0835603	0	0.126611	0.00183556	0.00395683	0	0.024894	0.0392382	0.104365	0	0.0993873	0.0450534	0	0.203236	0.237527	0.018162	0	0	0.00814441	0	0.00402992	280.331	1276.53	1556.86
GSM1437326	GSE59455	0.0245999	0	0.0432751	0.0328158	0.00200089	0.00729261	0.0267137	0.0382554	0	0.0499507	0	0.000735363	0	0.406833	0.0578407	0.268102	0	0	0.0415851	0	0	0	174.693	372.077	546.77
GSM1437328	GSE59455	0	0.00793742	0.0769177	0.217855	0	0	0.158226	0.0440694	0	0	0	0.00760406	0.0114764	0.187982	0.153808	0.107859	0.00678701	0	0	0.0194784	0	0	-567.972	1256.06	688.089
GSM1437329	GSE59455	0	0.0553933	0.00451882	0.0638468	0	0.0333686	0.0599169	0.0292885	0.00673768	0.109755	0	0.0575393	0.00233577	0.17869	0.0469778	0.28431	0	0.0101319	0	0.0571896	0	0	512.224	1112.83	1625.06
GSM1437330	GSE59455	0.00232295	0.0573445	0.0686839	0.448812	0	0	0.016735	0.0335296	0.0927247	0.00286463	0	0.0549965	0.0102502	0.116569	0.0353095	0.0598576	0	0	0	0	0	0	21.9955	1858.2	1880.2
GSM1437331	GSE59455	0	0.0836757	0.0225555	0.0345023	0	0.0390152	0.0190898	0.0250018	0.0691616	0	0	0.0215276	0	0.468323	0.0212526	0.157994	0	0	0	0.0379011	0	0	-167.39	892.333	724.943
GSM1437332	GSE59455	0.0756034	0	0	0.190737	0.0182181	0	0.0078054	0.0434846	0.17441	0.00807647	0	0.0068056	0.0369879	0.12848	0.113213	0.161276	0.00703766	0	0.0278652	0	0	0	339.275	1301.14	1640.42
GSM1437333	GSE59455	0.00532509	0.0794861	0	0.00491307	0.031306	0	0.00227494	0.0110529	0.126584	0.167294	0	0.093961	0.0320282	0.0778548	0.166709	0.188791	0	0	0	0.0124203	0	0	738.172	1566.16	2304.33
GSM1437334	GSE59455	0.0486138	0	0	0.217595	0	0	0.01337	0.0619694	0.0141024	0.0991946	0	0	0.0284802	0.301196	0.0423687	0.108321	0.0171616	0	0.0276263	0	0.0200007	0	130.254	670.731	800.984
GSM1437335	GSE59455	0.00592203	0	0.0318631	0.0787315	0.00214282	0	0	0	0.0912201	0.0594682	0	0.0283883	0.0193547	0.217893	0.140061	0.148666	0.00965189	0	0	0.156144	0.0104932	0	-160.18	1110.6	950.422
GSM1437336	GSE59455	0	0.227962	0	0	0	0.134303	0	0.172934	0	0	0.0950784	0	0.00389402	0.0896109	0.0683906	0.0550758	0.0126796	0	0.109146	0	0.0244111	0.00651544	-169.659	605.928	436.268
GSM1437337	GSE59455	0.011228	0.0659125	0.0981587	0.341838	0	0	0.00322637	0.000303939	0.079798	0	0.0120488	0	0	0.266441	0.0216545	0.0809062	0	0	0	0.0184839	0	0	601.694	1763	2364.69
GSM1437338	GSE59455	0.0210026	0	0.0965431	0.229623	0	0.0605575	0	0.0725037	0.184409	0	0	0	0.0584331	0	0.0544623	0.181125	0.000596097	0	0.0150738	0	0	0.0256711	-254.389	1051.3	796.907
GSM1437339	GSE59455	0	0.021049	0.0344208	0.0875477	0	0.0744053	0	0.0323993	0.0201504	0.0196834	0	0.0425552	0	0.443412	0.0483729	0.152127	0	0	0	0.0238777	0	0	-421.265	671.481	250.216
GSM1437341	GSE59455	0.0214489	0.140699	0	0.131255	0	0	0.0283286	0.218545	0.0173935	0.158909	0	0.0186524	0	0.0360713	0.0212311	0.144411	0	0.00240473	0.0265569	0	0.0340944	0	-406.216	1281.25	875.03
GSM1437342	GSE59455	0	0.0633783	0.0602074	0.128282	0	0.0497521	0.0197519	0.00729227	0.0574058	0.0755046	0	0	0	0.187615	0.069485	0.240743	0	0	0	0.040583	0	0	379.062	1597.65	1976.71
GSM1437343	GSE59455	0.00945124	0	0.0200878	0.163027	0	0	0.0898112	0.0686004	0.0153995	0.124573	0	0.0117824	0	0.270999	0.0773117	0.110717	0	0	0	0.0382396	0	0	-604.415	867.454	263.039
GSM1437344	GSE59455	0	0.0608529	0.0238267	0.250202	0	0	0.0190572	0	0.0464447	0.0623885	0	0.0836744	0	0.273129	0.074758	0.0731643	0.012379	0	0	0.0152409	0	0.00488248	-169.178	1396.15	1226.97
GSM1437346	GSE59455	0	0.195246	0	0.137611	0	0.160118	0	0.025275	0.0166552	0	0	0.0651934	0	0	0.0799331	0.0963573	0.209241	0	0.0125937	0	0.00177629	0	338.015	731.859	1069.87
GSM1437347	GSE59455	0	0.0557004	0.00200364	0.0356386	0	0.0570962	0	0.0227097	0.0368849	0	0	0.0246812	0	0.548719	0.0548049	0.0964542	0.0251905	0	0	0.0401171	0	0	708.577	1231.57	1940.15
GSM1437348	GSE59455	0	0	0.228963	0.0168205	0.0258015	0.0907089	0.057945	0	0	0.0725572	0	0.060081	0.0585198	0	0.0635656	0.206076	0	0.0552037	0	0.0273235	0	0.0364353	-328.495	753.136	424.641
GSM1437349	GSE59455	0.0196913	0.0139069	0.090976	0.107424	0	0	0.0831297	0	0.0886355	0.0159957	0	0.0526202	0.0511638	0.0501758	0.180355	0.212359	0.0181617	0	0.0154049	0	0	0	278.329	1127.4	1405.73
GSM1437350	GSE59455	0	0.0918463	0.0724691	0.301221	0	0	0	0.0146033	0.11996	0	0	0.113843	0	0.182046	0.0223341	0.0542131	0	0	0	0.0274648	0	0	-302.472	1513.45	1210.98
GSM1437351	GSE59455	0.0203378	0	0.048705	0.00142301	0	0.0913278	0	0.0586426	0.0267866	0	0	0.0114168	0.0312554	0.601923	0.030868	0.0549715	0	0	0	0.022343	0	0	-181.927	-511.633	-693.56
GSM1437352	GSE59455	0.0324603	0	0.0279284	0.0804808	0.0763311	0	0.054023	0	0.0352372	0.0978936	0	0.00340439	0.0125907	0.280411	0.0372398	0.243831	0	0.0130218	0	0.00514699	0	0	-223.441	858.741	635.3
GSM1437353	GSE59455	0	0.0678529	0.0379157	0.0793734	0	0	0.0493536	0.0333962	0.01668	0	0.0139978	0	0	0.431595	0.0161951	0.171998	0	0	0	0.0773129	0	0.00432939	-153.27	529.768	376.498
GSM1437354	GSE59455	0	0	0.0965161	0.0462706	0	0.0651129	0	0.016595	0.00692099	0	0.00477154	0	0.00373572	0.490845	0.0277281	0.186101	0	0	0	0.0554025	0	0	-431.289	-240.804	-672.093
GSM1437355	GSE59455	0.0339799	0	0.0804928	0.109881	0	0	0.0193844	0.0344379	0.00622707	0.0537154	0	0.0090539	0.00151264	0.385382	0.0832745	0.162719	0	0	0	0.0199398	0	0	-189.554	468.621	279.067
GSM1437357	GSE59455	0.000156102	0	0.0942006	0.253227	0	0	0.0971605	0	0.0484394	0.100317	0	0.0466047	0	0.119554	0.07759	0.154373	0	0	0.00837845	0	0	0	-192.276	1656.68	1464.4
GSM1437360	GSE59455	0.0764165	0	0.221897	0	0	0.00547786	0.158645	0.0423717	0	0.107081	0.00201241	0	0	0.115434	0.0608221	0.188418	0.0118554	0	0	0.00679055	0	0.00277777	-1125	-185.806	-1310.81
GSM1437361	GSE59455	0.019394	0	0	0.0318081	0	0	0.0213318	0.0966423	0	0.0217035	0	0.0750035	0.00914131	0.487093	0.105859	0.112303	0	0	0.0197209	0	0	0	-569.772	-205.898	-775.67
GSM1437364	GSE59455	0	0.0602109	0.016591	0	0	0.0344874	0	0.0453558	0.00683181	0.0877747	0.0079854	0	0	0.552317	0.0519731	0.127838	0	0	0	0.00765041	0	0.000984461	-617.713	-61.7757	-679.489
GSM1437367	GSE59455	0.0174626	0	0	0	0	0.102573	0	0.054608	0.0122648	0.0264286	0	0.0523837	0	0.676929	0.0410189	0.0163314	0	0	0	0	0	0	-1163.84	-579.504	-1743.34
GSM1437368	GSE59455	0.0125472	0	0.0276173	0.078288	0.0177879	0.0697982	0.021215	0	0	0.00777419	0	0.0348628	0.0621236	0	0.0290801	0.604923	0.00247648	0.00793149	0	0.0139518	0.00105081	0.0085716	-315.203	1325.18	1009.98
GSM1437369	GSE59455	0.224945	0	0.00131597	0.380579	0	0	0.116805	0.0440625	0	0	0.00855752	0.021423	0.046498	0.0323084	0.0164621	0.0527398	0.0259426	0	0.0279417	0	0.000418796	0	-471.523	894.434	422.911
GSM1437370	GSE59455	0.0166071	0	0.0282916	0.0778311	0	0	0	0.0413227	0	0.110803	0	0.0188599	0	0.41762	0.0697666	0.18827	0	0	0.0306276	0	0	0	-325.737	278.023	-47.7138
GSM1437371	GSE59455	0	0.0283953	0.0196442	0.15522	0	0.0525552	0	0	0.235579	0.0549438	0	0.036594	0.00572528	0.143311	0.113925	0.136516	0	0	0.0175914	0	0	0	-9.49193	1382.51	1373.01
GSM1437372	GSE59455	0.200455	0	0	0.0431924	0	0.164502	0	0.107561	0.0549062	0.0734581	0	0.0898605	0	0.0739602	0.0117551	0.0580925	0	0.01118	0.111077	0	0	0	-929.835	128.266	-801.569
GSM1437373	GSE59455	0.0154314	0	0.0403283	0.120489	0.0062047	0	0.037318	0.00853033	0.0189371	0.0958572	0	0.0727149	0	0.302493	0.161364	0.0927035	0.0204759	0	0	0.00715185	0	0	-541.617	980.15	438.533
GSM1437374	GSE59455	0	0.0162065	0.0211473	0.380573	0	0	0.0500338	0.0740821	0.0548402	0	0	0.0462155	0.0136334	0.0788595	0.0894729	0.168668	0.00452276	0	0	0.00174455	0	0	63.7333	1973.2	2036.94
GSM1437375	GSE59455	0	0.0239747	0.0383629	0	0	0.0607707	0	0.0120866	0.0363667	0.0822112	0.0465016	0	0	0.483282	0.0147459	0.194659	0	0	0	0.00703842	0	0	-358.408	-48.3451	-406.753
GSM1437376	GSE59455	0.0293569	0	0	0.0223544	0.00376225	0	0.0397392	0.0441949	0.036664	0.0300449	0.0243938	0	0	0.395488	0.0707688	0.168387	0	0	0	0.122337	0.0125094	0	17.8323	717.329	735.161
GSM1437378	GSE59455	0.0224349	0	0.126597	0.0640594	0	0	0.0547947	0.0111641	0.0512888	0.0753267	0	0	0	0.402428	0.104849	0.0595745	0	0	0.0274825	0	0	0	-765.002	191.532	-573.47
GSM1437379	GSE59455	0.0181695	0.00285547	0.0319374	0	0.0301805	0.0463002	0	0.0268009	0	0.0990595	0	0.0369021	0	0.355898	0.107947	0.122082	0.0064933	0	0	0.115374	0	0	-612.001	400.664	-211.336
GSM1437381	GSE59455	0	0.0534204	0.0102606	0.122411	0	0	0.0238901	0	0.158254	0.129438	0	0.0862504	0.0224845	0.258583	0.0301702	0.063866	0.00828994	0	0.0148765	0.0178055	0	0	-44.4277	895.896	851.468
GSM1437383	GSE59455	0.138748	0.18903	0	0.11453	0	0.227812	0	0.010674	0.0987767	0	0	0.0199676	0.00240601	0.152598	0.0313253	0.0141328	0	0	0	0	0	0	-394.199	1553.44	1159.24
GSM1437384	GSE59455	0.0261253	0	0.0884322	0.101652	0	0.0697087	0	0.126396	0	0.00831973	0	0.0853527	0	0.248925	0.0859249	0.0913991	0.00682424	0	0	0.0473625	0.0135772	0	-1007.07	-467.474	-1474.55
GSM1437385	GSE59455	0.0313894	0	0	0.0156954	0	0	0.106554	0.0465576	0.0112111	0.0767041	0	0.0534166	0	0.355591	0.092744	0.161979	0.00656407	0	0.0415936	0	0	0	-37.0436	636.335	599.291
GSM1437386	GSE59455	0	0.000839173	0.0458678	0.0232099	0.0699293	0.148161	0	0	0.0212811	0.0263841	0	0.105105	0.126445	0	0.127478	0.224677	0.0282332	0	0.052389	0	0	0	926.799	1085.11	2011.91
GSM1437387	GSE59455	0.00506043	0	0.0297669	0.014373	0	0.0763284	0.0593829	0.0235082	0.144775	0.0202462	0	0.06375	0.0835533	0	0.0680944	0.127468	0.0458555	0	0.237837	0	0	0	-10.0982	136.541	126.443
GSM1437388	GSE59455	0.0092821	0.029086	0.06357	0.198599	0	0.0164242	0	0.0722083	0.083981	0.0166452	0	0.0412875	0.10143	0	0.043886	0.185483	0.105537	0	0	0.0325805	0	0	-21.1866	702.309	681.123
GSM1437389	GSE59455	0.0358231	0	0.1574	0.019953	0.0311159	0	0.0918202	0.0203619	0.0129758	0.0302927	0	0.0314609	0.0397603	0.0961471	0.0456542	0.322338	0	0	0.0648963	0	0	0	-673.726	292.828	-380.898
GSM1437391	GSE59455	0	0	0.153993	0.180574	0	0	0.057603	0.0551702	0.0808894	0.0475002	0	0.126399	0.0292495	0	0.0429104	0.206237	0	0	0	0.019475	0	0	22.911	666.399	689.31
GSM1437392	GSE59455	0	0.0675723	0.0640568	0.283393	0	0	0.0473561	0	0.118894	0.0585611	0	0.0952938	0.00862888	0.0925751	0.0468649	0.0717671	0	0	0	0.0450377	0	0	1.145	1806.77	1807.91
GSM1437393	GSE59455	0.0256834	0	0.0507825	0.132893	0	0	0.0211499	0.0260543	0.137223	0.126943	0	0.17559	0.0151405	0	0.0485858	0.173061	0.0311894	0.00226073	0.0275765	0.00451304	0	0.00135447	-172.06	772.788	600.727
GSM1437394	GSE59455	0	0.0404087	0.021411	0.199852	0	0	0.0859719	0.0368768	0.068349	0	0	0.082556	0.105992	0.030041	0.0291349	0.216079	0	0	0	0.0731754	0.0101527	0	-49.764	965.753	915.989
GSM1608593	GSE65904	0	0	0.151236	0.450807	0	0	0	0.0295042	0.113189	0	0	0.048197	0.0152474	0	0.051169	0.134445	0	0	0.0062067	0	0	0	-346.942	1715.05	1368.1
GSM1608594	GSE65904	0.121388	0.167156	0.0628489	0.178132	0	0	0.144976	0.0515022	0	0.0663389	0	0.0117874	0	0.0519308	0.0617174	0.0510618	0.0222934	0	0.0088669	0	0	0	70.7557	2167.13	2237.89
GSM1608595	GSE65904	0.0116586	0	0	0.00134707	0	0	0	0.0408237	0.0143778	0.0347134	0	0.0255936	0	0.256762	0.0395414	0.174001	0	0.0106375	0	0.309139	0	0.0814048	-342.469	576.665	234.195
GSM1608596	GSE65904	0	0.0231669	0.0692985	0.365232	0	0	0.0323199	0.0147537	0.0601727	0.0695707	0	0.10273	0.0135967	0.0589744	0.139494	0.0267772	0.012371	0	0.0115426	0	0	0	-581.09	1730.09	1149
GSM1608597	GSE65904	0.0254885	0	0	0	0	0.167144	0	0.111683	0.0570836	0	0.0681516	0	0	0.304024	0	0.107956	0	0.0215692	0	0.101213	0	0.0356867	-1605.04	-975.539	-2580.58
GSM1608598	GSE65904	0.00144573	0	0.064896	0.472409	0	0	0.0916124	0.0410648	0.00713404	0.0463406	0	0.0564584	0.00351281	0.0140839	0.0979335	0.0874615	0.0120717	0	0.00357606	0	0	0	29.5351	2330.92	2360.46
GSM1608599	GSE65904	0.0330803	0	0.246674	0.238278	0	0	0.0504008	0.0363544	0.0622733	0	0	0.0292235	0	0.0655702	0.0749582	0.145922	0	0	0.0140203	0	0	0.00324411	-809.882	427.648	-382.233
GSM1608600	GSE65904	0	0	0.0400343	0.227787	0	0	0.0523633	0.0225491	0	0.0323139	0	0.0446054	0.0888597	0.0315224	0.0488222	0.145898	0.00562347	0.0124193	0	0.21828	0.00134399	0.0275779	-49.9992	1692.12	1642.12
GSM1608601	GSE65904	0.00179692	0	0.0164442	0.162977	0	0	0.0232194	0.08114	0.0552762	0	0	0.0482812	0.0211554	0.437235	0.0385881	0.0862565	0	0	0	0.0276301	0	0	-534.167	187.24	-346.927
GSM1608602	GSE65904	0	0.0696394	0.0392488	0.153177	0	0.00400949	0	0.0689947	0.0131419	0.126259	0	0.0955239	0.00720978	0.0141617	0.156084	0.126065	0.022361	0	0.095964	0	0.00816012	0	-591.382	131.129	-460.253
GSM1608603	GSE65904	0.0289727	0	0.0204281	0.285261	0	0	0.102844	0.0601599	0.00564895	0.0304872	0	0.0722088	0.0282737	0.00857192	0.0849561	0.143549	0.0434344	0	0.0852042	0	0	0	-261.76	709.288	447.528
GSM1608604	GSE65904	0.0559515	0	0.0426591	0.143429	0	0	0.0472903	0.108379	0.108346	0.000375812	0	0.0984129	0.0265206	0.163576	0.10306	0.0720762	0	0	0	0.029923	0	0	-1333.33	511.351	-821.981
GSM1608605	GSE65904	0.00456244	0	0	0.0190074	0	0	0.0155162	0.0224721	0.0729806	0.0430494	0	0.042099	0.00388128	0.463893	0.0524449	0.207426	0.0321556	0	0.0205127	0	0	0	-14.1036	152.929	138.825
GSM1608606	GSE65904	0.00188173	0.0501614	0.0507547	0.188292	0	0	0.111211	0.0256359	0.0129145	0	0.0289717	0.0375384	0.095328	0.113612	0.166354	0.100747	0.0165977	0	0	0	0	0	97.2671	2557.79	2655.05
GSM1608607	GSE65904	0	0.0460654	0	0	0	0.0588757	0	0.0363246	0.161836	0.0189147	0	0	0.0417696	0.501271	0.0290888	0.0797994	0	0	0.00921974	0	0	0.0168351	-645.8	610.148	-35.6525
GSM1608608	GSE65904	0.0223814	0	0	0.143041	0	0	0	0.0563318	0.17208	0.0276585	0	0.0724813	0	0.264061	0.0888836	0.122054	0	0	0.0310271	0	0	0	-983.107	-892.697	-1875.8
GSM1608609	GSE65904	0.0180474	0.0108034	0.020146	0.0761834	0	0	0.00357351	0.0217103	0.0506472	0.0109413	0	0.00664823	0.00369146	0.557237	0.0270001	0.168807	0.024564	0	0	0	0	0	227.969	2006.07	2234.04
GSM1608610	GSE65904	0	0.0271874	0	0.272817	0	0.0188603	0	0.0633559	0	0.046227	0	0.140698	0.0727891	0.0198149	0.122889	0.148316	0.0106884	0	0.0563572	0	0	0	239.623	99.3145	338.937
GSM1608611	GSE65904	0	0.0102237	0.0472975	0.121277	0	0.0303193	0.132099	0	0.138633	0	0	0.0770233	0.0172419	0.119652	0.152604	0.128375	0.0177513	0	0.00750188	0	0	0	-11.067	1038.92	1027.86
GSM1608612	GSE65904	0	0.00355122	0.0122605	0.194034	0	0	0.102555	0.0194109	0.0378476	0.0490934	0	0.061079	0.0336548	0.0770496	0.153921	0.177236	0.0525917	0	0.0165542	0	0.00916049	0	155.281	1443.51	1598.79
GSM1608613	GSE65904	0.00302869	0.017563	0	0.0477334	0	0.0542259	0	0.0428312	0.0200097	0.0414423	0	0.0508311	0.00376602	0	0.145562	0.527892	0.0099774	0	0.0350245	0	0	0.000113295	397.708	1215.25	1612.96
GSM1608614	GSE65904	0.00147557	0	0.00887492	0.230918	0	0	0.170728	0.0269836	0	0.0572532	0	0.0394631	0	0.199497	0.0465566	0.213106	0.00442765	0	0	0	0	0.000715596	456.287	1594.88	2051.17
GSM1608615	GSE65904	0	0.0988787	0	0.0186991	0	0	0	0.228485	0	0	0	0.0332806	0.00285008	0.191493	0	0.275021	0	0.0415454	0.109747	0	0	0	-1058.65	-887.321	-1945.97
GSM1608616	GSE65904	0.00112673	0.00967344	0.216259	0.207421	0	0	0.0510074	0.0300459	0.0337337	0.00865983	0	0.0640834	0	0.178705	0.102801	0.0725576	0	0	0	0.0239255	0	0	-683.626	1318.55	634.923
GSM1608617	GSE65904	0	0	0	0.311732	0	0	0.0282968	0.0560164	0.0337548	0.0709725	0	0.0460258	0.0461093	0	0.0482549	0.295634	0	0	0.0632033	0	0	0	-694.136	-165.809	-859.946
GSM1608619	GSE65904	0	0	0.0231938	0	0	0.0407162	0	0.154155	0.00201501	0.0592921	0	0.0210561	0	0.596804	0	0.0653355	0	0	0	0.0374322	0	0	-1301.06	-1541.46	-2842.51
GSM1608620	GSE65904	0	0	0	0.0217926	0	0	0	0.42377	0	0	0	0.0426575	0	0	0	0.0280938	0	0.0686475	0.291566	0.0319613	0	0.0915108	-1769.1	-886.211	-2655.31
GSM1608621	GSE65904	0	0.0116989	0	0.0908751	0	0.243701	0	0	0	0.0500437	0	0.00498769	0.0622011	0	0.0718246	0.311882	0.0286831	0	0.124103	0	0	0	-330.287	-490.745	-821.032
GSM1608622	GSE65904	0	0	0.139672	0.194446	0	0.0216972	0.0635011	0.0337653	0.0152527	0.0306683	0	0.0288401	0.114922	0	0.0976747	0.243229	0	0	0	0.0157366	0	0.000595581	-76.9425	578.497	501.554
GSM1608623	GSE65904	0.0385165	0.18839	0	0.0590736	0.160388	0.0968513	0.0289607	0.109062	0.165617	0	0	0.0191139	0.014613	0.0388791	0.0181787	0.028835	0	0.0299816	0	0.00353951	0	0	-39.3368	2329.6	2290.26
GSM1608624	GSE65904	0	0.0364699	0	0	0	0	0	0.0167963	0.0463928	0.0565926	0.0223205	0	0	0.505713	0.0270648	0.19401	0.00683873	0	0.0878005	0	0	0	-126.805	191.04	64.2353
GSM1608625	GSE65904	0.0241848	0	0	0.420357	0	0	0.184972	0.0491708	0	0.0248546	0.00984573	0.0622851	0.0070746	0.0148257	0.106782	0.0592796	0.0239147	0	0.0124535	0	0	0	-0.615926	2525.94	2525.32
GSM1608626	GSE65904	0.112015	0.081723	0.0709701	0.0995761	0	0	0.101091	0.0372668	0.133245	0.0317202	0	0.0332185	0	0.178267	0.0414402	0.0573889	0.010907	0	0	0.0111703	0	0	-116.041	2125.89	2009.85
GSM1608627	GSE65904	0	0.138055	0.0189262	0.0229166	0	0	0.00667335	0.00523445	0.0456417	0.0209366	0.0320686	0	0	0.430075	0.0129096	0.122245	0	0	0	0.108679	0	0.0356394	-605.284	152.869	-452.415
GSM1608628	GSE65904	0.0158831	0	0	0.0502363	0	0.0774253	0	0.0275429	0.076424	0	0	0.0419486	0.0178965	0.148943	0.10066	0.270244	0.016187	0	0.156609	0	0	0	-47.5952	-359.223	-406.818
GSM1608629	GSE65904	0.00394786	0	0	0	0	0.173392	0.0395296	0.0947022	0.0122612	0	0	0	0.0266174	0.133811	0	0.156186	0.00233048	0	0.341873	0	0.0153484	0	-1330.72	-505.794	-1836.52
GSM1608630	GSE65904	0	0.0125754	0.0567826	0.0846383	0	0	0.189932	0.0232092	0	0.0763024	0	0.0227458	0	0.147766	0.000146738	0.231252	0	0	0	0.0891442	0	0.0655045	-426.597	40.1974	-386.399
GSM1608631	GSE65904	0.00496274	0	0	0.282761	0	0.0184948	0	0.00261029	0.0409257	0.0903656	0	0.0981788	0	0	0.133576	0.275168	0.0135066	0	0.0394499	0	0	0	1445.66	1040.23	2485.89
GSM1608632	GSE65904	0	0	0.00869307	0.315961	0	0	0.0273622	0.00561895	0.0607167	0.0362913	0	0.0883518	0.00332975	0.0727351	0.0579954	0.283095	0	0	0.0398494	0	0	0	895.373	1033.37	1928.74
GSM1608633	GSE65904	0.0108349	0	0.0604373	0.399847	0	0	0.0702418	0.0649662	0.00103383	0.0598035	0	0.0629719	0	0.0571099	0.0605223	0.124264	0.0176542	0	0.0103134	0	0	0	736.591	1899.74	2636.33
GSM1608634	GSE65904	0.0817137	0.088491	0	0.213196	0.0443684	0	0.0945248	0.00935497	0.153644	0.0429377	0	0.0238187	0	0.0222279	0.0298817	0.121695	0.000299696	0.0571906	0	0.0158928	0	0.000763482	226.686	2464.9	2691.58
GSM1608635	GSE65904	0.00876897	0	0	0.0564232	0	0	0	0.0300118	0.0876093	0.001464	0.0198609	0	0	0.669085	0.0225705	0.0846204	0	0	0.00915075	0	0.0104347	0	-140.295	511.086	370.792
GSM1608636	GSE65904	0	0.00434585	0	0.0322214	0	0.146559	0	0.141145	0.027525	0	0.115748	0	0.0551809	0.0348484	0.0285797	0.255875	0	0.0212136	0.136757	0	0	0	-1479.2	-836.639	-2315.84
GSM1608637	GSE65904	0.00285129	0	0.0936402	0.0460429	0	0.0592967	0	0.185428	0	0	0	0.0500594	0	0.168784	0.0875969	0.141899	0.0443431	0	0	0.0933501	0	0.0267093	-1430	-680.516	-2110.51
GSM1608638	GSE65904	0	0.00830447	0	0.156285	0	0	0.00180484	0.0256666	0.075979	0.0268928	0	0.0503186	0.000670529	0.297833	0.0560237	0.222823	0.00569224	0	0.0717069	0	0	0	105.516	544.568	650.084
GSM1608639	GSE65904	0.11439	0	0.044472	0.266546	0	0	0.0207494	0.0011142	0.135871	0	0	0.101844	0	0.102038	0.105452	0.0709005	0	0	0	0.0366232	0	0	284.482	2528.76	2813.24
GSM1608640	GSE65904	0.00602922	0	0.0266308	0.0862564	0	0	0.000922451	0.0414457	0.0729406	0.0519384	0	0.0357175	0.013978	0.46916	0.0305637	0.0738074	0	0	0	0.0906097	0	0	-817.078	-230.244	-1047.32
GSM1608641	GSE65904	0.0250537	0	0.0338582	0.293206	0	0	0.070674	0.0453932	0	0.0425962	0	0.0821329	0	0.0156998	0.161315	0.214391	0.0156799	0	0	0	0	0	673.95	1091.53	1765.48
GSM1608642	GSE65904	0.108739	0.143067	0.00697122	0.176755	0	0	0.072932	0	0.10936	0.0239476	0	0.0785305	0.00484742	0.0934512	0.0328973	0.113523	0	0	0	0.0349795	0	0	1023.55	2311.29	3334.84
GSM1608643	GSE65904	0	0.0398943	0.0945143	0.0960019	0	0	0.0437509	0.154478	0.00516157	0.0180201	0.00320085	0	0	0.377313	0.0442076	0.0308095	0.0393883	0	0.043106	0	0	0.010153	-1020.8	-430.878	-1451.68
GSM1608644	GSE65904	0.0693436	0	0	0.0710836	0	0	0	0.0514272	0.0141174	0.0480123	0	0.0350542	0.0339512	0.241491	0.0185648	0.370533	0	0	0.0434738	0	0	0.00294816	-943.417	-519.543	-1462.96
GSM1608645	GSE65904	0.00592589	0.0141384	0.0883855	0.0437948	0	0	0.00766929	0.0557879	0.0504526	0.0592824	0	0.0244707	0	0.26857	0.0552409	0.323403	0.00287839	0	0	0	0	0	-631.66	542.989	-88.6713
GSM1608646	GSE65904	0	0.0676143	0	0.202141	0	0	0.0472222	0.0640758	0.00184461	0.0545774	0	0.0688715	0.068938	0.0590775	0.0907946	0.155752	0.0380662	0	0	0.0810252	0	0	-551.299	707.713	156.413
GSM1608647	GSE65904	0.0187452	0	0.0776653	0.157747	0	0.0379693	0	0.0296933	0.0254114	0.0439744	0	0	0.10722	0.137522	0.0877699	0.120023	0	0	0.156258	0	0	0	-508.677	-2.51824	-511.196
GSM1608648	GSE65904	0	0	0.0581463	0.294235	0	0	0.20467	0.0592141	0.00592123	0.0771802	0	0.0995127	0.000729499	0.0148544	0.0849789	0.0627431	0.00777799	0	0.0188838	0	0.0111531	0	-561.21	1471.75	910.54
GSM1608649	GSE65904	0.00951656	0	0	0.274296	0	0	0.200445	0.0420376	0	0	0	0.106047	0.0470558	0.00799772	0.096537	0.191135	0.000121139	0	0.0248112	0	0	0	71.4625	536.681	608.144
GSM1608650	GSE65904	0.133847	0	0.0342145	0.154091	0.0811124	0	0.10788	0.000590071	0.142307	0.0304632	0	0.0518064	0	0.0860286	0.0449909	0.125597	0.0049321	0	0.00214118	0	0	0	-571.069	398.95	-172.119
GSM1608651	GSE65904	0.0569575	0	0	0.0752783	0	0	0	0.0658588	0.0927348	0.0241982	0	0.0311138	0.0158224	0.111715	0.0378153	0.380025	0	0	0.108482	0	0	0	-388.819	-767.201	-1156.02
GSM1608652	GSE65904	0.0406542	0.001825	0.115502	0.227944	0	0	0	0	0.0628714	0	0	0.028076	0.00905619	0.186332	0.0104045	0.27767	0.0197134	0	0.019951	0	0	0	1051.91	2532.9	3584.81
GSM1608653	GSE65904	0.0204335	0.00328044	0.0337894	0.199284	0.0149713	0	0.0297109	0.0215099	0.0646019	0.0460724	0	0.0797161	0.111265	0.06336	0.144771	0.149018	0.0172389	0	0	0	0.000976949	0	311.799	1865.13	2176.92
GSM1608654	GSE65904	0.00171099	0	0	0.0673173	0	0.013635	0.0430724	0.0176675	0.0774811	0.0641532	0	0.0806677	0	0.208519	0.064145	0.105445	0.0681071	0.0750341	0.113044	0	0	0	-533.233	-261.126	-794.359
GSM1608655	GSE65904	0.0532931	0	0.0572154	0.180174	0	0.0181546	0.0197034	0.0747358	0.0301972	0.0125546	0	0.11709	0.0392705	0.0200284	0.179892	0.158342	0.00977701	0	0.0295716	0	0	0	-597.305	307.261	-290.044
GSM1608656	GSE65904	0.200693	0.225748	0.0437315	0.112639	0	0	0.0307055	0.0347625	0.110208	0	0	0.036372	0.00190186	0.131746	0.0385508	0.0329413	0	0	0	0	0	0	-370.945	1693.49	1322.55
GSM1608657	GSE65904	0.0878653	0	0	0.256905	0	0.0265007	0	0.0536158	0.0793627	0	0	0.0779874	0.0800334	0	0.0426313	0.267617	0	0	0.00383503	0.0125236	0	0.0111227	1258.84	1555.14	2813.98
GSM1608658	GSE65904	0	0	0.0736092	0.282513	0	0	0.151701	0.0294827	0	0.170084	0	0.0409805	0	0.031747	0.075293	0.133423	0.0111667	0	0	0	0	0	-223.823	1780.49	1556.67
GSM1608659	GSE65904	0	0	0	0.051105	0	0.0533999	0.109997	0	0	0	0	0.063136	0.0151745	0.25011	0.0779656	0.0417877	0	0.0843196	0	0.244277	0	0.0087284	69.376	708.236	777.612
GSM1608660	GSE65904	0.0895911	0	0.0161965	0.160919	0	0	0	0.141174	0.0567556	0.0316649	0	0.0879077	0.00289288	0.132393	0.0834448	0.0887846	0.0808604	0	0	0.0274156	0	0	-1419.05	-1052.94	-2471.98
GSM1608661	GSE65904	0.0133595	0	0	0.0380442	0	0.0568126	0	0.00149151	0.0698767	0.02518	0	0.032448	0	0.426831	0.0641719	0.182394	0	0	0	0.0893905	0	0	374.461	210.977	585.437
GSM1608662	GSE65904	0.0331811	0	0.117282	0.275919	0	0	0.11952	0.0353763	0.069547	0.0182967	0	0.0213191	0.000327844	0.102852	0.146065	0.0581143	0.00219948	0	0	0	0	0	-1218.82	899.417	-319.405
GSM1608663	GSE65904	0.0122645	0	0	0.148877	0	0	0.0930267	0.033168	0.0475334	0.0372785	0	0.0732727	0.0363435	0.193292	0.0892803	0.174721	0	0	0	0.0554819	0	0.00546041	-1014.13	61.7995	-952.326
GSM1608664	GSE65904	0	0	0.23237	0.243995	0	0	0	0.0383025	0.0754325	0	0	0.0635053	0.0504166	0.0256599	0.0674626	0.135491	0.0047772	0	0	0.0396039	0.0229833	0	-1048.58	-60.0241	-1108.6
GSM1608665	GSE65904	0	0.103128	0	0.0925552	0	0.00818921	0	0.0442469	0.0236979	0.0592737	0	0.076441	0	0.304378	0.138054	0.121944	0	0	0	0.0280933	0	0	-431.727	1174.64	742.915
GSM1608666	GSE65904	0.0875511	0.223722	0	0.128827	0.0339349	0.0488187	0.12777	0.00954968	0.142748	0	0	0.0079258	0.0238116	0.0370546	0.016279	0.0643527	0	0.0351061	0	0.0125488	0	0	101.935	2801.49	2903.42
GSM1608667	GSE65904	0	0.0308086	0	0	0	0.167394	0	0.00843586	0	0.0036015	0	0.0405912	0	0.293137	0.00508229	0.310192	0	0	0	0.140757	0	0	181.056	-328.922	-147.866
GSM1608668	GSE65904	0	0.0389315	0	0.152959	0	0	0.0445213	0.136581	0	0.0233331	0	0.0212197	0	0.182977	0.0976013	0.0476445	0.0295345	0	0.224697	0	0	0	-1150.42	-433.086	-1583.51
GSM1608669	GSE65904	0	0.013711	0	0.260004	0	0	0	0.0639403	0	0	0	0.0909537	0	0.147509	0.118665	0.0864116	0.0120209	0	0.198186	0	0.00859861	0	-1451.78	-368.158	-1819.94
GSM1608670	GSE65904	0	0	0.108965	0.331424	0	0	0.0460236	0.0646474	0	0.102453	0	0.0547429	0	0	0.0523826	0.206205	0	0.00499824	0.0281571	0	0	0	-370.377	1504.8	1134.42
GSM1608671	GSE65904	0.0190634	0	0.105476	0.314706	0	0	0.0726879	0.0628466	0.00976998	0.0401844	0	0.059078	0.021259	0.0391163	0.106287	0.0636921	0.0218816	0	0.0639512	0	0	0	-359.304	1438.31	1079.01
GSM1608672	GSE65904	0	0	0	0.177458	0	0	0.359721	0.0259048	0	0.0458364	0	0	0.0131664	0.0489087	0.0420333	0.131382	0.0356081	0	0.119981	0	0	0	-1096.98	-70.1329	-1167.11
GSM1608673	GSE65904	0.00585384	0	0.0363077	0.212876	0	0	0.0516795	0.0821861	0	0.0803663	0	0.0299599	0.0619892	0.108054	0.130137	0.111675	0.0364657	0	0	0.0524501	0	0	-537.725	-148.617	-686.341
GSM1608674	GSE65904	0	0	0	0.0579623	0	0.0609271	0	0.0400105	0.0471486	0.0322113	0	0.0666865	0.00786162	0	0.0325492	0.207949	0.167425	0	0.279268	0	0	0	-141.684	-96.0237	-237.707
GSM1608675	GSE65904	0.0147696	0	0	0.0370353	0	0.0369195	0	0	0.0592937	0.0702006	0	0.0466493	0	0.478093	0.040371	0.188142	0	0	0.0285254	0	0	0	-231.352	-242.976	-474.328
GSM1608676	GSE65904	0.0724252	0	0.00728123	0.0925225	0	0	0.0248744	0.0135503	0.0532222	0.0354439	0	0.0650224	0.0566947	0.255757	0.0556271	0.181129	0	0	0	0.0429234	0	0.043526	371.795	979.258	1351.05
GSM1608677	GSE65904	0.0134271	0	0.00291767	0.220705	0	0	0.0302723	0.0295561	0.0998628	0.113865	0	0.0872969	0	0.16174	0.142424	0.0922431	0	0	0.00569015	0	0	0	-333.162	1166.2	833.039
GSM1608678	GSE65904	0	0	0	0.0232624	0	0	0	0.0314451	0.0347592	0.0498441	0	0.0156298	0	0.325603	0.0475335	0.152376	0	0	0	0.309286	0.0102614	0	-413.637	851.279	437.642
GSM1608679	GSE65904	0.00574343	0	0	0.149178	0	0	0.0730051	0.0520073	0	0.022191	0	0.123035	0.0361882	0	0.11207	0.0714707	0.0843134	0	0	0.229636	0	0.041162	-265.707	863.804	598.097
GSM1608680	GSE65904	0	0.0944063	0	0.0859526	0	0.135814	0	0.0246846	0	0	0	0.0398016	0.10424	0	0.0192506	0.349924	0.0129133	0.000258367	0.120891	0	0	0.0118635	912.109	731.38	1643.49
GSM1608681	GSE65904	0.0586652	0	0.0582924	0.192218	0	0	0.0103478	0.0543751	0.0749875	0.0228906	0	0.0398221	0.0308537	0.113293	0.0748881	0.230646	0	0	0.0387204	0	0	0	-1138.41	-60.8741	-1199.28
GSM1608682	GSE65904	0.0132901	0	0.0644371	0.290973	0	0	0.130978	0.00157012	0.00939021	0.0355934	0	0.0755364	0	0.128874	0.0739902	0.135171	0.00881252	0	0.0313842	0	0	0	-455.164	1530.23	1075.07
GSM1608683	GSE65904	0	0	0	0.155587	0	0	0.0301076	0.0901383	0.0336308	0.0811506	0	0.00294563	0	0.210232	0.104762	0.200162	0.00497057	0	0.0857589	0	0	0.000553461	-935.485	-330.568	-1266.05
GSM1608684	GSE65904	0.00333574	0.0160393	0.0428804	0.361585	0	0	0.0702721	0.0498897	0	0.100136	0	0.0852213	0.00531852	0.0162167	0.090815	0.104071	0.0119156	0	0.0423034	0	0	0	-192.868	1943.41	1750.54
GSM1608685	GSE65904	0.00582871	0	0	0.0926392	0	0.0677563	0.0425431	0.0116059	0.062733	0.0589692	0	0.0412424	0.0604449	0.0148796	0.116382	0.371756	0.00107327	0	0.0521467	0	0	0	-318.992	-189.055	-508.046
GSM1608686	GSE65904	0	0.00622941	0	0.235234	0	0	0.0359857	0.0913837	0	0.0513285	0	0.0391071	0.0195753	0.131571	0.0868132	0.0967319	0.017925	0	0.188116	0	0	0	-1147.3	-358.164	-1505.46
GSM1608687	GSE65904	0	0.25907	0.00258757	0.109995	0	0.0103646	0	0.00207309	0.159681	0	0	0.0548913	0.0346402	0.163228	0.0226285	0.105194	0.0109014	0	0.0647452	0	0	0	688.435	1887.64	2576.08
GSM1608688	GSE65904	0	0.00598589	0.0609568	0.103708	0	0.00712719	0	0.0376955	0	0.0464797	0	0.0373119	0	0.295471	0.129858	0.240949	0	0	0	0.0262939	0	0.00816294	944.126	374.793	1318.92
GSM1608689	GSE65904	0	0.0147062	0	0.0586594	0	0	0.0177927	0.0723694	0.0195534	0.0576695	0	0.0468788	0.0105892	0.21931	0.00162025	0.241107	0	0.0332439	0	0.175167	0	0.0313337	-1012.68	-27.7848	-1040.46
GSM1608690	GSE65904	0.00185227	0	0.00119612	0	0	0	0	0.0231032	0.0334716	0.0280583	0.0237466	0	0	0.687394	0.0253856	0.162337	0	0	0	0.0134551	0	0	431.622	-48.3993	383.223
GSM1608691	GSE65904	0	0	0.0523709	0.0559408	0	0.110176	0	0	0	0	0	0.0203217	0.102582	0.304779	0.0053207	0.260398	0	0.00382905	0	0.084282	0	0	-198.395	-241.351	-439.746
GSM1608692	GSE65904	0	0.0602718	0.0229155	0.181285	0	0	0.0384098	0.0473486	0.0483564	0.0328065	0	0.0230017	0.0762204	0.0583303	0.104304	0.190826	0.0035496	0	0.107426	0	0	0.00494875	-836.384	556.088	-280.296
GSM1608693	GSE65904	0.0355371	0	0.0738654	0.266438	0	0	0.0343724	0.0365281	0.0638199	0.00506447	0	0.0773293	0.0645054	0.05041	0.190117	0.069708	0.0133124	0	0	0.00962873	0.00936317	0	125.813	1466.03	1591.84
GSM1608694	GSE65904	0	0.0728973	0	0.0467509	0.0074062	0	0	0.213326	0.00900466	0.021094	0.059489	0	0.068664	0.099589	0.0227573	0.191852	0	0	0.141944	0	0.0452254	0	-1214.94	-446.91	-1661.85
GSM1608695	GSE65904	0.00881684	0	0.0181129	0.196535	0	0	0.117033	0	0.0102399	0.105416	0	0.0751136	0	0.214648	0.132982	0.0906247	0.01775	0	0	0.0127292	0	0	-468.914	1522.05	1053.13
GSM1608696	GSE65904	0	0.00515846	0.0288742	0.311018	0	0	0.0637247	0.0265767	0.0713036	0.0141232	0	0.0764051	0.000996442	0.14525	0.114157	0.123241	0.0191714	0	0	0	0	0	148.956	2357.13	2506.08
GSM1608697	GSE65904	0	0.0772559	0	0.0693062	0	0	0.0159314	0.0153598	0	0.0260669	0.00828457	0	0.0503068	0.299863	0.0429714	0.267268	0	0	0	0.127387	0	0	436.485	279.332	715.817
GSM1608698	GSE65904	0.00146466	0	0.00398828	0.357157	0	0	0.0654709	0.0127367	0.0452995	0	0	0.0790846	0.0947914	0	0.138343	0.171823	0.0227084	0.0027884	0.00434324	0	0	0	255.04	1730.29	1985.33
GSM1608699	GSE65904	0	0	0.00938566	0	0	0	0	0.0168338	0.0212638	0	0.063758	0	0.000973453	0.485453	0	0.0732655	0	0	0	0.205432	0	0.123634	-88.8314	711.403	622.572
GSM1608700	GSE65904	0	0.0577566	0	0.162616	0	0	0.0905358	0.029721	0	0.0864003	0	0.0409578	0.027657	0.00802442	0.113148	0.300974	0.0202258	0	0.0619837	0	0	0	-733.616	490.019	-243.597
GSM1608701	GSE65904	0.0177372	0	0.00466275	0.0726334	0	0.0649755	0.00882627	0.020513	0.00186173	0.0208865	0	0.0703346	0.091437	0.204486	0.0448428	0.255453	0.039714	0	0.0647559	0.0168801	0	0	585.443	1148.78	1734.23
GSM1608702	GSE65904	0	0	0.136604	0.177362	0	0.0629192	0	0.0300012	0.0299511	0	0	0.0710299	0.0425919	0.0162917	0.093677	0.181231	0.0197333	0	0.128127	0	0.0104807	0	-950.314	-238.232	-1188.55
GSM1608703	GSE65904	0.0603895	0.0727885	0.0894243	0.226775	0	0.0515588	0.0725182	0.0607599	0.0729388	0.0795005	0	0	0.00276392	0	0.0848486	0.120982	0.00235375	0	0.0023979	0	0	0	432.218	2200.75	2632.97
GSM1608704	GSE65904	0.00785613	0	0	0.130819	0	0	0	0.16811	0	0	0	0.169909	0.168792	0.120343	0.0439782	0.104303	0	0	0	0.0858885	0	0	-1703.44	-928.642	-2632.09
GSM1608705	GSE65904	0.0216468	0.0529123	0	0.289439	0	0	0.0823008	0.0659567	0.0204023	0.0854541	0	0.121148	0.00953265	0.0414257	0.117601	0.0708879	0.0212928	0	0	0	0	0	88.7195	2151.46	2240.18
GSM1608706	GSE65904	0	0	0	0.0986631	0	0.100043	0.216628	0	0.0204248	0.00232014	0	0.0580804	0.0429101	0.0277043	0.0685255	0.0920428	0	0.0287799	0.120528	0.10707	0	0.0162808	-239.726	-224.309	-464.036
GSM1608707	GSE65904	0.00344672	0	0.0213408	0.360726	0	0	0.000704384	0.0777592	0.0413508	0.0509773	0	0.0679503	0	0.124668	0.0648046	0.18161	0	0	0.00466266	0	0	0	-324.852	536.884	212.032
GSM1608708	GSE65904	0.0605195	0.194881	0	0.215508	0	0	0.0748177	0.0524657	0.093317	0	0	0.0261159	0.00455106	0.069938	0.0270287	0.051989	0	0.0232457	0	0.104707	0	0.000915555	606.072	2431.32	3037.39
GSM1608709	GSE65904	0.137186	0	0	0.248175	0.0308116	0	0.0698532	0.00202579	0.191256	0.109992	0	0.0370572	0.00160702	0.0991043	0.0230198	0.0499125	0	0	0	0	0	0	-255.959	1778.41	1522.45
GSM1608710	GSE65904	0.101232	0	0	0.0760186	0	0.269123	0	0	0.111732	0	0	0.0636699	0.0920767	0.169256	0.0473577	0	0.00721502	0.00484471	0.0574734	0	0	0	-1444.31	-977.028	-2421.34
GSM1608711	GSE65904	0.0166123	0	0	0.115848	0	0.104897	0.00647083	0	0	0	0	0.0537657	0.0170606	0.0950464	0.00571167	0.202724	0.0186052	0.0295322	0.310704	0	0	0.0230216	569.402	1680.07	2249.47
GSM1608712	GSE65904	0	0.12669	0	0.0152258	0	0	0.00712629	0.0313932	0.0710023	0.061266	0.0145967	0	0	0.561337	0.0417761	0.0463612	0	0	0	0.0232251	0	0	-1348.45	143.894	-1204.56
GSM1608713	GSE65904	0.0232116	0	0	0.449979	0	0	0.0279211	0.0545406	0.0770999	0.0780588	0	0.0722152	0	0.0544563	0.0924196	0.0537675	0	0	0	0.0163301	0	0	76.6714	2747.1	2823.77
GSM1608714	GSE65904	0	0.00772672	0.0258868	0	0	0.239842	0	0	0.0183887	0	0.0807873	0	0	0	0	0.416176	0	0	0.211193	0	0	0	128.744	-469.787	-341.042
GSM1608715	GSE65904	0.00866893	0.166313	0.0801694	0.0485961	1.31e-05	0.167179	0.0143169	0	0.0478241	0.0140879	0	0.0445003	0	0.156625	0.0469212	0.204785	0	0	0	0	0	0	376.25	2461.33	2837.58
GSM1608716	GSE65904	0.0618253	0	0.0202338	0.019338	0	0	0	0.0819579	0.0426861	0.00400585	0	0.0285683	0	0.609548	0.0075535	0.0964523	0	0	0	0.027831	0	0	-1060.8	-898.105	-1958.91
GSM1608717	GSE65904	0	0.119217	0.0498477	0.13543	0	0	0.0708226	0.0569092	0.0268663	0.0553898	0	0.0645743	0	0.136008	0.0731622	0.0414429	0.0480562	0	0	0.0394816	0	0.0827927	-1143.98	486.872	-657.111
GSM1608718	GSE65904	0.0211659	0	0	0.123297	0	0.107179	0	0.0873883	0	0.0204834	0	0.0577803	0.0413493	0.0104497	0.128957	0.364272	0	0	0	0.037678	0	0	1051.2	877.941	1929.15
GSM1608719	GSE65904	0.290996	0	0.0313168	0.120232	0	0.0403615	0.055339	0.0365942	0.0457481	0	0	0.0534443	0.0135333	0.159146	0.0689394	0.0551223	0	0	0	0.0292268	0	0	238.66	1888.19	2126.85
GSM1608720	GSE65904	0.0389747	0.0243474	0.0178799	0.135068	0	0.0145779	0.0306237	0.0287732	0.0942296	0	0	0.0461014	0.00103437	0.327878	0.131144	0.0545751	0.0178362	0	0	0.0343258	0.00263079	0	27.2483	2061.47	2088.71
GSM1608721	GSE65904	0.00113265	0	0.00989617	0.0496842	0	0	0.0214585	0.0296966	0.0753906	0.0395526	0	0.0400828	0	0.467233	0.0287471	0.232123	0	0	0	0.00500374	0	0	184.047	-10.2449	173.803
GSM1608722	GSE65904	0	0.0894084	0	0.0672457	0	0	0	0.0317122	0.0154861	0.0763299	0	0.0669291	0.0375982	0.29788	0.097003	0.206699	0	0	0	0.0137085	0	0	156.98	1116.78	1273.76
GSM1608723	GSE65904	0.0468173	0	0.0436197	0.121477	0.00188508	0	0.0256177	0.0399704	0.0436411	0.047381	0	0.0712862	0.0150856	0.143807	0.0351122	0.176152	0.077126	0.0269982	0	0.0834317	0	0.000591814	-183.89	684.027	500.137
GSM1608724	GSE65904	0	0.00203575	0	0.315285	0	0	0.214387	0.0303341	0	0	0.0158504	0.0485358	0.0550314	0.068173	0.16706	0.0754837	0	0	0	0.00782384	0	0	-891.676	267.86	-623.816
GSM1608725	GSE65904	0.0174004	0	0	0.280003	0	0	0.0222797	0.0233567	0.0421765	0	0.01426	0.0483832	0.0109579	0.198282	0.179327	0.140261	0	0	0	0.0233129	0	0	538.3	1886.29	2424.59
GSM1608726	GSE65904	0	0	0	0.0141664	0	0.0726194	0	0	0	0.00250307	0	0.0334488	0.089782	0	0.0335165	0.603158	0	0	0.150806	0	0	0	1304.94	797.846	2102.79
GSM1608727	GSE65904	0.0609952	0	0	0.29439	0	0	0.0563656	0.0268539	0.0687694	0	0	0.121977	0.0146039	0.090875	0.124152	0.11768	0	0	0	0.023339	0	0	57.4954	1815.69	1873.19
GSM1608728	GSE65904	0.0428522	0.0264013	0	0.0254016	0	0	0	0.139904	0	0.114851	0	0.0675305	0.00238115	0.293138	0.0681923	0.1356	0.0837476	0	0	0	0	0	-1128.82	-175.532	-1304.35
GSM1608729	GSE65904	0.164843	0	0	0.0425796	0	0.0247452	0	0.0932751	0.0188923	0	0	0.0191006	0	0.316114	0	0.211929	0	0	0	0.108521	0	0	-978.019	-836.17	-1814.19
GSM1608730	GSE65904	0	0	0	0.0296134	0	0.0175701	0	0.0103494	0	0.00318291	0.0212633	0.00919884	0	0.337508	0.00672323	0.0606882	0	0	0	0.374975	0.00486052	0.124067	1037.06	2532.19	3569.25
GSM1608731	GSE65904	0.263072	0	0.00902016	0.17628	0.011653	0	0.0625745	0.065405	0.0751666	0.0188416	0	0.0511071	0.0100578	0.121632	0.0659146	0.0519807	0.0069213	0	0	0.0103735	0	0	-225.315	1865.69	1640.37
GSM1608732	GSE65904	0.203324	0.0635989	0.0401196	0.109768	0.0144374	0	0.0282503	0.0228946	0.17248	0.0804089	0	0.0614566	0	0.0890799	0.0530337	0.0457711	0	0	0	0.0153776	0	0	-117.981	2304.74	2186.75
GSM1608733	GSE65904	0.0615624	0	0	0.228675	0	0	0.078946	0.0764503	0.0982961	0	0.0487261	0	0	0.165217	0.0762763	0.0839834	0.00493095	0	0.0769364	0	0	0	-1369.82	-839.868	-2209.69
GSM1608734	GSE65904	0	0	0	0.0355142	0	0.0569478	0	0.290589	0	0	0	0	0.00721019	0.256738	0.0366157	0.0953462	0	0.0422262	0.178813	0	0	0	-894.24	-834.972	-1729.21
GSM1608735	GSE65904	0	0.0487966	0	0.0635645	0	0	0.0373974	0.1544	0	0	0.0351057	0.00266325	0	0.38659	0.0699724	0.0622879	0	0	0.124285	0	0.0149368	0	-1020.94	-335.527	-1356.47
GSM1608736	GSE65904	0.0502146	0	0	0.194099	0	0.0245694	0.0801446	0.0615212	0.0285967	0	0	0.052661	0.0141359	0.0638201	0.0979324	0.300568	0	0	0.0317377	0	0	0	57.403	350.432	407.835
GSM1608737	GSE65904	0.0142833	0	0	0	0	0.0852175	0	0.0034727	0.068297	0	0.0871117	0	0.205658	0.370047	0.0039667	0.0958095	0	0	0.0661363	0	0	0	-348.839	-112.996	-461.834
GSM1608739	GSE65904	0.013065	0	0	0.0646267	0	0.090339	0	0.0477005	0	0.0533879	0	0.0386258	0.0971936	0	0.0589726	0.366375	0.00561771	0	0.0832349	0.00982759	0	0.071034	1271.71	1038.71	2310.42
GSM1608740	GSE65904	0	0.011317	0.0196301	0.0314823	0	0.0986358	0	0.0450503	0.00641862	0.0413904	0	0.0548592	0	0.33399	0.0165531	0.312054	0	0	0	0.0286184	0	0	572.77	-9.95426	562.816
GSM1608741	GSE65904	0.0406007	0	0	0.0593579	0	0.00720318	0	0.0554406	0.102538	0.0392797	0	0.0633227	0	0.149614	0.100363	0.0825715	0.0467848	0.0310566	0.221867	0	0	0	-172.17	47.5983	-124.572
GSM1608742	GSE65904	0.0599343	0	0.0235184	0.0665631	0	0	0	0.190239	0	0.0134518	0.00419856	0	0.0686226	0.197849	0.00531248	0.187872	0	0.0155914	0.166847	0	0	0	-914.27	-1253.09	-2167.36
GSM1608743	GSE65904	0.00653662	0	0.0130653	0.0416379	0	0.05334	0.00247451	0.0120001	0.0610415	0.00128667	0	0.0242805	0.00390719	0.423214	0.0902716	0.179311	0.000331458	0	0.087302	0	0	0	-210.773	-536.585	-747.358
GSM1608744	GSE65904	0.000881152	0	0.0643318	0.104185	0	0.033104	0	0.110738	0.0689619	0.000580188	0	0.0272279	0.0323487	0.101252	0.160225	0.260298	0	0	0	0.0206646	0	0.0152013	-1271.65	-506.419	-1778.07
GSM1608745	GSE65904	0.0834365	0	0.0913529	0.252663	0	0	0.116178	0.015681	0.0576812	0	0	0.102414	0.0217552	0.0927359	0.132825	0.0234854	0.00979134	0	0	0	0	0	-743.682	1635.98	892.298
GSM1608746	GSE65904	0.0117855	0	0.0532505	0.282824	0	0	0.0805563	0.0754076	0.0776128	0.0544237	0	0.0492303	0.0299608	0.0228527	0.115831	0.135407	0.00259692	0	0.00826026	0	0	0	-181.426	1802.72	1621.29
GSM1608747	GSE65904	0	0.0497827	0.00372533	0.0169645	0	0	0	0.0357414	0.0250403	0.00551479	0	0.00699217	0.0660467	0.367204	0.0217178	0.172864	0	0	0	0.228406	0	0	174.028	767.345	941.373
GSM1608748	GSE65904	0.0114918	0	0.0114144	0.0784001	0	0.167689	0.00319472	0	0.0450017	0.0538855	0	0.081996	0.0436896	0.0394525	0.0325987	0.267169	0	0	0.164017	0	0	0	1729.96	1518.79	3248.76
GSM1608749	GSE65904	0.00387273	0	0	0.143141	0	0.0217934	0.0472835	0.0430254	0.0160734	0.0206658	0	0.0403594	0.00885078	0.222919	0.245719	0.105621	0	0.0254216	0	0.0548263	0	0.000428055	667.295	2082.27	2749.57
GSM1608750	GSE65904	0.173849	0.0847504	0.0146588	0.082122	0.00476282	0.0116493	0.0410932	0.0342217	0.115435	0.034456	0	0.0559914	0.0230208	0.0665641	0.050188	0.176048	0	0	0	0.0311903	0	0	1264.77	2307.14	3571.91
GSM1608751	GSE65904	0	0.0388702	0.0429126	0.148587	0	0	0	0.0237665	0	0.0602936	0	0.0559769	0.0100152	0.121515	0.0552872	0.289869	0.0322432	0	0.120664	0	0	0	-614.73	452.49	-162.239
GSM1608752	GSE65904	0.040941	0	0	0.0889485	0	0.0772939	0	0.106847	0.0414025	0	0	0.0855341	0.0429761	0	0.0321852	0.389822	0	0.0187156	0.0660964	0	0	0.00923717	-454.989	-493.143	-948.132
GSM1608753	GSE65904	0.133429	0	0.0254669	0.201307	0	0	0.00419092	0.0402658	0.168816	0.038716	0	0.0842152	0.00592196	0.1206	0.0784051	0.0833582	0	0	0	0.0153074	0	0	244.908	1855.57	2100.48
GSM1608754	GSE65904	0.0552097	0.0707712	0	0.0998589	0	0.041216	0	0.0411174	0.278111	0	0	0.0670787	0.0244022	0.169118	0.0493303	0.0753871	0	0.0090057	0	0.0193939	0	0	-480.091	817.057	336.966
GSM1608755	GSE65904	0.00822236	0	0	0.185873	0	0	0.0616634	0.0828335	0.0918216	0	0	0.0648812	0.0509003	0.255983	0.0805983	0.0901378	0.00197574	0	0.0251099	0	0	0	211.092	1173.37	1384.46
GSM1608756	GSE65904	0	0.133101	0	0.101762	0	0.049203	0	0.0478433	0.154209	0.0248154	0	0.101557	0.0222484	0.109417	0.0938228	0.0763064	0.0168757	0	0.06884	0	0	0	-1100.33	205.818	-894.507
GSM1608757	GSE65904	0	0.0780886	0.025787	0.25044	0	0	0.0108711	0.0306893	0.00287851	0.0263915	0	0.0675728	0.0413054	0.142155	0.0500557	0.193501	0.0146097	0	0.0596829	0	0.00597153	0	-461.883	1060.23	598.35
GSM1608758	GSE65904	0	0.0847631	0.0179497	0.0363926	0	0	0.0117126	0.0117175	0.0481339	0	0.00969667	0	0.0229769	0.628014	0	0.0996877	0	0	0	0.0289559	0	0	-648.558	-200.791	-849.349
GSM1608759	GSE65904	0.0177838	0	0.0124327	0.0283897	0	0.0986825	0	0.026238	0.00607387	0	0	0.066936	0.0468138	0	0.0196969	0.655364	0.00205358	0.000591023	0.0118124	0.000338797	0	0.00679293	1245.28	626.878	1872.16
GSM1608760	GSE65904	0	0.114027	0	0.0576013	0	0.117692	0	0.068357	0	0	0.041559	0	0.0603813	0.310736	0.0296895	0.181928	0	0	0	0.0170249	0.00100317	0	18.4372	-901.218	-882.781
GSM1608761	GSE65904	0	0.0389977	0.23397	0.0950692	0	0	0.00448649	0.0781472	0.00785945	0.0620936	0	0.0440258	0.00834423	0.109586	0.13808	0.0901902	0.0136628	0	0.0678648	0	0.00762297	0	-447.173	895.354	448.18
GSM1608762	GSE65904	0	0.0370192	0.0455209	0.162331	0	0	0.00774049	0.0356862	0.0304537	0.052102	0	0.0785736	0.0858351	0.321471	0.0961754	0.0254758	0	0	0.0216158	0	0	0	-987.365	378.766	-608.599
GSM1608763	GSE65904	0.117909	0	0	0.20044	0	0	0.0598796	0.0505659	0.141258	0.011545	0	0.055962	0.00545876	0.141541	0.0804397	0.061929	0	0	0	0.0716217	0.00144941	0	91.5506	2230.62	2322.17
GSM1608764	GSE65904	0	0.00227722	0	0.0639794	0	0	0.0601121	0.0132807	0.0117886	0.0159887	0	0.0439553	0.171721	0.346367	0.0654802	0.173103	0.0125633	0	0	0.0193829	0	0	298.658	1573.75	1872.41
GSM1608765	GSE65904	0.0521259	0	0.00866051	0.143153	0.00823242	0	0	0	0.23999	0.021749	0	0.0600324	0.00718188	0.296606	0.0318712	0.112158	0.00108108	0	0	0.0171578	0	0	514.503	1681.4	2195.9
GSM1608766	GSE65904	0.0213542	0	0	0.00653459	0	0	0.0355164	0.0603867	0.0665428	0.0274343	0	0.0317355	0.00650399	0.559934	0.0673875	0.0960748	0.00361724	0	0	0.0169775	0	0	-1129.44	-477.839	-1607.28
GSM1608767	GSE65904	0	0	0.0522974	0.163959	0	0	0.0226576	0.00824782	0.00467941	0	0	0.0610512	0.229589	0.149719	0.0530814	0.195325	0	0	0.0415923	0	0.0177998	0	-169.121	797.281	628.161
GSM1608768	GSE65904	0	0	0.0456973	0.334125	0	0	0.0259063	0.0252856	0.0268518	0.0865246	0	0.0527015	0.123209	0	0.0793436	0.1814	0	0	0.0189562	0	0	0	54.297	1583.24	1637.54
GSM1608769	GSE65904	0	0	0.0263128	0.330745	0	0	0.128998	0.0395765	0	0.0479746	0	0.060157	0.00995651	0.13122	0.0701759	0.142229	0.0103797	0	0.00227511	0	0	0	-284.61	1725.98	1441.37
GSM1608770	GSE65904	0.0161555	0.0577399	0.0114084	0.221622	0	0	0.0826465	0.0335987	0.0435833	0.0637198	0	0.0985684	0	0.11514	0.126891	0.0827243	0.0248263	0	0	0.0213758	0	0	-181.977	2133.93	1951.95
GSM1608771	GSE65904	0	0.0779155	0.167533	0.097624	0	0	0.0323254	0.0759091	0.00637109	0.0421335	0	0.0684998	0.0216419	0.0697953	0.13778	0.158612	0.00670579	0	0	0.0371539	0	0	-897.64	552.017	-345.623
GSM1608772	GSE65904	0	0.0403748	0	0.262996	0	0	0.0484763	0.0902828	0.011995	0	0.029628	0	0	0.151244	0.0951549	0.229509	0.0191579	0	0.0211814	0	0	0	-280.636	95.3367	-185.3
GSM1608773	GSE65904	0	0	0.00514922	0.468915	0	0	0.0148018	0.0236628	0	0.153576	0	0.0941803	0	0	0.0343171	0.154552	0.0130259	0	0.0323967	0	0	0.00542382	313.888	1728.17	2042.06
GSM1608774	GSE65904	0.0414336	0	0	0.0987374	0	0.0302269	0	0.0347991	0.0601526	0	0	0.0690305	0.0802409	0.121329	0.0491231	0.346636	0	0	0.0682912	0	0	0	-209.275	-252.711	-461.986
GSM1608775	GSE65904	0	0.0821764	0.00595141	0.17832	0	0	0.140149	0.0815528	0.0256943	0.0523829	0	0.043394	0.0140487	0.0866729	0.0776988	0.118453	0.0167351	0	0.0767705	0	0	0	-796.769	646.813	-149.956
GSM1608777	GSE65904	0.047725	0.0480696	0.00122044	0.0623052	0	0	0.0885118	0.0398246	0.125752	0.0293381	0	0.0129703	0	0.465059	0.0217268	0.0376807	0	0	0	0.0198173	0	0	-1239.7	1043.27	-196.427
GSM1608778	GSE65904	0	0.0510564	0	0.159751	0	0.0532035	0	0.1163	0.150352	0	0	0.0173225	0.0561141	0.0375548	0	0.250945	0	0	0.103052	0	0	0.00434786	-1089.67	-1360.67	-2450.35
GSM1608779	GSE65904	0	0	0	0.119454	0	0	0.0446125	0	0.00135947	0.0422629	0	0.0586593	0.0787622	0.00333514	0.0520654	0.491062	0.0334687	0	0.0364334	0.0344316	0	0.00409375	1729.71	1512.44	3242.15
GSM1608780	GSE65904	0.0576465	0	0.0324482	0.273525	0	0	0.00932948	0.169225	0	0.00611055	0	0.0569424	0.0851497	0	0.0530735	0.107674	0.0771828	0	0	0.0489101	0.0227836	0	-1076.19	248.483	-827.706
GSM1608781	GSE65904	0.0503351	0.0241009	0.0882881	0.090485	0	0.0851728	0.115784	0	0.0669473	0.00802952	0	0.0497277	0.0208553	0.0813475	0.033313	0.166386	0	0	0	0.119227	0	0	871.51	1940.81	2812.32
GSM1608782	GSE65904	0.137988	0	0.00771044	0.224375	0	0	0.144599	0.0612631	0.063684	0	0	0.057806	0	0.11153	0.094352	0.0663427	0	0	0	0.0303495	0	0	38.2932	2712.23	2750.52
GSM1608783	GSE65904	0	0.00993927	0.0345411	0.10991	0	0.0131613	0.00262043	0.0239663	0	0.0260285	0	0.0605066	0.0836751	0.0836193	0.164254	0.277238	0.0171759	0	0.0933644	0	0	0	-11.0413	761.189	750.147
GSM1608784	GSE65904	0.0238103	0	0	0.0702635	0	0.0143408	0	0.0371333	0.0966726	0.012274	0	0.0456348	0.0294924	0.364136	0.0727115	0.217348	0.00274531	0	0	0.013437	0	0	-870.424	986.861	116.437
GSM1608785	GSE65904	0	0	0.00683806	0.196122	0	0	0.0695251	0.0249011	0.0201518	0.0970996	0	0.0373334	0	0.297288	0.0750417	0.139585	0.00224425	0	0	0.0338695	0	0	74.529	1514.17	1588.7
GSM1608786	GSE65904	0.103858	0.0290022	0.0684974	0.202111	0	0.0665174	0.109943	0.00460552	0.077922	0.0908493	0	0.0505877	0.00506263	0.0392488	0.0611104	0.0641261	0	0	0	0.0265588	0	0	700.324	2655.96	3356.29
GSM1608787	GSE65904	0.0412881	0	0	0	0	0.183274	0	0.125257	0.000447285	0	0.0292752	0.0324124	0.0101754	0.166747	0.0339272	0.0906872	0.0273409	0.0372733	0	0.205959	0	0.0159353	-723.438	-272.813	-996.252
GSM1608788	GSE65904	0	0.0613351	0	0	0.00655278	0	0	0.023339	0.113349	0.112973	0.058777	0	0	0.498228	0.018945	0.0592879	0	0	0	0.0472137	0	0	-1348.95	-673.772	-2022.72
GSM1608789	GSE65904	0.00852556	0	0	0.090248	0	0	0.0728107	0.028539	0.0860007	0.0592304	0	0.0274965	0.0195219	0.357081	0.0796495	0.167964	0	0	0	0.00293294	0	0	-799.695	832.551	32.8566
GSM1608790	GSE65904	0	0.0885376	0	0.0130028	0	0	0	0.0283201	0.0232518	0.0240688	0.0220143	0	0	0.492912	0.0252961	0.156982	0.0108572	0	0	0.103986	0.0107716	0	-310.101	654.801	344.699
GSM1608791	GSE65904	0.0240083	0.0138207	0.0466892	0.200029	0	0.0232872	0.0474629	0.00974733	0.0693728	0	0	0.07755	0.0351632	0.148606	0.120916	0.0987419	0.00501901	0	0.0660274	0	0.0135591	0	-177.177	1225.95	1048.78
GSM1608792	GSE65904	0.00874433	0	0.0128492	0.171033	0	0	0.0125394	0	0.0473796	0.0142277	0	0	0	0.505892	0.00761584	0.194286	0	0	0.0254326	0	0	0	1372.68	2309.56	3682.24
GSM1608793	GSE65904	0.0439904	0.0855155	0.0204406	0.304625	0	0	0.0983726	0.0928791	0.0294495	0.0431122	0	0.0487787	0	0.0463421	0.0934331	0.0551769	0.0180833	0	0	0.0198012	0	0	508.713	2669.06	3177.78
GSM1608794	GSE65904	0	0.00928211	0.0420128	0.0423171	0.0163753	0.0645457	0.048915	0	0.0118532	0.0165865	0	0.0302719	0.113147	0.345782	0.0596549	0.152037	0.0460081	0	0	0.00121165	0	0	255.869	1354.2	1610.06
GSM1608795	GSE65904	0	0	0.00837717	0.480665	0	0	0.00597343	0.0444051	0.0308685	0.0880291	0	0.00867888	0.00647449	0.0247441	0.0463656	0.231508	0.00597804	0	0.0172825	0	0	0.000650498	554.692	1920.19	2474.88
GSM1608796	GSE65904	0.00549531	0	0.0575117	0.204025	0	0	0.105794	0.0123739	0.0498961	0.0978424	0	0.0569775	0	0.182314	0.0969878	0.122346	0	0	0.00843539	0	0	0	-263.413	1118.59	855.177
GSM1608798	GSE65904	0	0	0.027323	0.161298	0	0	0	0.0328042	0.0826915	0.0402994	0	0.0683973	0.0149815	0.248321	0.089573	0.193899	0.00273747	0	0	0.0376757	0	0	-1.31484	870.186	868.871
GSM1608799	GSE65904	0.00881173	0	0.03227	0.396295	0	0	0.0413417	0.0552808	0	0.101008	0	0.0573404	0	0	0.0821889	0.18479	0.0126985	0	0.0279746	0	0	0	1450.03	1828.24	3278.27
GSM1608800	GSE65904	0	0.0395541	0.00922662	0.0990716	0	0	0	0.0901299	0.119518	0.0428254	0.0119526	0	0	0.439613	0	0.07922	0	0	0	0.0452143	0.0236745	0	-575.666	-247.424	-823.09
GSM1608801	GSE65904	0	0.0280515	0	0.114988	0	0	0.17088	0.0141221	0.0251059	0.0125242	0	0.0771351	0	0.216505	0.17602	0.105042	0.0161719	0	0.0434541	0	0	0	-421.663	816.932	395.268
GSM1608802	GSE65904	0	0.0222898	0.0156344	0.0508744	0	0.066037	0.0407066	0.00380976	0.0122123	0.0570473	0	0.0303152	0.012102	0.0809915	0.0872235	0.396361	0.0286375	0	0.0816367	0	0.0141208	0	599.75	850.327	1450.08
GSM1608803	GSE65904	0.0502399	0	0	0.13154	0	0.00941644	0	0.105524	0.101338	0	0	0.0891748	0.0401058	0.223838	0.0752122	0.122147	0.0400246	0	0.0114396	0	0	0	-1208.16	-786.967	-1995.13
GSM1608804	GSE65904	0	0.118986	0.0199571	0.0884549	0	0	0.00513769	0.0160389	0.0186304	0.0141401	0.014327	0	0	0.282028	0.0877656	0.23537	0.0215412	0	0	0.0683501	0	0.00927259	-298.232	682.676	384.444
GSM1608805	GSE65904	0	0	0.0229513	0.133062	0	0	0.0731856	0.00598561	0.017831	0.0772445	0	0.1076	0.0591092	0.312887	0.104118	0.0417808	0.0150826	0	0	0.0291614	0	0	-167.518	1509.98	1342.46
GSM1608806	GSE65904	0.0841454	0.0362662	0.0483989	0.108194	0	0	0.0973569	0.0378785	0.0597474	0.0185446	0	0.10098	0.00774125	0.169732	0.0855493	0.12103	0.0244356	0	0	0	0	0	-270.33	1332.89	1062.56
GSM476606	GSE19234	0.0358575	0	0	0.0767954	0	0	0	0.0538072	0	0.0297535	0	0.030302	0.0158452	0.266488	0.104303	0.36319	0	0	0	0.0194114	0.00424709	0	678.81	1048.57	1727.38
GSM476607	GSE19234	0.00466926	0	0	0.302025	0	0	0.121753	0.0226583	0.00823269	0.0884939	0	0.0328307	0.0139018	0.0552017	0.0717648	0.125413	0.00850695	0	0	0.13529	0	0.00925916	-464.229	1361.29	897.065
GSM476608	GSE19234	0.100658	0.135888	0	0.14237	0	0.0242382	0.0186187	0	0.124371	0	0	0.0452742	0.0174901	0.153901	0.048458	0.135099	0	0	0	0.053633	0	0	622.443	2016.59	2639.03
GSM476609	GSE19234	0.108784	0.0964508	0.0196622	0.148754	0.0210837	0.0734079	0.0836777	0	0.107304	0.0229511	0	0.0475115	0.0182204	0.0546162	0.055259	0.124572	0	0	0	0.0177451	0	0	292.445	2834.07	3126.52
GSM476610	GSE19234	0	0.0928282	0.0115451	0.236274	0	0	0.0980876	0.0306684	0	0.00866527	0.00911017	0	0.0873978	0.112764	0.111653	0.183074	0.00587567	0	0	0.0120581	0	0	-489.515	1031.75	542.237
GSM476611	GSE19234	0.046376	0.0582822	0	0.131262	0	0.0223108	0	0	0.123638	0	0	0.0946235	0.044656	0.210588	0.118282	0.026659	0	0	0	0.105991	0	0.0173306	114.247	1843.19	1957.44
GSM476612	GSE19234	0	0.0107844	0.00437467	0	0	0.0205436	0	0.0163392	0.0497951	0.0508713	0	0.0438606	0	0.55007	0.0032345	0.23874	0	0	0	0.011387	0	0	206.217	62.9745	269.191
GSM476613	GSE19234	0	0.0946939	0	0.0238564	0	0.102597	0	0.0499108	0.0840481	0	0	0.0644672	0	0.178214	0.0344383	0.218276	0	0	0.148047	0	0	0.00145183	-781.648	-421.308	-1202.96
GSM476614	GSE19234	0	0	0	0.219727	0	0	0.0995	0.0675501	0.0313978	0.00563105	0	0.0779047	0.0134896	0.0301183	0.104435	0.280644	0.0255672	0	0.0440354	0	0	0	-980.81	-112.483	-1093.29
GSM476615	GSE19234	0.0166057	0	0.0775661	0.278308	0	0	0.0153601	0.0443189	0.0872785	0.0586859	0	0.0307705	0.0274946	0.0991223	0.137543	0.125285	0	0	0.00166235	0	0	0	-471.158	1750.48	1279.33
GSM476616	GSE19234	0.194142	0.0269367	0.0626561	0.166542	0	0.0936564	0.055576	0	0.141329	0	0	0.0457947	0.0149015	0.0579481	0.0395089	0.0919129	0	0	0	0.00909619	0	0	635.439	2741.38	3376.82
GSM476617	GSE19234	0	0.0492722	0	0.211468	0	0	0.0388623	0.0584857	0.00104006	0.0510825	0	0.133875	0	0.105042	0.0802954	0.163774	0.0346817	0	0.0721209	0	0	0	-467.145	298.238	-168.907
GSM476618	GSE19234	0	0	0	0.115675	0	0	0	0.068033	0.0246167	0.0667021	0	0.0883648	0	0.342459	0.0290496	0.148339	0	0.0137649	0	0.0983264	0	0.00467033	-441.438	102.694	-338.744
GSM476619	GSE19234	0	0.00902621	0	0	0	0.109453	0	0	0.172565	0.0576604	0	0.0685605	0	0.421417	0.026831	0.0984046	0	0	0.0360825	0	0	0	-190.037	79.1084	-110.929
GSM476620	GSE19234	0.225214	0	0	0.0565133	0	0.127022	0	0.039489	0.169133	0	0	0.0703644	0	0.127664	0	0	0.101557	0.0234926	0.0595496	0	0	0	-2153.49	-1865.8	-4019.29
GSM476621	GSE19234	0.0177497	0	0	0.142509	0	0	0.00712427	0.0377642	0.00711374	0.0461542	0	0.0659784	0.0177599	0.0772855	0.130489	0.222598	0.101243	0	0.126231	0	0	0	1120.13	1349.22	2469.35
GSM476622	GSE19234	0.0356653	0	0	0.199246	0	0.00133784	0.00490314	0.0448386	0.0720738	0.0336219	0	0.045217	0.011983	0.0752088	0.128326	0.331955	0	0	0	0.0126631	0	0.00296074	1215.19	2270.54	3485.73
GSM476623	GSE19234	0.00426139	0.126251	0	0	0	0.157546	0	0.119319	0.0601508	0	0	0.115103	0	0.225367	0.0227521	0.138744	0	0	0	0.0305047	0	0	-1026.76	-148.043	-1174.8
GSM476624	GSE19234	0.000548293	0	0.0590189	0.1831	0	0	0.0668172	0.0701763	0.0372303	0.0379416	0	0.0986398	0.0236499	0.194888	0.0713516	0.0680897	0.0259078	0	0	0.0626401	0	0	-806.821	808.962	2.14135
GSM476625	GSE19234	0.002212	0.0273434	0	0.262046	0.00389639	0	0.048696	0	0.00250245	0.127783	0	0.0720457	0.0132428	0.0981871	0.151228	0.129925	0.0347934	0	0.0260992	0	0	0	32.2738	1949.2	1981.47
GSM476626	GSE19234	0.107058	0	0	0	0	0.284077	0	0	0.0888082	0.0073581	0	0.0188744	0.00244116	0.039831	0.0212749	0.120671	0.0530098	0	0.256597	0	0	0	-587.613	-1028.65	-1616.26
GSM476627	GSE19234	0.115562	0	0.00266501	0	0	0.196804	0.0275134	0.0109889	0.016458	0	0	0.0394448	0	0.0977731	0	0.257786	0.0882088	0	0.146796	0	0	0	-802.305	-1024.34	-1826.65
GSM476628	GSE19234	0.00887691	0.00772893	0.0422706	0	0	0.0361387	0	0.0883024	0.0244184	0.0848352	0	0.0395041	0	0.395	0.0140606	0.0635399	0.0214439	0	0	0.154685	0.0191959	0	-418.564	-83.0213	-501.586
GSM476629	GSE19234	0.0108193	0	0.0154923	0.177459	0	0	0.0158146	0.0577047	0.0421455	0.0591954	0	0.104777	0.01268	0.0644474	0.14154	0.25795	0.026382	0	0.00696901	0	0.00662405	0	-306.978	569.144	262.166
GSM476630	GSE19234	0	0.0626238	0.0398527	0.00701907	0	0.240224	0	0	0	0	0.0236673	0.00422557	0.0273639	0.246211	0	0.318227	0	0.00464157	0	0.0259448	0	0	-615.589	154.116	-461.474
GSM476631	GSE19234	0.019113	0	0.0478917	0.194747	0	0	0.0119809	0.071486	0.00998123	0.0162166	0	0	0.0591181	0	0.0723204	0.398515	0	0	0	0.0837808	0	0.0148495	-139.925	1062.16	922.232
GSM476632	GSE19234	0.00893037	0.0159501	0	0.21679	0	0	0.0320495	0.0378922	0.0923597	0.0488233	0	0.065691	0	0.163998	0.162856	0.125917	0.00684106	0	0	0.00909703	0.0128057	0	-330.57	1199.11	868.536
GSM476633	GSE19234	0.0390647	0	0	0.190813	0	0	0.133888	0.0743976	0.0123276	0.0615235	0	0.0402413	0	0.16058	0.147274	0.0930134	0.00892764	0	0	0.0205002	0.01745	0	-361.47	1191.62	830.147
GSM476634	GSE19234	0	0.073127	0.0319135	0.267424	0	0	0.0531739	0.0668709	0.0181673	0.1136	0	0.0336512	0.032345	0.0156269	0.0932571	0.123364	0.0246723	0	0.0528075	0	0	0	-253.458	827.873	574.415
GSM476635	GSE19234	0.0344947	0	0	0.223051	0	0	0.150968	0.0684912	0.00910485	0.0414665	0	0.0311331	0	0.179705	0.144311	0.0791422	0.0181376	0	0	0.00217647	0.0178182	0	-373.059	1179.45	806.391
GSM476636	GSE19234	0.0216518	0	0.0598834	0.348295	0	0	0.147945	0.0309981	0	0.0513551	0	0.0783033	0	0.114137	0.0847572	0.0559629	0.00671165	0	0	0	0	0	-82.4098	1823.38	1740.97
GSM476637	GSE19234	0.0333754	0.000944535	0.215666	0.254838	0	0	0.151737	0.0175551	0.00960521	0.0584259	0	0	0.0270611	0.0550425	0.0956153	0.0539825	0.00977971	0	0.0163721	0	0	0	-533.413	910.442	377.029
GSM476638	GSE19234	0.00554629	0	0.0738157	0.444051	0	0	0.0870295	0.0250027	0.0204541	0.123899	0	0	0.000622866	0	0.0556029	0.163975	0	0	0	0	0	0	-757.753	1415.67	657.915
GSM476639	GSE19234	0.0101917	0	0	0.101122	0	0	0.0641872	0.0558617	0	0.0823976	0	0.0257725	0	0.44802	0.0455766	0.082824	0	0	0	0.0840466	0	0	-681.162	236.342	-444.82
GSM476640	GSE19234	0.0330115	0	0	0.0735791	0	0.0783722	0.0400166	0.108144	0.00636753	0.0562645	0	0.0103699	0.0174662	0.206061	0.0700746	0.212502	0.015061	0	0.0494827	0.0223444	0	0.000882235	1186.24	1618.24	2804.48
GSM476641	GSE19234	0	0.0460941	0.0375873	0.0265081	0	0.0940015	0	0	0.0308853	0	0.00678162	0.00349648	0.0358765	0.105661	0.0230042	0.354867	0.0345648	0	0.194324	0	0.0063475	0	-169.303	60.7234	-108.58
GSM476642	GSE19234	0	0.00916531	0.0321059	0.0156385	0	0.0246913	0.0262725	0.0356435	0.0447353	0.0862661	0	0.0556401	0.0306797	0.412494	0.0795412	0.0864326	0	0	0	0.0606942	0	0	138.647	488.308	626.955
GSM476643	GSE19234	0	0.0103327	0.0570151	0.228623	0	0.00662187	0.0529137	0.0322495	0.0268953	0.0491829	0	0.093742	0.0919156	0.0154765	0.0903371	0.196285	0.0305076	0	0.0179019	0	0	0	380.744	1513.86	1894.61
GSM476644	GSE19234	0	0.0502661	0.0623564	0.0664064	0	0	0.0585787	0.045604	0.0175459	0.0548915	0	0	0.0812984	0.16242	0.107172	0.240161	0.0084756	0	0.0291113	0	0.0157133	0	253.335	1925.23	2178.57
GSM476645	GSE19234	0.0266855	0	0.0563178	0.280364	0	0	0.0551539	0.0216905	0.0482753	0.131466	0	0	0.00499554	0.0584837	0.0770063	0.228111	0	0	0.0114506	0	0	0	753.226	2150.85	2904.08
GSM476646	GSE19234	0	0	0	0.190629	0	0.0692814	0	0.0270542	0.0319838	0	0	0.0211689	0.110855	0.079937	0.0243613	0.122678	0.0581955	0	0.263855	0	0	0	-662.201	-527.892	-1190.09
GSM476647	GSE19234	0.0238205	0	0	0.173158	0	0	0.164738	0.0802993	0	0.010521	0	0.0569105	0	0.100737	0.144427	0.126299	0	0	0	0.107059	0	0.0120315	-685.835	286.724	-399.111
GSM476648	GSE19234	0	0.218815	0	0.00194436	0	0.139766	0.158468	0.0211643	0	0.0697548	0	0.030248	0.0741127	0.0715518	0.126755	0.0458147	0.0235057	0	0	0	0.018099	0	-644.058	-24.1456	-668.204
GSM476649	GSE19234	0	0	0.106301	0.183205	0	0	0.141321	0.020895	0.0135718	0.120239	0	0	0	0.0828516	0.0619655	0.156137	0.0952588	0	0.0182544	0	0	0	-1290.7	-462.817	-1753.51
TCGA-3N-A9WB	TCGA	0	0.149171	0	0.0460402	0	0.151336	0	0	0	0	0.163227	0	0	0.284052	0.0247658	0.086778	0.0287784	0	0.00443862	0.0209886	0.040425	0	-1247.33	-671.542	-1918.87
TCGA-3N-A9WC	TCGA	0.00873391	0	0.018378	0.342691	0	0	0.084774	0.0765657	0.0690945	0.0154739	0	0.0507056	0.00182169	0.0372502	0.193123	0.101389	0	0	0	0	0	0	-105.752	1946.52	1840.77
TCGA-3N-A9WD	TCGA	0.0537097	0.0808128	0	0.21914	0	0	0	0.0730582	0.0146034	0.0304977	0	0.0612129	0	0.154688	0.156886	0.0496662	0.0203497	0	0	0.0841058	0.00127044	0	-309.7	1297.56	987.859
TCGA-BF-A1PU	TCGA	0	0.0218995	0.153065	0.00765408	0	0.213836	0	0.125212	0.0211612	0	0	0.0687846	0.0169511	0.0845077	0.0264634	0.198049	0	0	0.0497108	0.0127058	0	0	-492.421	-901.628	-1394.05
TCGA-BF-A1PV	TCGA	0.0132916	0	0.0140177	0.0190843	0	0.158049	0.0258379	0.105936	0.0377027	0	0	0.0198678	0.0137329	0.067328	0.0200991	0.225587	0.0278568	0.0662354	0	0.153724	0	0.0316494	-1061.01	-839.385	-1900.4
TCGA-BF-A1PX	TCGA	0	0.0113545	0	0.32805	0	0	0.112132	0.0568477	0.0171573	0.0154877	0	0.0764277	0	0.0745886	0.0933078	0.117671	0.0219203	0	0.0680384	0.00701605	0	0	588.22	1936.7	2524.92
TCGA-BF-A1PZ	TCGA	0.0190768	0	0.0243869	0.248806	0	0	0.0617768	0.136512	0	0.00982538	0	0.104398	0.0377106	0.0100453	0.140052	0.188109	0	0	0.0193022	0	0	0	-1050.92	-86.5777	-1137.5
TCGA-BF-A1Q0	TCGA	0.0625036	0	0.0179447	0.17168	0	0	0.0293873	0.037531	0.0392056	0.0228338	0	0.124419	0.0198979	0.0624151	0.173325	0.194484	0.0241353	0	0.020237	0	0	0	-804.267	547.25	-257.017
TCGA-BF-A3DJ	TCGA	0	0	0.0373872	0.0868421	0	0.0506974	0.031928	0.0169905	0.0185215	0.0185854	0	0.0322744	0.154912	0.0742133	0.0686143	0.285598	0.0121848	0	0	0.0962126	0	0.0150394	15.746	1017.91	1033.65
TCGA-BF-A3DL	TCGA	0	0	0	0.17786	0	0	0.0244155	0.0631195	0.0491896	0	0.0227291	0.0629936	0.0505987	0.141674	0.0428686	0.21332	0.0239355	0	0	0.127296	0	0	-303.043	-3.4616	-306.505
TCGA-BF-A3DM	TCGA	0	0.0827917	0.0404466	0	0	0.0592628	0	0.045041	0.134437	0.118779	0.0047845	0	0	0.216908	0.0705201	0.16354	0.00649508	0	0.00293642	0.0356959	0	0.018362	-858.918	-536.668	-1395.59
TCGA-BF-A3DN	TCGA	0	0.112075	0	0.0918406	0	0.0566461	0	0.078902	0	0.0177785	0.00472706	0	0.0400474	0.121814	0.139944	0.0746115	0.0325197	0	0.229094	0	0	0	130.016	-253.192	-123.176
TCGA-BF-A5EO	TCGA	0.00540272	0	0.000292334	0.230767	0	0	0.0154569	0.0512424	0.0689205	0	0	0.0719991	0.0863904	0.123572	0.0208646	0.0959289	0	0.0117409	0	0.217422	0	0	-362.828	836.694	473.866
TCGA-BF-A5EP	TCGA	0	0	0.0413099	0.149661	0	0.0264808	0.0305637	0.0253545	0.0382323	0	0	0.0691261	0.0138788	0.201581	0.0230434	0.18164	0	0.025226	0	0.173903	0	0	-681.699	-428.385	-1110.08
TCGA-BF-A5EQ	TCGA	0.0791701	0	0	0.162357	0	0	0.0720717	0.0848762	0.0429153	0.100498	0	0.0844104	0.0290422	0.0520379	0.13376	0.140203	0.0178597	0	0.000798421	0	0	0	351.665	1093.55	1445.22
TCGA-BF-A5ER	TCGA	0	0.00565124	0	0.0580777	0	0	0.0345113	0.0621754	0.101967	0.0314261	0.0106509	0	0.0647622	0.356276	0.00889113	0.218876	0	0	0.0379395	0.00879533	0	0	-576.828	-99.4404	-676.269
TCGA-BF-A5ES	TCGA	0.0298419	0	0	0.185631	0	0.0384037	0.0136085	0.0804848	0.0202317	0	0	0.0173865	0	0.0577996	0.112686	0.308986	0.0192905	0	0.0973324	0	0	0.0183174	-107.428	758.406	650.978
TCGA-BF-A9VF	TCGA	0	0.111899	0.0183685	0.275377	0	0	0	0.107447	0	0	0.0622966	0	0	0.1139	0	0.142811	0	0	0.165937	0	0	0.00196584	-1249.48	-461.965	-1711.45
TCGA-BF-AAOU	TCGA	4.43e-05	0.000691127	0.217224	0.11896	0	0.0637077	0.00658072	0.0864912	0	0	0.00660907	0.0151373	0	0.114198	0.0227273	0.138438	0	0.0271734	0	0.167088	0	0.0149296	-177.791	571.106	393.315
TCGA-BF-AAOX	TCGA	0	0.0611286	0.0337155	0.115685	0	0	0	0.0928745	0.0716914	0.0259556	0	0.0680149	0.0188748	0.19151	0.0262723	0.0671534	0	0.0406403	0	0.184309	0	0.00217476	-1225.14	-310.361	-1535.5
TCGA-BF-AAP0	TCGA	0.0418559	0.0520898	0	0.286304	0	0	0.0309295	0.0173655	0.116592	0.023372	0	0.144315	0.0093069	0.0551072	0.0811116	0.0766847	0.0165128	0	0.0484534	0	0	0	593.771	2251.63	2845.41
TCGA-BF-AAP1	TCGA	0	0.11975	0	0.0596475	0	0.0220478	0	0.0159324	0	0.0141842	0.00177685	0	0.261485	0.0246598	0.0305709	0.257489	0.0294476	0	0.163009	0	0	0	-934.976	-365.935	-1300.91
TCGA-BF-AAP2	TCGA	0	0.0392755	0	0.161157	0	0.0798927	0.0127295	0.0322235	0.0707717	0	0	0.12868	0.0436387	0.0233818	0.120704	0.187044	0.0302081	0	0.0702928	0	0	0	-822.563	560.887	-261.676
TCGA-BF-AAP4	TCGA	0	0	0	0.405169	0	0	0.229937	0.030255	0.00318154	0	0	0.082187	0.00780097	0.0166138	0.0728725	0.131112	0.0208719	0	0	0	0	0	-259.535	1232.44	972.906
TCGA-BF-AAP6	TCGA	0	0.0234862	0	0.0429608	0	0	0.00882951	0.025314	0.0235848	0.0133439	0.0537272	0	0	0.28369	0.0164645	0.191968	0	0.0168984	0	0.295912	0.00382087	0	-755.033	-212.741	-967.774
TCGA-BF-AAP7	TCGA	0	0.0789716	0.00254075	0.342442	0	0	0.0728051	0.0436844	0.00190038	0.0324394	0	0.0967559	0.043586	0.032199	0.0736454	0.131771	0.0237796	0	0.0229325	0.000547373	0	0	377.457	1847.8	2225.25
TCGA-BF-AAP8	TCGA	0.0146064	0	0.00949363	0.246917	0	0.0467739	0	0.0676699	0.00222327	0.0095727	0	0.0631379	0.0242481	0.0165025	0.0117465	0.305381	0.00592734	0	0.1758	0	0	0	-684.266	97.6735	-586.592
TCGA-D3-A1Q1	TCGA	0	0	0.0335513	0.0858671	0	0	0	0.105978	0.133527	0.0103744	0	0.0602006	0.0776087	0.145853	0.0165394	0.211856	0	0.0257191	0.0929265	0	0	0	-779.93	-736.564	-1516.49
TCGA-D3-A1Q3	TCGA	0.106928	0	0	0.151066	0.103835	0	0.0211999	0	0.101777	0.092157	0	0	0	0.105285	0.108387	0.0982893	0.0178122	0	0.0892918	0	0.00397204	0	-366.92	1243.02	876.097
TCGA-D3-A1Q4	TCGA	0.00995918	0.027907	0.0631155	0	0	0.085566	0	0	0.0115319	0.0600845	0	0.0118555	0	0.350591	0.0867043	0.23326	0	0	0.055162	0	0	0.00426261	1303.87	270.209	1574.08
TCGA-D3-A1Q5	TCGA	0.0780157	0	0.0657755	0.131348	0	0.0851513	0	0.00999917	0.0987899	0.0408412	0	0.0447413	0	0.400989	0.0367817	0	0	0	0	0.00756697	0	0	-184.647	-952.632	-1137.28
TCGA-D3-A1Q6	TCGA	0	0	0	0.0268178	0	0.270896	0	0.020847	0	0.0331181	0	0.0491761	0	0	0.0497314	0.25414	0.015167	0.0375003	0	0.144448	0	0.0981581	-818.553	325.202	-493.351
TCGA-D3-A1Q7	TCGA	0	0	0.0521962	0.158751	0	0	0.139994	0.0501575	0.0425259	0.0601883	0	0.0162774	0	0.182483	0.112091	0.177611	0	0	0	0.00772346	0	0	970.872	2397.53	3368.4
TCGA-D3-A1Q8	TCGA	0.00841491	0.0370354	0.0350481	0.0641797	0	0.111767	0	0	0.0104666	0	0	0.0509642	0.0699368	0	0.0417595	0.366859	0.00429771	0	0.193111	0	0	0.00615956	905.025	949.488	1854.51
TCGA-D3-A1Q9	TCGA	0.0164335	0	0.0623332	0.202264	0	0	0.0546602	0.0421633	0.0401115	0.0428611	0	0.0296699	0	0.20206	0.0705802	0.198641	0	0	0	0.0382225	0	0	-418.264	573.757	155.493
TCGA-D3-A1QA	TCGA	0	0.0899979	0	0.116337	0	0.0233712	0	0.0292719	0	0.0215415	0	0.0532375	0	0.171832	0.116565	0.255809	0.0218668	0	0.100169	0	0	0	-870.702	240.916	-629.786
TCGA-D3-A1QB	TCGA	0.0119982	0	0.0159637	0.452236	0	0	0.12116	0.0519998	0.0747129	0.0407567	0	0.0321468	0.0163629	0.00723288	0.0776114	0.0893228	0.0058813	0	0.00261445	0	0	0	-92.9322	2126.78	2033.85
TCGA-D3-A2J6	TCGA	0	0	0	0.359976	0	0	0.11879	0.0333716	0.0314811	0.107437	0	0.0676192	0	0.161298	0.0435589	0.0764692	0	0	0	0	0	0	-569.677	785.91	216.233
TCGA-D3-A2J7	TCGA	0.000986235	0	0.0724162	0.118388	0	0	0.0443084	0.0305823	0.0908945	0.0517627	0	0.0743249	0	0.292556	0.105511	0.103219	0	0	0.0150512	0	0	0	192.117	1002.23	1194.35
TCGA-D3-A2J8	TCGA	0.0230487	0	0	0.279203	0	0	0.16073	0.0398133	0.0190963	0.00365498	0	0.0731359	0.00400076	0.0908282	0.129007	0.155146	0	0	0	0.021531	0	0.000805541	266.267	2346.96	2613.23
TCGA-D3-A2J9	TCGA	0.0192065	0.0172157	0.0210622	0.279853	0	0	0	0.0389948	0.0745618	0.181087	0	0.0612673	0	0.107451	0.0808603	0.102354	0	0	0	0.0160861	0	0	390.51	2775.05	3165.56
TCGA-D3-A2JA	TCGA	0	0.0761658	0	0.0344227	0	0.00216021	0	0.0179938	0.00108117	0.0405048	0	0.0400761	0	0.326106	0.0558484	0.387576	0	0	0	0.0180647	0	0	892.895	1450.22	2343.12
TCGA-D3-A2JB	TCGA	0.19888	0.0262881	0.0883607	0.180981	0.0740149	0	0.00603707	0.00572949	0.0894662	0	0	0.0621117	0	0.112497	0.0836304	0.0720033	0	0	0	0	0	0	-118.85	2365.27	2246.42
TCGA-D3-A2JC	TCGA	0	0.0485157	0.00400516	0.235069	0	0.0220745	0.0112449	0.0622541	0.0592085	0.0217485	0	0.0492231	0.0407587	0.199093	0.104425	0.0790229	0.0339851	0	0	0.012005	0.0173664	0	-141.863	1284.63	1142.77
TCGA-D3-A2JD	TCGA	0.220627	0.00651017	0.0369988	0.123337	0.0353827	0.0129172	0	0	0.285209	0	0	0.0640355	0	0.100648	0.0199252	0.0877698	0.00664034	0	0	0	0	0	58.0972	1337.78	1395.88
TCGA-D3-A2JE	TCGA	0.124104	0	0	0.0623775	0	0	0	0.146927	0.0916684	0.0539514	0	0.0348769	0	0.28304	0.0649057	0.0598276	0	0	0	0.0653775	0	0.0129433	-1168.91	-867.64	-2036.55
TCGA-D3-A2JF	TCGA	0	0.106738	0	0.216012	0	0	0.0239399	0.00471979	0.0519669	0.0663376	0	0.112664	0.0185376	0.12775	0.140008	0.110863	0	0	0	0.0204638	0	0	-38.9539	1581.92	1542.96
TCGA-D3-A2JG	TCGA	0	0.0142517	0.10628	0.187607	0	0.0908778	0.0247429	0.0267748	0.0438841	0	0	0.0466521	0.0903095	0.0195966	0.0956511	0.14758	0.0566394	0	0.0491526	0	0	0	-692.148	37.4935	-654.655
TCGA-D3-A2JH	TCGA	0.0680859	0	0.0229601	0.471171	0	0	0.0788524	0.0583369	0.00946055	0.059009	0	0.0510408	0.0042389	0.0050045	0.0530574	0.101959	0.00636328	0	0.0104605	0	0	0	34.1291	2070.06	2104.19
TCGA-D3-A2JK	TCGA	0	0.0447136	0.00439344	0.0312857	0	0.00712754	0	0.0192896	0.0796267	0.00795884	0	0.0431511	0	0.630664	0.00905992	0.0948513	0	0	0	0.027878	0	0	92.9243	777.503	870.427
TCGA-D3-A2JL	TCGA	0	0.028056	0	0.259373	0	0	0.00436158	0.0196635	0.0968341	0.129273	0	0.113905	0	0.198247	0.0959282	0.0329914	0	0	0	0.0213671	0	0	-403.061	1646.82	1243.76
TCGA-D3-A2JN	TCGA	0	0.0441428	0.135886	0.197416	0	0	0.11673	0.0185781	0.0519759	0.0775181	0	0.0621587	0	0.0288121	0.108454	0.0683759	0.0426553	0	0	0.0472971	0	0	532.231	1385.94	1918.17
TCGA-D3-A2JO	TCGA	0.0106193	0	0.0583055	0.2433	0	0	0.0922719	0.0431744	0.0117675	0.0489808	0	0.0482163	0	0.242022	0.075541	0.0950833	0.0224377	0	0	0.00828069	0	0	-142.424	2060.06	1917.64
TCGA-D3-A2JP	TCGA	0	0	0.0477465	0.261703	0	0	0.0743858	0.0229828	0.0641861	0.136285	0	0.0541254	0.01364	0	0.111372	0.174493	0.00729306	0	0.0317889	0	0	0	204.857	1388.48	1593.34
TCGA-D3-A3BZ	TCGA	0.0947988	0	0	0.259916	0	0	0.0783144	0.0158297	0.0550938	0	0	0.112792	0.027341	0.115425	0.11753	0.0788093	0.012755	0	0.0237777	0.00476263	0	0.00285466	1264.34	1879.53	3143.87
TCGA-D3-A3C6	TCGA	0	0.00775679	0	0	0	0.067218	0.0154953	0.0332751	0	0.0411736	0	0.0142832	0.00323634	0.557463	0.0581975	0.170341	0	0	0.0217852	0	0	0.00977521	-277.64	-439.432	-717.072
TCGA-D3-A3C7	TCGA	0	0	0.0133637	0.136223	0	0.00456168	0.0151007	0.0200602	0.0183899	0.01992	0	0.0348437	0.0292815	0.241363	0.042863	0.128815	0.0321611	0	0	0.263054	0	0	-8.7962	1461.22	1452.42
TCGA-D3-A3C8	TCGA	0.000515949	0	0.0119994	0.395352	0	0	0.13203	0.0358932	0.0422711	0.120545	0	0.0676424	0.0126633	0	0.0737578	0.0990125	0	0	0	0.00777356	0.00054374	0	801.488	2950.06	3751.55
TCGA-D3-A3CB	TCGA	0.0425759	0.00631729	0.0250153	0.208974	0	0	0.0309394	0.0323642	0.0572883	0.0561488	0	0.0228567	0.0111274	0.329238	0.0681995	0.100579	0.00644558	0	0	0.0019302	0	0	335.038	2638.24	2973.28
TCGA-D3-A3CC	TCGA	0.0229443	0	0.0373288	0.0183586	0	0.0996314	0	0.039581	0.0164467	0.00882994	0	0.0706073	0.0932083	0	0.0467224	0.451049	7.32e-05	0	0.095219	0	0	0	54.7686	201.348	256.117
TCGA-D3-A3CE	TCGA	0.0104752	0	0.148584	0.269748	0	0	0.0376633	0.0125305	0.0192927	0.0126856	0	0.067021	0.0436145	0.0438017	0.130923	0.120991	0.0286472	0	0.0540223	0	0	0	264.566	1505.15	1769.71
TCGA-D3-A3CF	TCGA	0.0590272	0.102101	0.0343277	0.107252	0	0.0712465	0.0626647	0.0452599	0.0538799	0.023484	0	0.0664329	0.0134317	0.0740165	0.103192	0.176882	0.00555926	0	0	0	0	0.00124284	376.391	1951.09	2327.48
TCGA-D3-A3ML	TCGA	0	0.00966186	0.0898166	0.0320452	0	0.264812	0.0619117	0.0450542	0.10522	0.0506165	0	0	0.0075005	0.0184659	0.0689357	0.194371	0	0	0.0337013	0	0.0178867	0	-1512.32	-1079.6	-2591.92
TCGA-D3-A3MO	TCGA	0	0	0.0124825	0	0	0	0	0.0434221	0.0546315	0.0141442	0	0.0360753	0	0.763318	0	0.0261244	0	0	0	0.0498024	0	0	-450.28	-371.353	-821.634
TCGA-D3-A3MR	TCGA	0.00509976	0.0353523	0.0169855	0.209508	0	0	0.0840133	0.027017	0.0629157	0.0710777	0	0.0849125	0	0.218063	0.0983378	0.0639384	0	0	0	0.0227786	0	0	285.182	2205.82	2491
TCGA-D3-A3MU	TCGA	0.012153	0	0.0159039	0.0990392	0	0	0.0156348	0.0390051	0.0990918	0	0	0.0444933	0.0204194	0.398392	0.0752393	0.123138	0.00319495	0	0	0.0542951	0	0	232.978	676.256	909.234
TCGA-D3-A3MV	TCGA	0	0	0.0876324	0.0546771	0	0.00686451	0	0	0.0917947	0.00565328	0.0562633	0	0	0.471144	0.00673264	0.0851074	0	0	0	0.111231	0.0228994	0	-488.761	-180.15	-668.911
TCGA-D3-A51E	TCGA	0	0	0.0562845	0.24583	0	0	0.0926041	0.107309	0.00548678	0	0	0.0526244	0.0308606	0.169029	0.117335	0.111952	0	0	0	0.00800612	0.00267802	0	-537.495	1379.08	841.58
TCGA-D3-A51F	TCGA	0.0110025	0	0.0245881	0.416665	0	0	0.0365784	0.0659858	0.0251887	0.0998297	0	0.0832265	0.00572832	0.0037131	0.0671931	0.151072	0.00922835	0	0	0	0	0	1096.5	2895.76	3992.26
TCGA-D3-A51H	TCGA	0.296016	0.13164	0.014812	0.150925	0.0535535	0	0.0672369	0	0.0748723	0.0111972	0	0.020927	0.00266599	0.0731318	0.0610328	0.0307461	0	0	0	0.0112443	0	0	185.628	2832.62	3018.25
TCGA-D3-A51J	TCGA	0.0212991	0	0.0448591	0.251168	0	0	0.00667833	0.0228985	0.086968	0.106727	0	0.0756944	0.0281478	0.142695	0.0953096	0.107777	0	0	0	0.00977767	0	0	224.864	2070.29	2295.15
TCGA-D3-A51K	TCGA	0	0.0528696	0.102019	0.245068	0	0	0.0730614	0.0463852	0.0390119	0	0	0.0551054	0.0374801	0.0629675	0.0301777	0.132047	0.00574029	0	0.118067	0	0	0	-614.266	1063.41	449.144
TCGA-D3-A51N	TCGA	0	0.0680065	0.0150273	0.0672795	0	0.0113322	0.0249353	0.0328573	0.0212524	0.0448695	0	0.0439767	0.0146306	0.236741	0.138355	0.126188	0.00882784	0	0	0.14572	0	0	-60.12	1426.22	1366.1
TCGA-D3-A51R	TCGA	0.214987	0	0.00749239	0.0105784	0	0.242275	0	0.016757	0.0544273	0	0	0.0458233	0	0.282232	0	0.0935593	0	0	0	0.0318676	0	0	-641.182	-1591.33	-2232.51
TCGA-D3-A51T	TCGA	0.0688172	0	0.0409479	0.132542	0	0	0.112794	0.0600487	0.0376652	0	0	0.0700671	0.0400328	0.197916	0.101575	0.133525	0.00106155	0	0.00300804	0	0	0	-776.219	714.09	-62.1286
TCGA-D3-A5GL	TCGA	0	0.00828434	0.11046	0.125289	0	0.0343249	0.0103317	0.104017	0	0.00424665	0	0.0882235	0.0691092	0.2098	0.0436319	0.178551	0	0	0.0119179	0.00181306	0	0	-919.63	-317.076	-1236.71
TCGA-D3-A5GN	TCGA	0	0.0424539	0.0568272	0.15855	0	0	0.13695	0.040443	0.00402748	0.0459004	0	0.0554669	0.0191539	0.221888	0.0879379	0.104516	0	0	0	0.0258855	0	0	70.4401	668.168	738.608
TCGA-D3-A5GO	TCGA	0	0.0933577	0.00945594	0.133196	0	0	0.0408889	0.0441964	0.0156504	0.0466415	0	0.0431105	0	0.303482	0.0515241	0.143008	0	0	0	0.0754887	0	0	-242.347	1172.97	930.62
TCGA-D3-A5GR	TCGA	0.000889405	0.203094	0.00931061	0.0981329	0	0.0180562	0	0.0294435	0.0554224	0.000960127	0	0.0881984	0	0.258756	0.106469	0.0589616	0	0	0	0.0723046	0	0	267.608	1647.56	1915.17
TCGA-D3-A5GS	TCGA	0	0.0155083	0	0.257789	0	0	0.000144267	0.0721449	0.0452855	0.0288195	0	0.0398988	0.00452151	0.0715742	0.128758	0.197716	0.0124894	0	0.118291	0	0.0070598	0	172.992	1011.52	1184.52
TCGA-D3-A5GT	TCGA	0	0.160175	0	0.022216	0	0.166265	0	0.126229	0	0	0.138562	0	0.0410385	0.0427267	0.0116919	0.12272	0.0503038	0	0.0540309	0	0.0640398	0	-1092.38	-454.039	-1546.42
TCGA-D3-A5GU	TCGA	0	0.0653172	0	0.235621	0	0	0.00303297	0.0621813	0.00828168	0.09702	0	0.0481037	0.0312274	0	0.101984	0.249923	0.0182428	0	0.0790645	0	0	0	-261.838	843.866	582.028
TCGA-D3-A8GB	TCGA	0.0740855	0	0.0508411	0.239161	0	0	0.113836	0.05168	0.109275	0	0	0.138797	0.00590787	0.035012	0.0978053	0.0784071	0	0	0.00455473	0	0	0.000638075	918.333	2206.66	3124.99
TCGA-D3-A8GC	TCGA	0.0179959	0	0.1451	0.0468304	0	0.0170667	0.0327481	0.0599457	0	0.0437001	0	0.00875819	0	0.23369	0.0604837	0.256244	0.00967692	0	0.0677609	0	0	0	-899.675	314.803	-584.872
TCGA-D3-A8GD	TCGA	0.0965787	0	0	0.175321	0	0	0.118717	0	0.0745871	0.0970862	0	0.0665955	0.00257448	0.149743	0.121917	0.0840466	0	0	0	0.0128333	0	0	-94.2284	2538.01	2443.78
TCGA-D3-A8GE	TCGA	0.00752486	0	0.0680845	0.172326	0	0.0614016	0	0.0538294	0.0267274	0.0955416	0	0.100473	0	0	0.099438	0.273022	0.00789213	0	0	0.0337396	0	0	953.117	1302.63	2255.75
TCGA-D3-A8GI	TCGA	0	0.00806445	0	0.0708468	0	0	0	0.00541705	0.028162	0	0	0.0316152	0	0.654524	0.0238884	0.10228	0	0	0	0.0752017	0	0	228.366	299.186	527.552
TCGA-D3-A8GJ	TCGA	0	0.0074691	0.0513497	0.291238	0	0	0.0919047	0.0526889	0.019868	0.0862513	0	0.0724411	0.0121604	0.182894	0.0384418	0.0661617	0	0	0	0.0271312	0	0	-71.3468	2340.31	2268.97
TCGA-D3-A8GK	TCGA	0	0.00590814	0.0319528	0.0499138	0	0	0.0752742	0.0997576	0	0	0.00510514	0.0238269	0	0.579	0	0.103154	0	0	0	0.0261075	0	0	-1520.56	-905.158	-2425.72
TCGA-D3-A8GL	TCGA	0.0890722	0	0	0	0	0.127729	0.104621	0	0.0359465	0.0148494	0	0	0	0.297327	0.0243209	0.207813	0	0	0.0983215	0	0	0	-1220.28	-1085.99	-2306.27
TCGA-D3-A8GM	TCGA	0.061089	0	0.0168776	0.120339	0	0	0.0975629	0.0251038	0.0544482	0.0401869	0	0.0599867	0	0.284703	0.0943083	0.124731	0.0114766	0	0	0.00918614	0	0	-466.748	895.334	428.587
TCGA-D3-A8GN	TCGA	0	0	0.21021	0.254187	0	0	0.126199	0.0143708	0.034912	0.0160087	0	0.0594802	0.0327127	0.0479982	0.0244555	0.0874306	0	0.00761736	0	0.0844179	0	0	-65.6787	1632.42	1566.75
TCGA-D3-A8GP	TCGA	0	0	0	0.192095	0	0	0	0.1347	0.00816572	0.038873	0.0158335	0	0.015151	0.177521	0.0164058	0.207686	0	0	0.192207	0	0.00136166	0	-1329.67	-544.154	-1873.83
TCGA-D3-A8GQ	TCGA	0.0272575	0	0.0526474	0.127903	0	0	0.0211116	0.0368352	0	0.026207	0	0.016331	0	0.250084	0.00944605	0.16143	0	0	0	0.261557	0	0.00919061	-388.194	-12.685	-400.879
TCGA-D3-A8GR	TCGA	0	0.0454004	0	0.0837216	0	0.00899682	0	0.0501173	0.0950508	0	0	0.0511013	0.0558549	0.150646	0.00651009	0.287668	0	0.00924712	0.155686	0	0	0	-845.425	-94.6624	-940.088
TCGA-D3-A8GS	TCGA	0	0.033728	0.111017	0.19491	0	0	0.204335	0.00375118	0.0220221	0.059895	0	0.0787319	0.0164483	0.0683387	0.0879989	0.10899	0.00604907	0	0.00378408	0	0	0	-664.394	1843.57	1179.17
TCGA-D3-A8GV	TCGA	0.00130252	0	0	0.107948	0	0	0.121762	0.0616043	0.00297412	0.0188451	0	0.0538597	0	0.388273	0.0462808	0.14704	0	0	0	0.0501096	0	0	-804.155	-190.062	-994.216
TCGA-D9-A148	TCGA	0.0151661	0	0.0277411	0.0962033	0	0	0	0.0943727	0.0369125	0.0791533	0	0.0674433	0	0.36851	0.12267	0.0842728	0	0	0	0.00755508	0	0	-489.05	523.043	33.9922
TCGA-D9-A149	TCGA	0.0525058	0	0	0.155146	0	0	0.110214	0.02112	0.0498637	0	0	0.0577302	0.0254684	0.124665	0.197554	0.180121	0.00266222	0	0.0229513	0	0	0	-221.298	1193.18	971.886
TCGA-D9-A1JW	TCGA	0.0539867	0	0	0.224488	0	0	0.0450332	0	0.120806	0.0152694	0	0.0966851	0.006801	0.16596	0.12583	0.145141	0	0	0	0	0	0	-344.888	1649.68	1304.79
TCGA-D9-A1JX	TCGA	0	0.0107414	0.0510819	0.305797	0	0	0.0980667	0.0648296	0.0187539	0.0544703	0	0.0610831	0.0679986	0.00599067	0.074654	0.145147	0.0123573	0	0.0290284	0	0	0	-241.631	1323.79	1082.16
TCGA-D9-A1X3	TCGA	0.00569828	0	0.01392	0	0	0.0720976	0	0.0711484	0	0.00514649	0.0564861	0	0	0.406144	0.00413443	0.226124	0	0	0	0.139102	0	0	-793.756	-813.558	-1607.31
TCGA-D9-A3Z1	TCGA	0	0.0216393	0.0840901	0.224986	0	0	0.151367	0.0306032	0.0060172	0.0725051	0	0.0481258	0	0.088683	0.0403741	0.20618	0.019333	0	0.00115817	0	0	0.00493872	-118.885	1817.14	1698.26
TCGA-D9-A3Z3	TCGA	0.135741	0.0111232	0.0575457	0.122263	0	0	0.0112413	0.0403452	0.0573484	0.0560687	0	0.0686138	0.00931335	0.142822	0.117744	0.097775	0	0	0.0720549	0	0	0	212.492	1396.2	1608.69
TCGA-D9-A3Z4	TCGA	0.047681	0	0	0.0846785	0	0	0.0426274	0.0336165	0.0919182	0.0315889	0	0.0134543	0.0248186	0.109875	0.179677	0.234263	0.0546982	0	0.0511036	0	0	0	-82.0969	950.239	868.142
TCGA-D9-A4Z2	TCGA	0	0.0489511	0	0	0	0.0381907	0	0.081903	0.0050155	0.0552185	0	0.0171039	0.0861164	0.288903	0.0743289	0.260441	0	0	0	0.0438282	0	0	-223.354	-79.7804	-303.134
TCGA-D9-A4Z3	TCGA	0	0	0.0379421	0.145717	0	0	0.00390195	0.111234	0.0788495	0.0952248	0	0	0.0312515	0.0164285	0.0457974	0.251662	0.0105299	0	0.17146	0	0	0	-549.781	119.041	-430.741
TCGA-D9-A4Z5	TCGA	0.000120054	0	0.0344312	0.0438658	0	0.0996894	0	0.0215483	0.02038	0	0.00998346	0.00316377	0.0502341	0.19348	0.034423	0.369776	0.00307334	0	0	0.0988602	0	0.0169714	-167.432	171.546	4.11385
TCGA-D9-A4Z6	TCGA	0.00537533	0	0	0.0895836	0	0	0.0107143	0.113506	0.0455	0.0223578	0	0.00839881	0	0.541527	0.0166943	0.0469752	0.00875496	0	0	0.0549874	0.0356253	0	-613.167	-337.321	-950.488
TCGA-D9-A6E9	TCGA	0	0.0161239	0.00241746	0.380949	0	0	0.0887064	0.0631423	0.0169086	0.041849	0	0.0603071	0.0204496	0.146931	0.0790037	0.0608163	0.0183109	0	0	0.00408484	0	0	219.695	2411.84	2631.53
TCGA-D9-A6EA	TCGA	0	0.037844	0.106227	0.0774785	0	0.0240555	0	0.0241503	0.0960974	0	0	0.106937	0.0247247	0.135699	0.0716056	0.187243	0.0367838	0	0	0.071154	0	0	-1254.28	-198.689	-1452.97
TCGA-D9-A6EC	TCGA	0	0	0	0.0251483	0	0	0.00170145	0.0279888	0.0554456	0.0391843	0	0.0279773	0	0.537538	0.0841402	0.164064	0	0	0	0.0368123	0	0	-1240.47	-152.215	-1392.69
TCGA-D9-A6EG	TCGA	0	0.0482157	0	0	0	0.0987829	0	0.0536937	0.0385085	0.0261766	0.011767	0.0177468	0	0.522696	0	0.146123	0	0	0	0.0362896	0	0	-467.073	-558.719	-1025.79
TCGA-DA-A1HV	TCGA	0.0249502	0.0021596	0	0.205116	0	0	0.0214928	0.0272764	0.0812664	0.0153232	0	0.0886671	0.0491178	0.167624	0.143145	0.0967875	0.0174147	0	0.0596595	0	0	0	-408.41	1761.41	1353
TCGA-DA-A1HW	TCGA	0.0319405	0	0.0405462	0.26816	0	0	0.035691	0.0539018	0.0641787	0.101975	0	0.0920788	0	0.0299606	0.162848	0.0977133	0.0210057	0	0	0	0	0	-161.618	1741.19	1579.57
TCGA-DA-A1HY	TCGA	0	0	0.0362783	0.0212679	0	0	0	0.0412986	0.0415065	0.00887231	0	0.0326293	0	0.429804	0.00589075	0.0668438	0	0.00961492	0	0.305993	0	0	-68.1026	-106.85	-174.952
TCGA-DA-A1I0	TCGA	0.0657333	0.0611725	0	0.254337	0	0	0	0.017034	0.18657	0	0	0.0291416	0.0264363	0.109747	0.0256412	0.171313	0.0311057	0.000876018	0.017026	0	0	0.00386545	-135.357	1277.6	1142.24
TCGA-DA-A1I1	TCGA	0.0223819	0	0	0.149756	0	0.0894509	0.0105574	0.0479784	0.0232027	0.0335942	0	0.0395534	0	0.197522	0.172847	0.165457	0	0	0	0.0361987	0	0.0114999	360.285	1465.92	1826.2
TCGA-DA-A1I2	TCGA	0	0.0816941	0	0	0	0.0805993	0	0.113172	0	0.0926986	0	0.0424173	0.021262	0.181849	0.251138	0.116226	0.0157163	0	0.00322646	0	0	0	-231.056	390.978	159.922
TCGA-DA-A1I4	TCGA	0	0.0820329	0	0	0	0.0174426	0.00610006	0	0.026763	0.0402538	0.00204258	0	0.0353847	0.419636	0.0128948	0.259859	0.0109992	0	0.082054	0	0.00453744	0	795.436	1375.35	2170.78
TCGA-DA-A1I5	TCGA	0	0.0338429	0	0.110144	0	0	0.00876662	0.0229724	0.0824142	0.0638698	0	0.0332197	0	0.326315	0.102329	0.0976083	0.0134798	0	0	0.105038	0	0	700.624	2011.83	2712.45
TCGA-DA-A1I7	TCGA	0	0.00336529	0.0276651	0.0333203	0	0.000616027	0.010591	0.0629335	0	0.0478843	0	0.0337912	0	0.491611	0.0889233	0.164811	0	0	0	0.0282305	0.00625813	0	364.262	312.96	677.222
TCGA-DA-A1I8	TCGA	0	0.0368448	0.0554526	0	0	0.0188217	0.00632726	0	0.0253299	0.0227274	0.06628	0	0	0.547652	0	0.118563	0	0	0	0.0980121	0	0.00398889	-523.648	411.69	-111.959
TCGA-DA-A1IA	TCGA	0	0.0310918	0	0.151893	0	0	0	0.122452	0.122	0	0.0862423	0	0.0793809	0.0363133	0	0.167088	0.0861319	0.0273809	0.0900267	0	0	0	-1185.46	-183.016	-1368.48
TCGA-DA-A1IB	TCGA	0.0878569	0.0773258	0.00619576	0.174264	0	0	0.0220255	0.0231038	0.0466164	0.0832717	0	0.0630158	0	0.163388	0.104087	0.107724	0.0171483	0	0	0.0213572	0.00261954	0	546.558	2965.69	3512.25
TCGA-DA-A1IC	TCGA	0.0239898	0	0	0.1611	0	0.0163014	0.020247	0.0131763	0.0364873	0.0278789	0	0.072469	0	0.0929656	0.0561391	0.167232	0.000311415	0	0.311702	0	0	0	-208.496	335.267	126.771
TCGA-DA-A3F2	TCGA	0	0.0105118	0.0801571	0.23654	0	0	0.0519767	0.0181267	0.0438984	0.0269724	0	0.0522402	0.00346719	0.290623	0.0153976	0.156943	0.00214207	0	0.0110038	0	0	0	1619.56	2813.99	4433.55
TCGA-DA-A3F3	TCGA	0.00177687	0	0.0048965	0.0874524	0	0.0410331	0	0.0898335	0.0537507	0.0194217	0	0.0278411	0.0299074	0.354909	0.0932397	0.17209	0	0	0	0.018331	0.00551692	0	-646.408	-61.5114	-707.919
TCGA-DA-A3F5	TCGA	0	0	0	0.0861577	0	0.0357227	0	0.0135544	0	0.00371717	0	0.0231821	0	0.189207	0.000177366	0.0807258	0	0.0457699	0	0.288344	0	0.233442	-614.36	167.318	-447.042
TCGA-DA-A3F8	TCGA	0.0166087	0	0.00574984	0.418088	0	0	0.174335	0.0346439	0.0565757	0.0563518	0	0.0146392	0.0291454	0	0.102622	0.0890287	0.00221253	0	0	0	0	0	225.392	2577.69	2803.08
TCGA-DA-A95V	TCGA	0.034961	0	0.109605	0.269088	0	0	0.0110505	0.0147546	0.145131	0	0	0.0221426	0	0.178758	0.0712088	0.130288	0.00373451	0	0.0092776	0	0	0	-437.317	1228.43	791.109
TCGA-DA-A95W	TCGA	0	0.105086	0	0.166047	0	0	0	0.0554428	0	0.0841154	0	0.0336819	0	0.0798524	0.127677	0.22767	0.0127742	0	0.107654	0	0	0	-900.101	441.625	-458.476
TCGA-DA-A95X	TCGA	0	0	0.00989051	0.152455	0	0.0825284	0.0111445	0.0280005	0.0405054	0	0	0.0433806	0.125459	0.0488257	0.101995	0.323522	0.00355404	0.00997309	0.0187654	0	0	0	-377.981	536.082	158.101
TCGA-DA-A95Y	TCGA	0.066318	0	0.0275856	0.0844909	0	0.128013	0	0	0.116119	0	0	0	0	0.176294	0.0347036	0.105833	0.0193	0	0.241343	0	0	0	-1160.23	-113.186	-1273.42
TCGA-DA-A95Z	TCGA	0	0	0	0.157607	0	0.0619327	0.0580899	0.0499642	0.0138918	0.0651165	0	0.0334326	0.00962251	0.119456	0.101188	0.245589	0.00825929	0	0.0758506	0	0	0	-1006.82	70.504	-936.311
TCGA-DA-A960	TCGA	0	0.112437	0.0679795	0	0.0236618	0	0	0.131012	0	0	0.0101825	0.0999628	0.0923203	0.0713354	0	0.226123	0.032151	0	0.132835	0	0	0	-1237.48	-168.523	-1406
TCGA-EB-A1NK	TCGA	0.00916413	0	0	0.156996	0	0	0	0.0388734	0.0722932	0	0	0.0737028	0.0281768	0.0936104	0.0661686	0.283181	0.0490851	0	0.0534655	0.0752827	0	0	-156.867	388.255	231.388
TCGA-EB-A24C	TCGA	0	0	0	0	0	0.126628	0	0.0467645	0	0	0	0.0480791	0.0416823	0	0.0575725	0.359147	0.0148618	0.0646794	0.240586	0	0	0	-345.734	-357.326	-703.06
TCGA-EB-A24D	TCGA	0.0264543	0	0.234635	0.0760917	0	0.150357	0.0131323	0.0509079	0.0362353	0.116877	0	0.0468569	0	0.0214743	0.0949598	0.097944	0.00730764	0	0.026767	0	0	0	-489.454	213.787	-275.667
TCGA-EB-A299	TCGA	0	0.014466	0	0.231861	0	0	0	0.0679788	0.0135738	0.0326217	0	0.065299	0.0459791	0.0232406	0.177107	0.0962797	0.0261534	0	0	0.205441	0	0	-85.6166	601.102	515.485
TCGA-EB-A3HV	TCGA	0.00337633	0	0	0.0985688	0	0.0814789	0.0023938	0.0137225	0.0612041	0	0	0.020668	0.0448128	0.14185	0.0170153	0.372108	0.0566233	0	0.0790466	0	0	0.00713154	245.111	552.6	797.711
TCGA-EB-A3XB	TCGA	0	0.000670408	0.0203363	0.1827	0	0	0.0609682	0.0803485	0.0230221	0	0	0.0572291	0.0374607	0.0522592	0.0659188	0.314853	0.0259853	0	0	0.0714618	0	0.00678704	-485.977	613.603	127.625
TCGA-EB-A3XC	TCGA	0.0335941	0	0	0.12068	0	0	0	0.118386	0.00405748	0.0815259	0	0.0213992	0.00340604	0.0743257	0.112106	0.281187	0.0136956	0	0.135638	0	0	0	-279.414	429.152	149.739
TCGA-EB-A3XD	TCGA	0.00397673	0	0.005448	0.133361	0.00682294	0	0	0.0101184	0.0897267	0.0482279	0	0.081742	0.00729674	0.20069	0.0755875	0.125022	0.0767874	0	0.135192	0	0	0	664.999	1520.7	2185.69
TCGA-EB-A3XE	TCGA	0	0.0620806	0	0.284615	0	0	0.00550635	0.0440077	0.023624	0.0329878	0	0.030148	0	0.0989435	0.163454	0.124775	0.0597853	0	0.0525337	0.0175382	0	0	-18.0623	795.91	777.848
TCGA-EB-A3XF	TCGA	0.00943406	0	0	0.108734	0	0	0.107173	0.00350188	0	0	0	0.0737421	0.151607	0	0.17773	0.273648	0	0.00923909	0	0.085191	0	0	-527.311	752.975	225.664
TCGA-EB-A3Y6	TCGA	0	0.0575147	0	0.149392	0	0	0	0.116335	0.0153248	0.0290266	0	0.0857615	0.0185374	0.0225484	0.166901	0.196329	0.0232777	0	0.119053	0	0	0	114.147	382.027	496.174
TCGA-EB-A3Y7	TCGA	0.0269192	0.0019458	0	0.0761523	0	0	0.0325536	0.0800102	0.125434	0	0	0.024308	0.0167528	0.252661	0	0.0414737	0	0.121435	0	0.200355	0	0	-765.714	18.6223	-747.091
TCGA-EB-A41A	TCGA	0	0.0973383	0	0.206078	0	0.0383347	0	0.11486	0	0	0	0.0726934	0.0253671	0.0858971	0.112473	0.196155	0.026079	0	0	0	0.0247242	0	-1047.67	-153.999	-1201.66
TCGA-EB-A41B	TCGA	0	0.0245862	0	0.360898	0	0	0	0.147401	0	0.0429307	0	0.0474932	0	0.108606	0.111966	0.0162385	0.0154652	0	0.123226	0	0.00119025	0	-1251.17	-162.524	-1413.69
TCGA-EB-A42Y	TCGA	0	0	0	0.177326	0	0	0.116088	0.0591309	0	0	0	0.0380062	0.0324758	0.0843981	0.0434103	0.394004	0.00808625	0	0.0322112	0	0	0.014864	-448.311	96.7038	-351.607
TCGA-EB-A42Z	TCGA	0	0	0	0.0973657	0	0	0.0381592	0.0854977	0.0309952	0.0219349	0	0.030199	0	0.352863	0.0587437	0.155523	0	0	0.128719	0	0	0	-218.126	279.654	61.5279
TCGA-EB-A431	TCGA	0.0301999	0	0	0.0633683	0	0	0.015451	0.0591812	0.0425983	0.0154053	0	0.0528949	0.0268571	0.0174817	0.0652129	0.16435	0	0.107018	0	0.284343	0	0.0556381	-1022.87	-205.049	-1227.92
TCGA-EB-A44N	TCGA	0.141886	0	0.00869763	0.0648226	0	0.0116975	0.0758407	0.0581453	0.0656226	0.0386935	0	0.0796203	0.00395028	0.153342	0.0553245	0.087962	0.0289749	0.00451507	0.0261847	0.09472	0	0	68.702	1007.87	1076.57
TCGA-EB-A44O	TCGA	0	0.00630439	0	0.113173	0	0	0.0523914	0.197972	0.0021991	0.0553959	0.0320816	0.0222367	0.015635	0.0575456	0.138373	0.240941	0.00284169	0.0137438	0	0.0491671	0	0	-1052.27	-304.841	-1357.11
TCGA-EB-A44P	TCGA	0	0.0259523	0	0.25732	0	0	0.0927301	0.0782735	0	0	0.00386388	0.0580389	0	0.103595	0.113261	0.064589	0.0243629	0	0	0.158428	0.019586	0	-764.745	56.3745	-708.371
TCGA-EB-A44Q	TCGA	0.0198146	0.00622124	0	0.266566	0	0	0.0159339	0.0522256	0.127322	0.0364084	0	0.082608	0.0119636	0.0714294	0.147222	0.162286	0	0	0	0	0	0	-383.548	1812.65	1429.1
TCGA-EB-A44R	TCGA	0.00914647	0	0.0123475	0.318626	0	0	0	0.0847092	0.0518478	0.0246835	0	0.0277097	0	0.261445	0.0490444	0.144809	0	0	0	0.0156316	0	0	-245.804	654.845	409.041
TCGA-EB-A4IQ	TCGA	0.0147292	0	0	0.0704214	0	0	0	0.0687947	0.0256004	0.00855872	0.0382879	0	0	0.405181	0.00477337	0.102344	0.00532136	0.00432461	0	0.232521	0.0191419	0	-1009.66	-244.589	-1254.25
TCGA-EB-A4IS	TCGA	0.0716398	0.0882177	0	0.188957	0	0	0	0.0468253	0.101634	0.035746	0	0.131967	0.00627448	0.11341	0.121021	0.0703765	0	0	0	0.0239304	0	0	359.141	1900.48	2259.62
TCGA-EB-A4OY	TCGA	0.0128327	0	0	0.253233	0	0	0.112636	0.0283565	0.0200702	0	0.0353288	0.00486092	0	0.224156	0.045729	0.11034	0.0133325	0	0.139125	0	0	0	-646.157	665.151	18.9933
TCGA-EB-A4OZ	TCGA	0.0141782	0	0	0.291325	0	0	0.0651955	0.0165722	0.121036	0	0	0.164461	0.014384	0.113318	0.0960516	0.0611645	0.0227002	0	0.000612596	0.0190017	0	0	103.751	1945.27	2049.02
TCGA-EB-A4P0	TCGA	0	0.0609437	0	0.269699	0	0	0.00359297	0.045622	0.0172944	0.00826871	0	0.0869395	0.0524506	0.0321955	0.108263	0.17552	0.0170033	0	0.122206	0	0	0	-358.864	223.577	-135.286
TCGA-EB-A4XL	TCGA	0.0275428	0	0	0.2277	0	0	0.00959959	0.071527	0.00456389	0	0	0.105157	0	0.080937	0.198653	0.126562	0.0406725	0	0.10372	0	0	0.00336613	-163.752	767.728	603.976
TCGA-EB-A51B	TCGA	0.0208625	0	0	0.247973	0	0	0.00344291	0.142646	0.0635794	0	0	0.0674825	0.0290856	0.0397581	0.0813382	0.110208	0.0198905	0	0.173733	0	0	0	-1351.28	142.229	-1209.05
TCGA-EB-A550	TCGA	0	0	0	0.0482363	0	0.0401822	0.00346271	0.0569115	0.0683405	0.0611852	0	0	0	0.268736	0.0412539	0.147313	0.00780994	0	0	0.256569	0	0	-591.703	-33.6575	-625.36
TCGA-EB-A551	TCGA	0.00226952	0	0.0949588	0.264572	0	0	0.165623	0.118041	0	0.00299548	0	0.0568484	0.00463013	0.0342065	0.0884707	0.117058	0.00435531	0	0.0459704	0	0	0	355.591	1997.09	2352.68
TCGA-EB-A553	TCGA	0	0.0798364	0	0.160571	0	0	0.0225468	0	0.121181	0.00760566	0	0.110538	0	0.250767	0.0912704	0.0952565	0.0214684	0	0.0389582	0	0	0	-30.598	1056.42	1025.82
TCGA-EB-A57M	TCGA	0.020338	0	0.0112977	0.0515757	0	0.0590263	0	0.0203557	0.0693702	0.0425168	0	0.0578867	0.0457606	0	0.0455495	0.248866	0.0580203	0.0433792	0.203354	0	0	0.0227039	668.522	655.483	1324.01
TCGA-EB-A5FP	TCGA	0.0368455	0	0	0	0	0.327585	0.0106465	0	0.00354625	0	0.211374	0	0	0.28871	0	0.0131688	0.0110644	0	0	0.09706	0	0	-1293.67	-640.944	-1934.61
TCGA-EB-A5KH	TCGA	0.143481	0	0	0.0835186	0	0.180581	0	0.00103314	0.172427	0	0	0.0534666	0.0270712	0.0582237	0.0426116	0.186907	0	0	0.0506795	0	0	0	-615.451	-286.747	-902.198
TCGA-EB-A5SE	TCGA	0.0250407	0	0	0.21936	0	0	0.0618474	0.055544	0.0230217	0.0218975	0	0.0706292	0.020498	0.157201	0.0703364	0.182525	0	0	0.0920996	0	0	0	-755.54	-341.545	-1097.09
TCGA-EB-A5SF	TCGA	0.0101243	0	0.00227018	0.0130664	0	0.0430792	0	0	0.0518224	0.00637149	0.039213	0	0	0.601785	0	0.0851368	0	0	0.0965051	0.0506264	0	0	-15.4684	197.599	182.13
TCGA-EB-A5SG	TCGA	0	0	0.0678614	0.317821	0	0	0.17991	0.0226435	0.00435614	0.0606907	0	0.0579395	0	0.0762623	0.0915265	0.115928	0.00506101	0	0	0	0	0	724.78	2712.94	3437.72
TCGA-EB-A5SH	TCGA	0.14817	0	0.00769165	0.173187	0	0	0	0.0285755	0.173151	0.0188238	0	0.0811497	0	0.0972869	0.0412261	0.13286	0	0	0.0978783	0	0	0	-581.243	453.425	-127.818
TCGA-EB-A5UL	TCGA	0	0.0842455	0.0255824	0.293225	0	0	0.109991	0.100806	0.00472591	0.0219169	0	0.0943931	0.00741594	0.0752046	0.116145	0.0378517	0.0143743	0	0	0.000225103	0.0138978	0	-751.48	1195.72	444.244
TCGA-EB-A5UM	TCGA	0.0332028	0.0131774	0	0.312524	0	0	0.0171892	0.0801836	0.144682	0	0	0.119769	0	0.0643033	0.0958318	0.0435912	0.0289895	0	0.0465553	0	0	0	-544.884	1283.46	738.58
TCGA-EB-A5UN	TCGA	0.010019	0	0	0.0749297	0	0.0409268	0	0.0428807	0	0.0549708	0	0.0469252	0	0	0.0247224	0.0668542	0.044716	0.0299184	0	0.425844	0	0.137293	-718.694	264.192	-454.502
TCGA-EB-A5VU	TCGA	0.0421344	0	0.014556	0.187437	0	0	0	0.0763836	0	0	0.00778933	0	0.103859	0.0683162	0.0579201	0.272307	0	0	0.169297	0	0	0	-443.76	-89.1873	-532.947
TCGA-EB-A5VV	TCGA	0.192158	0.110936	0.00812257	0.0817142	0.0613687	0.0843938	0.00571068	0	0.11199	0.0692764	0	0.0453687	0.00463825	0.0140422	0.0572881	0.0590548	0	0.00492213	0	0.0890152	0	0	614.416	3147.38	3761.8
TCGA-EB-A6L9	TCGA	0.137997	0.107429	0.0316628	0.140232	0.0216748	0	0	0.0304871	0.182985	0.0295382	0	0.0606401	0.00642576	0.0912661	0.0781105	0.0784953	0	0	0	0.00305662	0	0	259.335	2202.32	2461.65
TCGA-EB-A6QY	TCGA	0	0.017713	0.0426334	0.198798	0	0	0.0537203	0.160069	0	0	0	0.02279	0	0.0935419	0.110628	0.123871	0.096211	0.00225907	0.0777654	0	0	0	-972.331	-133.646	-1105.98
TCGA-EB-A6QZ	TCGA	0	0.0227258	0	0.042638	0	0.0874465	0.00714409	0.0834266	0	0.00231703	0	0.0891217	0.0273443	0.0648422	0.0822207	0.341356	0	0.00248583	0.00897056	0.137961	0	0	-841.697	-284.892	-1126.59
TCGA-EB-A6R0	TCGA	0	0	0	0.421088	0	0	0.17674	0.0403664	0	0.0543112	0	0.0451513	0.00972728	0	0.0935866	0.14014	0	0	0.0166058	0	0	0.002283	-804.859	1158.11	353.251
TCGA-EB-A82B	TCGA	0	0.0219263	0.107031	0.151936	0	0	0.143128	0.0274019	0.011904	0	0	0.0597115	0.00523968	0.113507	0.0885242	0.127842	0.00324854	0	0	0.129629	0	0.00897048	-318.807	1136.33	817.523
TCGA-EB-A82C	TCGA	0.000396793	0	0	0.10181	0	0	0	0.129863	0	0.0277368	0.0551886	0	0.0978797	0.14606	0.123963	0.131777	0	0.0433587	0.141965	0	0	0	-885.769	-745.293	-1631.06
TCGA-EB-A85I	TCGA	0.0148806	0	0	0.379486	0	0	0.127437	0.0794139	0.0571881	0.0137617	0	0.0926597	0.02983	0.0617599	0.0232444	0.0789833	0.00137927	0	0	0.039976	0	0	-283.444	1086.71	803.269
TCGA-EB-A85J	TCGA	0.0169759	0	0.00416593	0.243854	0	0	0.0776039	0.0684022	0.0229893	0.0190874	0	0.0703463	0.0300631	0.292534	0.0442867	0.0628529	0	0	0	0.0468388	0	0	-734.731	1780.32	1045.58
TCGA-EB-A97M	TCGA	0	0.0111802	0	0.290341	0	0	0.131367	0.0392125	0.0416777	0	0	0.0746529	0.0241302	0	0.0337278	0.302469	0.0272945	0	0	0.0227188	0	0.00122806	-381.216	867.361	486.145
TCGA-EE-A17X	TCGA	0.0302369	0	0	0.187908	0	0	0.0502035	0.0408475	0.0666209	0	0.0168786	0.0220445	0.0247668	0.334139	0.0213617	0.204777	0	0	0.000215735	0	0	0	-999.52	59.0257	-940.494
TCGA-EE-A17Y	TCGA	0.007756	0	0.0137858	0.00687078	0	0	0.0100977	0.0369453	0.0475371	0.0263893	0.0297254	0	0	0.687611	0.000764751	0.00524808	0	0	0	0.127269	0	0	-416.048	-502.971	-919.019
TCGA-EE-A17Z	TCGA	0	0	0.0611442	0.0951643	0	0.151942	0	0.0828595	0	0	0.0906825	0	0.113974	0.0444522	0	0.207323	0.0130693	0	0.13939	0	0	0	-905.253	-826.937	-1732.19
TCGA-EE-A180	TCGA	0.0455206	0	0	0.207728	0	0	0.0650961	0.133671	0	0.00156632	0.0117382	0	0.0267594	0.0552877	0.105049	0.234813	0	0	0.112771	0	0	0	-581.154	-195.957	-777.111
TCGA-EE-A181	TCGA	0	0.0480316	0.0605239	0.179821	0	0	0.0285162	0.0126527	0.0743709	0.044237	0	0.0771305	0	0.257007	0.119993	0.0545528	0	0	0	0.043164	0	0	-552.306	1710.98	1158.67
TCGA-EE-A182	TCGA	0.00234282	0.00520772	0.0130043	0.192172	0	0	0	0.0288553	0.11577	0	0	0.108216	0.0126356	0.312757	0	0.197668	0.00154827	0	0.00982371	0	0	0	169.833	969.581	1139.41
TCGA-EE-A183	TCGA	0.0478769	0.131745	0	0.132183	0.0402321	0	0	0.0174239	0.174286	0	0	0.0597458	0.00977839	0.204982	0.0390747	0.0876464	0	0	0.0219633	0.0330623	0	0	-17.1576	1659.36	1642.2
TCGA-EE-A184	TCGA	0	0.00411027	0.056675	0.280578	0	0	0.0482271	0.0833204	0.00643299	0	0	0.0820726	0.0249751	0.14229	0.101636	0.116715	0.0161627	0	0.0316811	0	0.0051234	0	-724.646	828.934	104.288
TCGA-EE-A185	TCGA	0	0.146798	0.0846852	0	0	0.180875	0	0	0	0	0.155404	0	0	0.239816	0	0.0587512	0	0	0	0.125424	0.00824708	0	-1432.4	-936.458	-2368.86
TCGA-EE-A20B	TCGA	0	0	0.0531293	0.278946	0	0	0.0378638	0.0154539	0.0679319	0.0450272	0	0.0479955	0.0108473	0.0512877	0.108744	0.23233	0.0303294	0	0.0201141	0	0	0	456.352	843.991	1300.34
TCGA-EE-A20C	TCGA	0.0509786	0	0.112841	0.00483752	0	0.133175	0	0	0.0951781	0.0081903	0	0.00333182	0.0953531	0.192515	0.000520114	0.259089	0	0.0153698	0.0285182	0	0.000101323	0	-1421.91	-325.434	-1747.34
TCGA-EE-A20F	TCGA	0	0	0.0589345	0.221522	0	0	0.106355	0.0452598	0.0509443	0	0	0.0752076	0.0533635	0.0960533	0.140133	0.126221	0.0190135	0	0	0.00699271	0	0	-345.526	1115.44	769.911
TCGA-EE-A20H	TCGA	0	0.0584021	0	0.134198	0	0	0	0.0617239	0.0146816	0.025031	0	0.068441	0	0.445053	0.119058	0.0251312	0	0	0.048281	0	0	0	-876.33	-839.218	-1715.55
TCGA-EE-A20I	TCGA	0.0155342	0	0.0405611	0.180634	0	0	0.0996102	0.067115	0.0490028	0	0	0.0531295	0	0.264924	0.0849345	0.142147	0	0	0.00240779	0	0	0	55.4138	426.871	482.285
TCGA-EE-A29A	TCGA	0	0.00795336	0.0454641	0	0	0.196157	0	0.0871996	0.0270344	0.0325535	0	0.0808753	0	0.341015	0.00352678	0.0924185	0.00490299	0	0	0.0735151	0	0.00738479	43.2733	-801.979	-758.706
TCGA-EE-A29B	TCGA	0.00228014	0	0	0.136066	0	0.024105	0	0.0112623	0.085486	0	0.0313903	0	0.15909	0.0398712	0.0124888	0.282637	0.0450179	0.00390048	0.144861	0	0.0215435	0	-861.999	301.255	-560.744
TCGA-EE-A29C	TCGA	0.0235975	0	0.0222963	0.0356472	0	0.00985869	0	0	0.119862	0.0264621	0	0.022723	0	0.416238	0.0269546	0.23199	0	0	0.0643704	0	0	0	497.528	292.131	789.659
TCGA-EE-A29D	TCGA	0	0.0990338	0.0329648	0	0	0.0473766	0.00814367	0.0282157	0.0187076	0.0364289	0.023368	0	0	0.358852	0.00381955	0.33093	0	0	0.0121594	0	0	0	-902.017	-430.941	-1332.96
TCGA-EE-A29E	TCGA	0	0	0.193332	0	0	0.0846484	0.00705068	0.0774049	0.018367	0	0.0112837	0.0329134	0.00945989	0.0168729	0.0400406	0.173339	0	0.0176836	0	0.203043	0	0.114561	-1214.62	-336.327	-1550.94
TCGA-EE-A29G	TCGA	0.0031665	0	0	0.0459804	0	0.0164893	0.011323	0.0339659	0.0284688	0.0330929	0	0.071779	0.0255265	0.401631	0.062963	0.0917369	0.041338	0	0.132539	0	0	0	127.709	740.987	868.696
TCGA-EE-A29H	TCGA	0.0759982	0.0374693	0.0433617	0.0969131	0	0	0.0108204	0.0873654	0.084917	0.0154313	0	0.0591449	0	0.29789	0.0742237	0.116465	0	0	0	0	0	0	-498.033	833.662	335.628
TCGA-EE-A29L	TCGA	0	0.173399	0	0.0190401	0	0.152895	0.00225436	0.180741	0.0137411	0.0187919	0.0255177	0	0	0.255479	0.084081	0	0	0	0.0740606	0	0	0	-1705.87	-949.123	-2654.99
TCGA-EE-A29M	TCGA	0.056974	0	0.0554666	0.208283	0	0	0.120059	0.0493365	0.0353601	0.0164534	0	0.105337	0.00100292	0.0677733	0.110576	0.121163	0.0471322	0	0.00508325	0	0	0	-812.055	1117.06	305.002
TCGA-EE-A29N	TCGA	0	0.123793	0	0.115455	0	0.00431688	0.124245	0.000707583	0.0766033	0.0293142	0	0.020866	0.00450762	0.166923	0.0722877	0.123146	0	0.0362028	0	0.101632	0	0	-37.1895	1737.48	1700.29
TCGA-EE-A29P	TCGA	0	0.0090022	0.044076	0.371545	0	0	0.0122389	0.0469842	0.0498929	0.103167	0	0.0423508	0.0189224	0.0830944	0.0727108	0.130233	0	0	0	0.0157824	0	0	375.711	2179.51	2555.22
TCGA-EE-A29Q	TCGA	0.0382553	0	0.02612	0.0219546	0	0.0885991	0	0.0303856	0.058121	0.0539485	0	0.0934178	0.179131	0.249689	0.00123389	0.0844394	0	0.0550017	0.0197029	0	0	0	-1024.54	-333.85	-1358.39
TCGA-EE-A29R	TCGA	0.0167932	0.00701938	0.0316123	0.197544	0	0.0693488	0	0.0781185	0	0.0123808	0	0.0501526	0	0.226059	0.0895115	0.1222	0.00220902	0	0.0730626	0.00296859	0.0210197	0	-319.771	-533.319	-853.09
TCGA-EE-A29S	TCGA	0.0106152	0	0	0.214526	0	0	0.00411682	0.000722224	0.0404454	0.0723505	0	0.0165681	0	0.36163	0.10216	0.15537	0	0	0.0139756	0	0.00751988	0	93.8317	695.534	789.365
TCGA-EE-A29T	TCGA	0.00546211	0.0143116	0.111089	0.163174	0	0	0.0439532	0.0185561	0.0193498	0.062594	0	0.0263062	0	0.119474	0.0309627	0.335138	0.00191312	0	0.0400372	0	0	0.0076793	35.3618	1501.23	1536.6
TCGA-EE-A29V	TCGA	0	0.00309357	0.0043241	0.0625463	0	0.0649057	0	0.0686018	0	0	0	0	0.0862478	0	0.0150383	0.173181	0	0.0336361	0	0.365567	0	0.122859	-700.984	-336.989	-1037.97
TCGA-EE-A29W	TCGA	0.0608741	0	0	0.0652656	0	0.0681189	0	0	0.0561344	0.0366791	0	0.0363912	0.00800343	0.186022	0.0105746	0.29253	0	0	0.179406	0	0	0	515.521	-535.219	-19.6976
TCGA-EE-A29X	TCGA	0.0156322	0.0265298	0.0141193	0.143242	0	0	0.0990295	0.046559	0.0252726	0.00542273	0	0.105091	0.0158801	0.0200214	0.0738314	0.266318	0.101018	0	0	0.0386596	0	0.00337276	-137.408	1410.99	1273.58
TCGA-EE-A2A0	TCGA	0.00543982	0.0124796	0.157179	0.00504061	0	0.159337	0.0173639	0	0	0.187973	0	0.00799925	0.0224358	0	0.112348	0.253706	0.0109283	0	0.0417175	0	0.00605183	0	1717.32	1785.79	3503.1
TCGA-EE-A2A1	TCGA	0.0693276	0.0244481	0	0.140817	0	0.0747336	0	0	0.101843	0	0	0.0981683	0.0258376	0.090721	0.171271	0.134894	0.0174965	0	0.0504416	0	0	0	868.239	1841.69	2709.93
TCGA-EE-A2A2	TCGA	0.084826	0.0641662	0.0750513	0.116137	0	0.00597403	0.0793182	0.0481838	0.0452825	0.0286948	0	0.0769896	0.00140022	0.142133	0.0602966	0.147608	0.0239391	0	0	0	0	0	-925.918	838.201	-87.7177
TCGA-EE-A2A5	TCGA	0.00545603	0	0	0.0496813	0	0.091579	0	0.00547051	0.0297211	0.0255568	0.0234521	0	0	0.273962	0.0585452	0.256537	0.00686917	0	0.17317	0	0	0	-46.9849	-255.627	-302.611
TCGA-EE-A2A6	TCGA	0.0297001	0.0571431	0	0.361396	0	0	0.0955268	0.0275565	0.0193611	0.00363473	0	0.110504	0	0.0259892	0.125626	0.0731741	0.0185943	0	0	0.04514	0	0.00665381	-643.291	1578.06	934.772
TCGA-EE-A2GB	TCGA	0.0157754	0	0.064356	0.0989064	0	0	0.0285718	0.0886483	0	0.0310558	0	0.0250243	0	0.1805	0.16114	0.259663	0.012772	0	0	0.0335862	0	0	-537.628	-127.643	-665.272
TCGA-EE-A2GC	TCGA	0.00962806	0	0.124557	0.336199	0	0	0.0433842	0.0900228	0	0	0	0.0455117	0.010256	0.0028313	0.122621	0.200068	0.00538607	0	0	0.00356221	0.00597228	0	196.434	1532.13	1728.57
TCGA-EE-A2GD	TCGA	0	0.0550992	0	0.0549457	0	0.183695	0	0	0	0	0.0435334	0	0.0415686	0.143353	0.0153231	0.23567	0.00238828	0.0430642	0	0.150152	0	0.0312078	944.828	915.125	1859.95
TCGA-EE-A2GE	TCGA	0.00858239	0.00308739	0.0476787	0.196327	0	0	0.0197946	0.0425605	0.0455048	0.0959928	0	0.0731376	0.0339588	0.19045	0.0869948	0.133654	0	0	0	0.0222766	0	0	1305.89	2186.85	3492.74
TCGA-EE-A2GH	TCGA	0	0	0.0724225	0.294229	0	0	0.134443	0.0429871	0.0226659	0.0865395	0	0.0887162	0	0.0834546	0.0704399	0.0965428	0.0049	0	0	0	0	0.00265899	959.112	2287.29	3246.4
TCGA-EE-A2GI	TCGA	0.02339	0	0.00903169	0.244212	0	0	0.0882005	0.0535238	0.0721086	0.0946606	0	0.0625612	0.00289432	0.0901597	0.161105	0.0620846	0.0164923	0	0.019576	0	0	0	-390.824	1381.28	990.455
TCGA-EE-A2GJ	TCGA	0	0.107386	0	0.133592	0	0	0.0126596	0.066644	0.0343349	0.0747542	0	0.0617299	0.01385	0	0.107476	0.353286	0.0195691	0	0.0103154	0	0.00440319	0	-244.456	1414.14	1169.69
TCGA-EE-A2GK	TCGA	0.208771	0.233233	0	0.103531	0.0782723	0.0586104	0	0	0.118993	0.0111368	0	0.0332896	0.00350407	0.0512017	0.0307229	0.0564061	0	0.000415954	0	0.0119126	0	0	618.383	3010.51	3628.9
TCGA-EE-A2GL	TCGA	0.222226	0.102448	0	0.119644	0.0355129	0.0554685	0.019053	0.0082511	0.127495	0.0363705	0	0.0582257	0.0106941	0.052631	0.0428971	0.0592401	0.0420409	0	0	0.00780161	0	0	-261.478	2075.13	1813.66
TCGA-EE-A2GM	TCGA	0	0	0	0.304198	0	0	0	0.0894138	0	0	0	0.0530891	0.0738933	0.0687163	0.0907707	0.114821	0.0225632	0	0.182535	0	0	0	-806.43	-177.431	-983.861
TCGA-EE-A2GN	TCGA	0.00374975	0	0	0.0311142	0	0	0	0.0536956	0.0573594	0.0304121	0	0.0262332	0	0.502163	0.106137	0.168952	0	0	0.0201837	0	0	0	-55.6868	-96.3671	-152.054
TCGA-EE-A2GO	TCGA	0.00205882	0	0.00541973	0.0462474	0	0	0.0830092	0.0236284	0	0.0204121	0	0.0661761	0	0.438494	0.0105716	0.232303	0	0.0176851	0	0.0511385	0	0.00285596	-624.875	-392.513	-1017.39
TCGA-EE-A2GP	TCGA	0	0.0514788	0	0.0222125	0	0.0547129	0	0	0.00179054	0.00414669	0.0160833	0	0.0542328	0.156345	0.0649907	0.426555	0.0188113	0	0.128641	0	0	0	619.349	883.618	1502.97
TCGA-EE-A2GR	TCGA	0.05355	0	0	0	0	0.167269	0	0.0709491	0	0.0839969	0	0.0542987	0	0.155019	0.131734	0.192928	0	0	0.0902556	0	0	0	-968.163	-841.993	-1810.16
TCGA-EE-A2GS	TCGA	0	0.0757512	0.00721818	0	0	0.0298222	0.00869651	0.00998771	0.0306776	0.059102	0	0.0177593	0	0.394909	0.134866	0.191712	0	0	0	0.0125008	0.0269976	0	-119.273	503.261	383.988
TCGA-EE-A2GT	TCGA	0.129456	0.0532999	0	0.0939598	0.0680019	0	0.0245205	0.013433	0.171699	0.0149291	0	0.0639506	0	0.210473	0.0303942	0.112935	0	0	0.0129475	0	0	0	-201.664	1836.55	1634.89
TCGA-EE-A2GU	TCGA	0.0274591	0	0.0231941	0.421989	0	0	0.143787	0.0294857	0.0248289	0.0104796	0	0.0318194	0.0524277	0	0.081972	0.144204	0.00835387	0	0	0	0	0	-836.83	1407.43	570.599
TCGA-EE-A2M6	TCGA	0.000996565	0	0.0211537	0.0753266	0	0	0.0115222	0.0289855	0	0	0	0.0155549	0.0278887	0.39987	0.0458482	0.133488	0.152965	0	0	0.078944	0.00745749	0	-620.458	929.083	308.625
TCGA-EE-A2M7	TCGA	0.0727965	0.167717	0.03335	0.170378	0.0218798	0.0895947	0.000432941	0	0.120735	0	0	0.0475918	0.0277434	0.085153	0.0231794	0.107191	0	0.0206133	0.0116445	0	0	0	-57.1378	795.932	738.794
TCGA-EE-A2M8	TCGA	0.00884352	0.00475266	0.0399668	0.392939	0	0	0.0724665	0.0466838	0.0748783	0.0712891	0	0.00891848	0.0117812	0	0.0671549	0.174816	0.0103554	0	0.0151546	0	0	0	1071.13	2743.6	3814.73
TCGA-EE-A2MC	TCGA	0.0235257	0	0.0127025	0.293422	0	0	0.118636	0	0.0224678	0.0826248	0	0.0131641	0	0.112542	0.093247	0.198251	0	0	0	0.0226577	0	0.00675964	576.154	2088.65	2664.81
TCGA-EE-A2MD	TCGA	0.0823999	0	0.0808692	0.119569	0	0	0.0470403	0.051322	0.0501856	0.0708938	0	0.0366514	0	0.247917	0.0803188	0.12123	0.00923592	0	0	0.00236675	0	0	-520.646	505.742	-14.904
TCGA-EE-A2ME	TCGA	0.0643839	0.0498333	0	0.201849	0.0484131	0.0385695	0.0499827	0	0.0530961	0.082863	0	0.0299048	0.00488695	0.155562	0.135978	0.0686363	0	0	0.0160422	0	0	0	1062.9	2851	3913.9
TCGA-EE-A2MF	TCGA	0.0143122	0	0.0275209	0.186672	0	0.0392098	0.0664338	0.0195636	0.0302074	0	0	0.0299319	0.0471752	0	0.0890509	0.413777	0	0	0.0361455	0	0	0	-780.061	538.428	-241.633
TCGA-EE-A2MG	TCGA	0.229633	0.00476955	0.00546944	0.141951	0.0512102	0.0207792	0.0975601	0	0.128176	0.0261707	0	0.0183297	0.00932495	0.0535968	0.082974	0.11179	0	0	0	0.0182657	0	0	815.197	2345.07	3160.27
TCGA-EE-A2MH	TCGA	0.0917708	0.0599416	0	0.169448	0.0404888	0	0.137829	0.0103082	0.129897	0.047521	0	0.0548339	0.0145487	0.0441727	0.0701087	0.103993	0.0186181	0	0	0.00652049	0	0	-217.499	1682.87	1465.37
TCGA-EE-A2MI	TCGA	0	0.0837691	0	0.174851	0	0	0.00623007	0.0636873	0.0351898	0.021912	0	0.0782543	0.0781748	0	0.118175	0.288117	0.0141312	0	0	0.0267064	0.0108029	0	257.422	1310.27	1567.69
TCGA-EE-A2MJ	TCGA	0.0579446	0.0651109	0	0.213599	0	0	0.108193	0.0135823	0.090933	0.0167914	0	0.0876831	0.0295906	0.0507539	0.141878	0.0904913	0.0334483	0	0	0	0	0	123.802	2189.39	2313.2
TCGA-EE-A2MK	TCGA	0	0.0520224	0.0299085	0.266481	0	0	0.00743278	0.0104046	0.0673961	0.0790962	0	0.0730236	0.0302544	0.05337	0.0693752	0.214085	0.00609028	0	0.0410602	0	0	0	59.6063	1404.07	1463.68
TCGA-EE-A2ML	TCGA	0.0554458	0	0.0304325	0.182873	0.00163849	0	0.0980044	0.00860095	0.112452	0.174375	0	0	0	0	0.169254	0.134858	0.00976019	0	0.0176984	0	0.00460791	0	-450.958	1081.6	630.638
TCGA-EE-A2MM	TCGA	0	0.00680285	0.0772286	0.108689	0	0.0898185	0	0.0369026	0.0318583	0	0	0.0702208	0.106768	0	0.0856296	0.342168	0	0.00829382	0.0356202	0	0	0	-659.143	203.492	-455.651
TCGA-EE-A2MN	TCGA	0	0.0794002	0.0253993	0.249401	0	0	0.0380604	0.0254411	0.037207	0.00912399	0	0.062626	0.0203806	0	0.123552	0.209389	0.0377612	0	0.082257	0	0	0	-399.955	1462.76	1062.8
TCGA-EE-A2MP	TCGA	0.0028349	0	0.0343582	0.3182	0	0	0	0.0292422	0.0640787	0.0976847	0	0.050423	0.0439404	0	0.0990899	0.259971	0	0	0.000177368	0	0	0	-236.502	1183.45	946.948
TCGA-EE-A2MQ	TCGA	0.0550949	0	0.0199637	0.104478	0	0.0414396	0.0419797	0.0285387	0.0133259	0.0459773	0	0.0351155	0.013015	0.201095	0.123743	0.246335	0.0079128	0	0	0.0219858	0	0	-67.0248	471.296	404.271
TCGA-EE-A2MR	TCGA	0.0142036	0.129281	0	0.134688	0.047228	0.0761055	0.00203784	0.00188644	0.0726991	0.0452518	0	0.0889046	0.0122096	0.089969	0.104382	0.132763	0.0141429	0	0	0.0342485	0	0	549.855	2425.95	2975.81
TCGA-EE-A2MS	TCGA	0.00556194	0	0.102299	0.272322	0	0	0.0070793	0.0472942	0.040618	0.0956577	0	0	0	0	0.062388	0.331931	0	0	0.034849	0	0	0	-395.312	503.508	108.197
TCGA-EE-A2MT	TCGA	0.0085824	0	0.129043	0.126329	0	0	0.115051	0.106176	0	0.023305	0	0.072826	0.0181302	0.0897336	0.0854438	0.0719809	0.0534603	0.0434277	0	0.0565112	0	0	-1280.44	-17.642	-1298.08
TCGA-EE-A2MU	TCGA	0.00548489	0	0	0.250061	0	0	0.0969046	0.038833	0.0372596	0.0386199	0	0.0777963	0.00982451	0.0652115	0.10664	0.253793	0	0	0.0168499	0	0	0.00272171	470.861	1991.76	2462.62
TCGA-EE-A3AA	TCGA	0.0390712	0.109308	0	0.092382	0	0.0223794	0	0.0532193	0.0995114	0.0394013	0	0.0781968	0	0.212219	0.1615	0.0428352	0.015544	0	0	0.034432	0	0	-355.509	1481.79	1126.28
TCGA-EE-A3AB	TCGA	0	0	0.0141705	0.0700786	0	0.0349235	0	0	0.00383719	0	0	0.00497064	0.164158	0.2359	0.0187967	0.266907	0	0	0	0.181294	0	0.00496445	349.272	1427.54	1776.81
TCGA-EE-A3AC	TCGA	0.0452199	0	0.0116959	0.266946	0	0	0.112461	0.0405931	0.0282295	0	0	0.0248909	0.0714012	0.00563971	0.132537	0.211188	0.0437711	0	0	0.00431272	0	0.00111463	-976.672	1195.96	219.288
TCGA-EE-A3AD	TCGA	0.0818062	0	0	0.0314587	0	0.0983047	0.0613771	0.0843469	0.00665448	0	0.00638512	0.0264065	0.0483286	0.1105	0.0203284	0.177971	0	0.0455632	0	0.200568	0	0	-1388.86	-458.255	-1847.12
TCGA-EE-A3AF	TCGA	0	0.0869606	0	0.251111	0	0	0.00925827	0.0210974	0.000926234	0	0	0.0272212	0.0323902	0.148123	0.0993494	0.221473	0.0326067	0	0.0679704	0	0.00151303	0	-65.4914	1158.84	1093.35
TCGA-EE-A3AG	TCGA	0.0388474	0	0.0270329	0.0397267	0	0.0317628	0	0	0.0519382	0.00505769	0	0.0139471	0	0.556271	0.0090973	0.0863746	0	0	0	0.139945	0	0	-951.002	-600.492	-1551.49
TCGA-EE-A3AH	TCGA	0	0.0703913	0.170544	0.0622495	0	0.12877	0	0.0474631	0	0	0.0235239	0	0.0419936	0.125512	0.0818388	0.0861331	0.0271412	0	0.134439	0	0	0	-452.169	-360.766	-812.935
TCGA-EE-A3J3	TCGA	0	0.0594982	0.00998725	0	0	0.0472998	0	0.00439034	0.023518	0.122959	0	0	0	0.439672	0.127107	0.141454	0	0	0	0.009236	0.0148776	0	420.807	721.867	1142.67
TCGA-EE-A3J4	TCGA	0	0.129696	0	0.149339	0	0	0.0023027	0.0566041	0	0.0238637	0	0.0795791	0.044659	0.101503	0.140206	0.0930856	0.0603145	0	0.118847	0	0	0	-445.189	352.921	-92.2677
TCGA-EE-A3J5	TCGA	0.00421319	0.022562	0	0.200662	0	0	0.00947342	0.0785309	0.0549244	0.00414703	0	0.0673023	0.0194105	0.122779	0.150828	0.146496	0.0246899	0	0.0939809	0	0	0	160.976	1215.37	1376.34
TCGA-EE-A3J7	TCGA	0.0552216	0	0	0.318864	0	0	0.0808571	0.087753	0.0179022	0	0.0138377	0.0139052	0.0125813	0.0333155	0.0742471	0.219556	0.00565057	0	0.0663081	0	0	0	-1142.77	-323.078	-1465.84
TCGA-EE-A3J8	TCGA	0.317663	0	0.0693903	0	0	0.133782	0	0	0.0142542	0	0	0.0247882	0.0212497	0	0.00789141	0.312727	0	0	0.0961972	0	0.00205708	0	-1231.57	-878.454	-2110.03
TCGA-EE-A3JA	TCGA	0	0.0129754	0.189713	0.12311	0	0.0618001	0.0306522	0.0332479	0	0.152183	0	0	0	0.0322891	0.0889755	0.2705	0	0	0.000893972	0	0	0.00365964	204.02	1110.81	1314.83
TCGA-EE-A3JB	TCGA	0	0.0112615	0	0.0536368	0	0.0514485	0	0.0285649	0	0	0	0.055164	0.125924	0.215764	0.0568906	0.329471	0	0	0	0.0718751	0	0	517.238	910.94	1428.18
TCGA-EE-A3JD	TCGA	0.101772	0.0846594	0	0.148798	0.101177	0	0.0831475	0.0464977	0	0.159711	0	0.0439384	0	0	0.124701	0.0961255	0.00947167	0	0	0	0	0	296.323	2479.69	2776.02
TCGA-EE-A3JE	TCGA	0.0168931	0	0.0785608	0.330269	0	0	0.103356	0.0476257	0.0439408	0.0496789	0	0.0322135	0.00184915	0.0912693	0.0731964	0.122709	0	0	0.00843786	0	0	0	1477.21	2496.55	3973.75
TCGA-EE-A3JH	TCGA	0.00253412	0.0437474	0.0222576	0.202399	0	0	0.0327872	0	0.11797	0.0210215	0	0.0651842	0.0485873	0.223353	0.114456	0.0927085	0.0105379	0	0	0.00245622	0	0	853.669	2729.58	3583.25
TCGA-EE-A3JI	TCGA	0.00911964	0.00523107	0.0211978	0	0	0.122448	0.00299928	0.0470218	0.00705379	0.0530998	0.0436965	0	0.192132	0	0.048021	0.360924	0	0	0.071161	0	0.0158937	0	-973.066	175.885	-797.18
TCGA-ER-A193	TCGA	0.00399428	0	0	0.167399	0	0	0.105027	0.0482511	0.0339471	0.0463197	0	0.0469919	0	0.237656	0.130204	0.118123	0	0	0	0.055395	0.00669225	0	574.483	1522.86	2097.34
TCGA-ER-A194	TCGA	0	0	0	0.25873	0	0	0	0.0815442	0.110109	0.0447582	0	0.0743869	0.12186	0.0956931	0.0803067	0.100618	0.00895737	0	0.0230366	0	0	0	150.164	1331.68	1481.84
TCGA-ER-A195	TCGA	0.0195967	0	0	0.173534	0	0	0.0450255	0.0184888	0.0614815	0.0199656	0	0.0507379	0.0473608	0.160177	0.146678	0.229649	0	0	0	0.0273043	0	0	967.3	1854.84	2822.14
TCGA-ER-A196	TCGA	0.00261931	0	0	0	0	0.0660067	0	0.023345	0.0235386	0.0123046	0	0.0402643	0	0.199787	0	0.055276	0	0.0422513	0	0.50226	0	0.0323474	-409.683	307.145	-102.537
TCGA-ER-A197	TCGA	0	0	0.0368845	0.350752	0	0	0.0293249	0.0459666	0.024571	0.0757586	0	0.0361736	0.0428947	0	0.0534983	0.230478	0.00249004	0	0	0.0582052	0	0.0130025	316.012	1892.45	2208.46
TCGA-ER-A198	TCGA	0	0.0181073	0.00228288	0.0838914	0	0	0.0593168	0.0388385	0	0.121633	0	0.0809016	0.0232285	0.219742	0.0832891	0.159651	0.0143126	0	0.0926983	0	0.00210656	0	-451.259	1032.68	581.423
TCGA-ER-A199	TCGA	0.211561	0	0.0108169	0.210625	0	0	0.0608382	0.028348	0.104658	0.0480826	0	0.0626241	0.0305958	0.0181144	0.0705778	0.0873028	0.0509759	0	0.0048798	0	0	0	-146.477	2152.88	2006.4
TCGA-ER-A19A	TCGA	0.0102723	0	0	0.123134	0	0.0418795	0.0556831	0.00222288	0.0263286	0.0498828	0	0.0348732	0	0.193879	0.0938702	0.253764	0	0	0.0936184	0.00924233	0	0.0113489	1594.5	2769.34	4363.84
TCGA-ER-A19B	TCGA	0	0.0138209	0.0591917	0.0471144	0	0	0.00630403	0.0483796	0.0895385	0.0879258	0	0.036314	0	0.510988	0.0452014	0	0.00830421	0	0.0469178	0	0	0	-493.563	-45.0457	-538.609
TCGA-ER-A19C	TCGA	0	0	0	0	0	0.0552243	0.0604493	0.0143657	0.0352115	0.0234437	0	0.0234477	0	0.516739	0.0472843	0.202318	0	0	0	0.0215166	0	0	-164.341	85.6329	-78.7077
TCGA-ER-A19D	TCGA	0.023942	0.00674099	0	0.102109	0	0.0234986	0	0.0484304	0.0147993	0.0165713	0	0.0177558	0.0458918	0.182985	0.118677	0.378997	0	0	0	0.0196012	0	0	1029.96	1203.29	2233.25
TCGA-ER-A19E	TCGA	0	0.0358988	0.0248484	0.073937	0	0.0768094	0	0.0121715	0.000876131	0.0302048	0	0.0324911	0.000937572	0.409368	0.064089	0.214244	0.0107181	0	0	0.0134067	0	0	-229.03	130.592	-98.4377
TCGA-ER-A19F	TCGA	0	0	0.0355093	0.106264	0	0.0353746	0.0144634	0.0459431	0.0663292	0.036808	0	0.0253546	0.013294	0.245939	0.0807247	0.274758	0	0	0.0125708	0.00666607	0	0	-753.119	75.5113	-677.608
TCGA-ER-A19G	TCGA	0	0	0.00944905	0.0602182	0	0.058228	0.0333679	0.0241758	0.0115426	0.0878947	0	0.064083	0.00469834	0.358525	0.158816	0.0933515	0	0	0	0.0356497	0	0	-201.746	1650.63	1448.88
TCGA-ER-A19H	TCGA	0.0229347	0	0.0301454	0.210763	0	0	0.00463638	0.00821689	0.0722428	0.0383088	0	0.0588208	0.0135907	0.1448	0.123925	0.17913	0.0105716	0	0.0819142	0	0	0	188.96	913.762	1102.72
TCGA-ER-A19J	TCGA	0.0297646	0	0	0.104414	0	0	0	0.0346047	0.0300343	0.0114043	0	0.0286937	0	0.442457	0.0352434	0.254464	0	0	0.02892	0	0	0	279.413	255.346	534.759
TCGA-ER-A19K	TCGA	0	0.0535951	0	0.166998	0	0	0	0.0763978	0	0.0109191	0	0.0771045	0	0.0715164	0.0817889	0.261879	0.098569	0	0.0775402	0	0	0.0236925	-553.429	562.075	8.64628
TCGA-ER-A19L	TCGA	0	0.0179198	0.0492266	0.00591007	0	0.12598	0	0	0.0717751	0.0518785	0	0.063451	0.0483813	0.0612199	0.0306234	0.223489	0.017854	0	0.232292	0	0	0	230.833	-143.725	87.1081
TCGA-ER-A19M	TCGA	0.00334239	0	0.00965062	0.314987	0	0	0.123265	0.0412528	0	0.0270762	0	0.0410114	0.0113157	0.156082	0.106407	0.136398	0.00758434	0	0.0193455	0	0	0.00228376	535.464	1626.75	2162.21
TCGA-ER-A19N	TCGA	0.00843501	0.0123225	0.0233667	0.196299	0	0	0.0114188	0.0197493	0.0710892	0.0556695	0	0.0328748	0.0493139	0.167216	0.0646372	0.257384	0.0100962	0	0	0.0201289	0	0	809.392	2249.2	3058.59
TCGA-ER-A19P	TCGA	0.0574539	0.023601	0.0411146	0.23647	0	0	0.0161022	0.00798006	0.12281	0.0778022	0	0.0802051	0.0205219	0.0887871	0.0893957	0.112672	0.00427711	0	0.0208067	0	0	0	696.604	2849.93	3546.54
TCGA-ER-A19Q	TCGA	0.00533987	0	0	0.111784	0	0	0.0272542	0.0316696	0.0434417	0.0653017	0	0.0527624	0.045757	0.273047	0.0668393	0.260035	0.0148643	0	0	0.00190434	0	0	528.234	1720.24	2248.47
TCGA-ER-A19S	TCGA	0	0	0.0612268	0.290026	0	0	0.0370961	0.051122	0.0303562	0.159355	0	0.0605407	0	0.157065	0.0626813	0.0737321	0	0	0	0.0167986	0	0	150.286	2548.83	2699.12
TCGA-ER-A19T	TCGA	0.0909665	0	0	0.120969	0	0.109086	0	0.0367232	0.0210016	0.00868947	0	0.0313625	0.034173	0	0.0929571	0.43631	0	0	0.0177621	0	0	0	-361.23	151.166	-210.065
TCGA-ER-A19W	TCGA	0.011819	0	0.0388367	0.270491	0	0	0.128572	0.00905684	0.0106024	0.0677881	0	0.0766632	0.0722756	0.0626314	0.116105	0.127853	0.00730534	0	0	0	0	0	503.825	2661.01	3164.84
TCGA-ER-A1A1	TCGA	0.303851	0.0783683	0.0546333	0.0864615	0.0711105	0.0840742	0.0624569	0	0.0809328	0	0	0.00945346	0.00952781	0.0494176	0.0167746	0.0743779	0	0.0131616	0	0.00539857	0	0	367.709	2778.17	3145.88
TCGA-ER-A2NB	TCGA	0.00204916	0	0	0.440746	0	0	0.0829569	0.0552237	0.0203333	0	0	0.0722197	0.0212801	0.0648913	0.0175438	0.0815373	0.052408	0	0	0.0826345	0	0.00617634	-36.5068	1527.66	1491.15
TCGA-ER-A2NC	TCGA	0	0.0263228	0.0250184	0.056007	0	0.0926126	0	0.00411468	0.00956754	0.00293342	0	0.0235063	0.138907	0	0.0206451	0.593047	0.000813538	0	0.00157549	0	3.82e-05	0.00489142	755.216	1131.31	1886.53
TCGA-ER-A2ND	TCGA	0	0.0804637	0	0.249757	0	0	0.0996885	0.0295301	0	0	0.00648622	0.016558	0.0274453	0.100097	0.138486	0.201103	0.0170942	0	0.0162303	0	0	0.0170608	-811.219	478.694	-332.525
TCGA-ER-A2NE	TCGA	0	0.195546	0.0015362	0.00805669	0	0.220023	0.0106149	0.18622	0	0	0.048398	0	0.119075	0.144161	0	0	0	0	0.0211998	0	0.0365815	0.00858785	-1419.98	-554.048	-1974.03
TCGA-ER-A2NF	TCGA	0.0163113	0.00528825	0.0899976	0.140468	0	0	0	0.049765	0.130219	0.114891	0	0.0542936	0.00933434	0.0886648	0.0942024	0.0944446	0.0137245	0	0.0983964	0	0	0	497.78	1216.21	1713.99
TCGA-ER-A2NG	TCGA	0	0.0118928	0	0.345733	0	0	0.197318	0.037005	0.00511987	0.00346873	0	0.0817424	0.00567133	0.100983	0.0817573	0.110851	0.0130124	0	0.0054439	0	0	0	21.7454	2133.5	2155.24
TCGA-ER-A2NH	TCGA	0.0187131	0	0.0506445	0.367427	0	0	0.141411	0.0369262	0.0190858	0	0	0.0612044	0.0629826	0.015788	0.0803155	0.112547	0.0163771	0	0.0165776	0	0	0	694.547	2503.15	3197.7
TCGA-ER-A3ES	TCGA	0.0565295	0	0.04652	0	0	0.292025	0	0.0599237	0.0136361	0.131568	0	0.0646783	0.0380028	0	0	0.238255	0	0.0466444	0.0122165	0	0	0	-1189.82	-1146.59	-2336.41
TCGA-ER-A3ET	TCGA	0.0262555	0.0266101	0	0.0493814	0	0.0820433	0	0	0.055154	0	0	0.0645802	0.121638	0.0482911	0.0730637	0.419764	0.0196865	0.00420848	0.00932357	0	0	0	600.458	1019.91	1620.37
TCGA-ER-A3EV	TCGA	0.0168787	0	0.11527	0.306907	0	0	0.0446337	0.0677164	0.0121449	0.0470283	0	0.0405003	0.0100791	0.0317402	0.0346347	0.215882	0.0476042	0	0	0.00898058	0	0	-387.412	524.03	136.619
TCGA-ER-A3PL	TCGA	0.0264456	0	0.00794094	0.0614585	0	0.0238867	0	0.0625227	0.0214918	0.0442698	0	0.0335856	0.0177443	0.259084	0.0761271	0.259144	0	0	0	0.0971554	0	0.00914393	257.063	235.297	492.36
TCGA-ER-A42H	TCGA	0	0.0917494	0	0	0	0.190711	0	0.0876679	0	0	0.0197697	0.0143885	0.0368583	0.0558378	0.0173442	0.246258	0.0101327	0	0.211038	0	0.0182451	0	-150.074	-317.939	-468.013
TCGA-ER-A42K	TCGA	0	0.00477375	0.412173	0.0309675	0	0.0622428	0	0.0136443	0.0396349	0.00872882	0	0.0693987	0.0634691	0	0.105864	0.160234	0.0135817	0	0.0152869	0	0	0	-395.909	-4.13012	-400.039
TCGA-ER-A42L	TCGA	0.0170679	0	0.0461016	0.24972	0	0	0.0474078	0.0243384	0.016532	0.0834092	0	0.104743	0.0844921	0	0.0853515	0.190653	0.0272403	0	0	0.0198787	0.00306416	0	731.766	2288.92	3020.69
TCGA-FR-A2OS	TCGA	0	0.00509003	0	0	0	0.0951441	0	0.0565176	0.0120702	0	0.055258	0	0	0.388731	0	0.143682	0	0	0	0.243508	0	0	-493.441	-112.488	-605.929
TCGA-FR-A3R1	TCGA	0	0	0.0558539	0.2265	0	0	0.0538386	0.133667	0.000902193	0.0277351	0	0.150067	0.0211334	0.053475	0.082996	0.149333	0.0147986	0	0.00702559	0	0.0226739	0	-574.45	524.283	-50.1667
TCGA-FR-A3YN	TCGA	0	0.0591074	0	0.198077	0	0	0.00376344	0.0760733	0.060152	0.175148	0	0.027275	0	0.0240075	0.121544	0.141557	0.0154544	0	0.0978404	0	0	0	-603.896	738.712	134.815
TCGA-FR-A44A	TCGA	0.00075062	0	0	0.288931	0	0	0.0995238	0.0193298	0.0148013	0.146606	0	0.0333355	0	0.166483	0.0736959	0.154349	0	0	0	0.00219393	0	0	399.779	2489.87	2889.65
TCGA-FR-A69P	TCGA	0	0.0334962	0	0.185921	0	0.0819738	0	0.0746798	0	0.0348499	0	0.0128842	0.0625144	0.18	0.123207	0.102811	0.0593471	0	0.0483159	0	0	0	96.064	-288.035	-191.971
TCGA-FR-A726	TCGA	0	0	0	0.026464	0	0.0435137	0	0.0499849	0.00725878	0	0.00449184	0	0.0306436	0.286721	0	0.189147	0	0.0172026	0	0.304541	0	0.0400306	-688.537	-263.903	-952.439
TCGA-FR-A728	TCGA	0	0.0268731	0	0.273261	0	0	0.0292202	0.0579204	0.0605898	0.057345	0	0.167382	0.0133647	0	0.0451407	0.140497	0.0174673	0.00960364	0	0.0652265	0	0.0361088	111.209	1681.69	1792.9
TCGA-FR-A729	TCGA	0	0.030762	0	0.207955	0	0	0.0690331	0.0178213	0.0965222	0.0508437	0	0.114709	0	0.0607064	0.176066	0.116768	0.0238831	0	0	0.0349305	0	0	-9.60026	2065.88	2056.28
TCGA-FR-A7U8	TCGA	0	0.0217936	0	0	0	0.0128193	0	0.0347292	0.0596948	0.0170484	0.0375251	0	0	0.70482	0.00688254	0.0494057	0.00239857	0	0	0.0528825	0	0	-1058.35	-452.222	-1510.57
TCGA-FR-A7U9	TCGA	0	0.0267003	0	0.109886	0	0.0376075	0	0.0103774	0.0558218	0	0	0.122411	0.0683168	0.132057	0.141583	0.258574	0	0	0	0.0366658	0	0	833.283	1710.73	2544.01
TCGA-FR-A7UA	TCGA	0	0	0.0482353	0.382211	0	0	0.0895367	0.0370404	0.0443112	0.111285	0	0.0157616	0	0.127295	0.0567331	0.0868523	0	0	0.000737641	0	0	0	601.262	3059.24	3660.5
TCGA-FR-A8YC	TCGA	0	0.00670189	0.119588	0.283004	0	0	0.00301345	0.0728073	0.0270604	0.130619	0	0.0114604	0.0179692	0.0347779	0.0119682	0.12639	0	0	0.154641	0	0	0	-953.368	473.395	-479.974
TCGA-FR-A8YD	TCGA	0	0.0265975	0.0220054	0.119622	0	0	0	0.0458925	0.08719	0	0	0.0497366	0	0.514762	0.0160758	0.10824	0	0	0.00534234	0.0045364	0	0	-924.204	154.755	-769.45
TCGA-FR-A8YE	TCGA	0.0942213	0.12036	0	0.0526245	0.151926	0.110723	0.0422913	0.0057181	0.102425	0	0.00557873	0.0174965	0.0112954	0.0540494	0.0298275	0.142841	0	0.00976966	0	0.0488516	0	0	601.791	2504.03	3105.82
TCGA-FS-A1YW	TCGA	0.0795874	0.000809179	0.00798698	0.0901179	0	0.0620237	0.002022	0.0274272	0.101788	0.0358385	0	0.0492369	0.0405833	0.017768	0.0984148	0.237888	0.0615293	0	0.0869792	0	0	0	-627.104	72.8426	-554.262
TCGA-FS-A1YX	TCGA	0.0266696	0	0	0.0425019	0	0.0625591	0	0.0273746	0.020627	0.0017923	0	0.0285262	0.0798633	0.123235	0.0431434	0.335513	0.00290592	0	0	0.193692	0.0115972	0	120.724	289.025	409.749
TCGA-FS-A1YY	TCGA	0	0.0223848	0	0.0508877	0	0	0	0.015224	0.02618	0.0265133	0.0354034	0	0	0.419837	0.0305847	0.247193	0	0	0.11943	0	0.00636211	0	170.229	-121.862	48.3667
TCGA-FS-A1Z0	TCGA	0.0132886	0	0.0530532	0.173859	0	0	0.0553501	0.0780615	0.0094458	0.0210579	0	0.0680908	0.0116504	0.242083	0.0735579	0.168857	0.0208753	0	0	0.0107691	0	0	-5.42271	1461.6	1456.18
TCGA-FS-A1Z3	TCGA	0.0021128	0.0178841	0	0.0527635	0	0.0981226	0.0594401	0.0374782	0.0421494	0.0270795	0	0.0828329	0.00838731	0.109138	0.12791	0.271695	0.0110782	0	0.0519286	0	0	0	-467.305	-245.345	-712.65
TCGA-FS-A1Z4	TCGA	0.151453	0.0846643	0.0184186	0.082538	0.00804255	0.0358092	0.077044	0.0564995	0.0929951	0.00232699	0	0.0659261	0.00757976	0.0951009	0.145152	0.0764498	0	0	0	0	0	0	275.496	2064.94	2340.43
TCGA-FS-A1Z7	TCGA	0.00695708	0.00297483	0.0121103	0	0	0.0313305	0	0.015507	0.042494	0.0217141	0.0248799	0	0	0.628211	0.0324238	0.128624	0.00811027	0	0.0142421	0.0277871	0.00263372	0	968.036	686.681	1654.72
TCGA-FS-A1ZB	TCGA	0.00348254	0	0	0.041793	0	0.0529317	0.00218711	0.00607026	0.054291	0	0	0.0609279	0.161736	0.0666084	0.0626	0.30832	0.0939089	0	0.0812632	0	0	0.00388081	796.451	1309.17	2105.63
TCGA-FS-A1ZC	TCGA	0	0.00771335	0.0772647	0	0	0.0640764	0	0	0.0587832	0.0114784	0	0.0115158	0	0.47948	0.00356076	0.155879	0	0	0	0.130249	0	0	-529.702	-762.908	-1292.61
TCGA-FS-A1ZD	TCGA	0	0.00158923	0.00318179	0.168771	0	0	0	0.0185001	0.00418821	0	0	0.155723	0	0.186679	0.00579998	0.394184	0	0	0.0613835	0	0	0	-66.3071	-92.4954	-158.803
TCGA-FS-A1ZE	TCGA	0.0673129	0	0	0.0661195	0	0.119872	0	0.0668364	0.0143584	0	0	0.0424286	0.00571976	0.174384	0.0880996	0.198929	0.0100856	0	0.145854	0	0	0	-610.245	-757.87	-1368.11
TCGA-FS-A1ZF	TCGA	0	0.0091422	0	0.0364011	0	0	0.00703604	0.0345689	0.0576668	0.119399	0	0	0	0.481146	0.0831914	0.136065	0	0	0.0353834	0	0	0	95.8162	-352.477	-256.661
TCGA-FS-A1ZG	TCGA	0.0839553	0	0	0.0861468	0	0.0823147	0.0646355	0.0377589	0.00728849	0	0.0109694	0.019021	0.0329045	0.0879819	0.068762	0.313573	0.00565268	0.00211051	0.0969248	0	0	0	-1228.24	-571.337	-1799.57
TCGA-FS-A1ZH	TCGA	0.0541054	0	0.0369329	0.167923	0	0	0.101604	0	0.0157664	0.0278249	0	0.0877123	0.0141756	0.0700245	0.0938309	0.259027	0	0	0	0.0620976	0	0.0089757	857.007	1757.83	2614.84
TCGA-FS-A1ZJ	TCGA	0.0443281	0	0	0.311349	0	0	0.117289	0.0379633	0.026503	0.0458295	0	0.024422	0.00192152	0	0.0947283	0.272298	0	0	0.0233692	0	0	0	-767.914	-63.3676	-831.281
TCGA-FS-A1ZK	TCGA	0.0226726	0	0.117017	0	0	0.0450997	0.0159553	0.0357194	0.0767521	0.0320646	0	0.0070348	0	0.51491	0.0424457	0.0859888	0	0	0.00434016	0	0	0	-998.141	-939.75	-1937.89
TCGA-FS-A1ZM	TCGA	0	0	0	0.296083	0	0	0.175362	0.0108688	0	0.0469499	0	0.0420552	0	0.1354	0.0347261	0.249509	0	0	0	0.00401071	0	0.00503362	722.613	1577.45	2300.06
TCGA-FS-A1ZN	TCGA	0.0143932	0	0.00418562	0.0487127	0	0	0	0.0339577	0.0393183	0	0	0.00880739	0	0.34523	0.00225146	0.132727	0	0	0	0.370417	0	0	-1009.35	-326.266	-1335.62
TCGA-FS-A1ZP	TCGA	0.0669914	0.00487305	0	0.0809695	0	0.0709328	0.0261214	0.0349575	0.037356	0.0268728	0.000971114	0	0.0242439	0.00378217	0.0765884	0.380257	0.0405018	0	0.124581	0	0	0	477.747	834.68	1312.43
TCGA-FS-A1ZQ	TCGA	0.0790811	0	0	0.164546	0	0.00115453	0.0181121	0.00371716	0.186448	0	0	0.0492548	0.0362285	0.182811	0.0600838	0.15588	0.0347661	0	0.0279167	0	0	0	-706.257	278.37	-427.887
TCGA-FS-A1ZR	TCGA	0.0029758	0	0	0.12781	0	0.00542519	0.0407369	0.0369019	0.0112051	0	0	0.0709942	0.0696465	0.15196	0.144885	0.210626	0.0173573	0	0.109476	0	0	0	14.3038	279.555	293.858
TCGA-FS-A1ZS	TCGA	0.048326	0	0	0.0348081	0	0.00444076	0.0598593	0.00429493	0	0.0432008	0	0.0262096	0.00589773	0.306718	0.0379027	0.338802	0	0	0.0590519	0.0286135	0	0.00187485	211.103	350.414	561.517
TCGA-FS-A1ZT	TCGA	0.03268	0	0.0730099	0.340471	0.0180358	0	0.0962347	0.0228187	0.0130416	0	0	0.0202592	0.037671	0.0845588	0.138781	0.0977829	0.0213686	0	0	0.00328616	0	0	-55.9128	1402.54	1346.62
TCGA-FS-A1ZU	TCGA	0.00317442	0	0	0.0499952	0	0.0727887	0	0.0452448	0	0	0.059825	0	0.0738277	0.447317	0	0.177752	0.00216254	0	0.0606922	0	0.00722031	0	-461.698	-365.173	-826.871
TCGA-FS-A1ZW	TCGA	0	0.0188563	0.357002	0.114889	0	0.0131744	0.0216516	0.065377	0	0.0694904	0	0.0423404	0.00761257	0	0.11072	0.157076	0.0142056	0	0	0	0.00440284	0.0032022	-72.2412	1588.6	1516.36
TCGA-FS-A1ZY	TCGA	0.0432058	0	0	0.0849541	0	0	0.0436491	0.187414	0	0	0	0.0903397	0.110712	0.0313824	0.0153672	0.287707	0	0	0.105268	0	0	0	-865.314	-972.776	-1838.09
TCGA-FS-A1ZZ	TCGA	0	0.0246461	0.209596	0.0872108	0	0.184678	0.0165889	0.0618926	0	0.0253226	0.00369814	0.00663776	0.0162631	0	0.0979781	0.194907	0.00995239	0	0.0460719	0	0	0.0145571	-1317.92	-623.102	-1941.02
TCGA-FS-A4F0	TCGA	0	0.110148	0	0.02734	0	0.146079	0	0.155021	0	0.0274458	0	0.029282	0.004152	0	0.102272	0.282285	0.0135831	0	0.102392	0	0	0	-1500.24	-689.003	-2189.24
TCGA-FS-A4F2	TCGA	0.033845	0	0.00921212	0	0	0.128325	0	0.00269281	0.0363662	0	0.0336095	0.00122609	0.105146	0.124041	0.00545	0.38228	0.0654612	0.0119399	0	0.0604053	0	0	-567.157	270.597	-296.56
TCGA-FS-A4F4	TCGA	0	0.0185596	0	0.184974	0	0	0	0.0421026	0.0779759	0.0843701	0	0.0274606	0	0.376681	0.0564726	0.123516	0	0	0	0.00788697	0	0	458.459	1102.53	1560.99
TCGA-FS-A4F5	TCGA	0.00575635	0	0	0.0302316	0	0.00185679	0	0.0870789	0.0319409	0.0327194	0	0.0671957	0	0.462311	0.119063	0.113417	0	0	0	0.048429	0	0	-698.971	-178.274	-877.245
TCGA-FS-A4F8	TCGA	0.04725	0.125585	0.0288227	0.16066	0.0560501	0.138775	0.0346563	0	0.0761679	0	0	0.0715046	0.0147993	0.0943678	0.0790576	0.0661371	0	0	0	0.00616697	0	0	829.508	2317.99	3147.49
TCGA-FS-A4F9	TCGA	0.0770664	0	0	0.122688	0	0	0.00665512	0.12449	0.0168079	0	0.0120499	0.0121458	0	0.114128	0.083451	0.309146	0	0	0.105996	0	0.0153755	0	-1117.67	-165.115	-1282.78
TCGA-FS-A4FB	TCGA	0	0	0.275436	0	0	0.0816979	0	0.0409154	0.0446025	0.0579523	0.0139531	0	0.00780348	0.275819	0.0380518	0.135221	0	0	0.025263	0.00328348	0	0	-581.084	-674.942	-1256.03
TCGA-FS-A4FC	TCGA	0.0227584	0	0	0.12517	0	0	0	0.0444006	0.0558759	0	0	0.0616672	0.0169704	0.221746	0.16722	0.14213	0.0103209	0	0.131741	0	0	0	-213.643	289.506	75.863
TCGA-FS-A4FD	TCGA	0.0531229	0	0.000262612	0.157807	0	0	0.00283989	0.0798865	0.0536453	0.0331409	0	0.0254738	0.00677807	0.298266	0.0670122	0.196943	0	0	0.0248225	0	0	0	84.7827	-47.1275	37.6552
TCGA-FW-A3I3	TCGA	0.0867507	0	0.0344694	0.14307	0	0	0	0.14039	0	0.114729	0	0.12619	0.00553019	0.063197	0.0267285	0.139281	0	0.011104	0.108561	0	0	0	-1202.97	-530.019	-1732.99
TCGA-FW-A3R5	TCGA	0.100867	0.0163774	0.0183966	0.114126	0	0.0963729	0.0923054	0.014214	0	0	0	0.0424416	0.0012199	0.125629	0.131921	0.205952	0.0124409	0	0.0277365	0	0	0	-150.756	616.9	466.145
TCGA-FW-A3TU	TCGA	0	0.00749519	0.0593235	0.218641	0	0	0.00620321	0.0216069	0.131466	0	0	0.0362227	0.0716406	0.309496	0.0124606	0.0954365	0.00858628	0	0	0.0214213	0	0	-1224.61	816.577	-408.028
TCGA-FW-A3TV	TCGA	0.178532	0	0.0305991	0.163751	0	0.0151583	0.122157	0.0247181	0.00374312	0.0374019	0	0	0.00239719	0.064064	0.0738517	0.223084	0.00792079	0	0.0447053	0	0	0.0079157	-360.76	514.201	153.441
TCGA-FW-A5DX	TCGA	0	0.0324539	0.0922137	0.0704516	0	0.0106963	0	0.0404342	0.0162197	0.0521497	0.0250539	0	0.0261657	0.143413	0.0882797	0.123088	0.0129164	0	0.266464	0	0	0	-979.012	-545.431	-1524.44
TCGA-FW-A5DY	TCGA	0.289748	0.0510417	0.0282085	0.0866472	0.139714	0.0727219	0.0548513	0	0.00935389	0	0	0.03827	0.000314403	0.115761	0.041809	0.0715592	0	0	0	0	0	0	-39.477	2293.64	2254.17
TCGA-GF-A2C7	TCGA	0.00944247	0	0	0.0509013	0	0.194516	0	0.0269379	0	0	0.104568	0	0	0.250469	0.00673642	0.314821	0	0.00761543	0	0.0339932	0	0	-669.971	-659.445	-1329.42
TCGA-GF-A3OT	TCGA	0.0290446	0	0	0.137495	0	0.0166659	0	0.0293573	0	0.015505	0	0.0346001	0	0.179968	0.0792603	0.136244	0	0	0	0.326919	0	0.0149401	395.598	954.537	1350.14
TCGA-GF-A4EO	TCGA	0.0125378	0	0.123432	0.196054	0	0	0.0508124	0.0246368	0.0231487	0.0886476	0	0.0771403	0	0.14248	0.0940742	0.123464	0	0	0	0.0435728	0	0	279.432	2655.05	2934.48
TCGA-GF-A6C8	TCGA	0.0260517	0	0	0.230952	0.0129398	0	0.141898	0	0.02197	0.00318212	0	0.0659398	0.0604004	0.158875	0.185893	0.088141	0.00375827	0	0	0	0	0	-443.568	858.322	414.754
TCGA-GF-A6C9	TCGA	0.098729	0.0604636	0.0321014	0.126378	0	0.00836919	0.0351015	0	0.0422885	0	0	0.030142	0	0.251557	0.101237	0.198404	0	0	0	0.0152288	0	0	408.19	2310.38	2718.57
TCGA-GF-A769	TCGA	0.0216865	0	0.0448626	0	0	0.225608	0	0.0557244	0.041873	0.124447	0	0.0246702	0.0831381	0.237616	0.0111029	0.0946252	0	0	0.0279937	0	0	0.00665241	-1032.39	-309.405	-1341.79
TCGA-GN-A262	TCGA	0	0	0	0	0	0.29442	0	0.0915571	0	0.0706973	0.0184295	0	0	0.147449	0.0412703	0.200603	0	0	0.135573	0	0	0	-1447.67	-958.293	-2405.97
TCGA-GN-A263	TCGA	0.0118084	0	0.0778871	0.00572614	0	0.181033	0.0814345	0.0201489	0	0.105699	0	0.0226178	0.0156258	0.0479354	0.128948	0.25554	0	0	0	0.0154794	0	0.0301165	298.032	743.136	1041.17
TCGA-GN-A264	TCGA	0	0.108206	0	0.0913149	0	0.198072	0	0.0329146	0	0.0312537	0	0	0.0238599	0.232031	0.0347029	0.172546	0.00955033	0	0.0499838	0	0.0155643	0	93.4768	-17.8476	75.6292
TCGA-GN-A265	TCGA	0.00617315	0	0.0530513	0.0965638	0	0.0811569	0.0430703	0.000832338	0.0336257	0.0288485	0	0.0556576	0.0133174	0.126506	0.15977	0.222003	0	0	0	0.0789748	0	0.000449086	1334.12	2224.91	3559.03
TCGA-GN-A266	TCGA	0	0.0506881	0.0107142	0.073321	0	0.128205	0.0154875	0.0210476	0	0.02524	0	0.0286804	0.0217854	0.155567	0.10403	0.300263	0.0149663	0	0	0.0500043	0	0	969.832	1853.21	2823.04
TCGA-GN-A267	TCGA	0	0.0443797	0.0219087	0.365821	0	0	0.00125453	0.0918327	0.0577312	0.0841793	0	0.0649271	0.00681014	0.0641021	0.0636867	0.0855488	0.00771217	0	0.0272578	0	0.0128477	0	-167.879	866.011	698.133
TCGA-GN-A268	TCGA	0.01279	0	0	0.2188	0	0	0	0.10057	0	0	0	0.0269085	0.063671	0.0714754	0.0317307	0.20942	0.0287226	0	0.204174	0	0.0317375	0	-1206.86	-578.081	-1784.94
TCGA-GN-A26A	TCGA	0	0.00498261	0	0.0657761	0	0	0.0945884	0	0	0.0272515	0	0.00693046	0	0.294462	0.0379993	0.0891204	0	0	0	0.360869	0.000705219	0.017315	244.364	1442.86	1687.22
TCGA-GN-A26C	TCGA	0	0.0931458	0	0.216059	0	0	0.0301713	0.0412041	0.0165039	0.118528	0	0.0279511	0	0.0804135	0.180015	0.1616	0.013621	0	0	0.0207878	0	0	422.182	2138.18	2560.36
TCGA-GN-A26D	TCGA	0.0588701	0.0175615	0.118707	0.0921275	0	0	0	0.0333394	0.0722033	0.0271243	0	0	0	0.291869	0.0587103	0.224407	0	0	0	0.00508178	0	0	-977.737	-49.647	-1027.38
TCGA-GN-A4U3	TCGA	0	0.00618517	0.0933307	0.133308	0	0	0	0.126252	0.017565	0.00780273	0	0.0370481	0.0477515	0.146874	0.0343568	0.273151	0	0	0	0.0617693	0.0146058	0	-1001.51	-158.963	-1160.48
TCGA-GN-A4U4	TCGA	0.111367	0.0626817	0	0.205477	0	0.0240403	0.0341328	0.12074	0.00957781	0	0	0.0133961	0.0517143	0.0668611	0.101035	0.094332	0.00982968	0	0.0948141	0	0	0	-1221.33	-220.242	-1441.57
TCGA-GN-A4U5	TCGA	0	0.00612735	0	0.346074	0	0	0.13688	0.0611937	0.0310839	0.0775303	0	0.0469109	0.00307209	0.0415059	0.101004	0.0666762	0.0183058	0	0.0597609	0	0	0.00387454	-130.716	1651.08	1520.37
TCGA-GN-A4U7	TCGA	0	0.136935	0.00617764	0	0	0.211182	0	0.0168688	4.48e-05	0.0646281	0.0401811	0	0	0.338291	0.0167686	0.0484431	0.0173675	0	0	0.0678459	0.0352655	0	-1247.32	-571.682	-1819
TCGA-GN-A4U8	TCGA	0.00764041	0.0648921	0	0.210442	0	0	0.0927366	0.0102954	0.0604184	0.0805729	0	0.0622654	0.0364896	0.144848	0.12804	0.0759871	0.0253721	0	0	0	0	0	-392.317	1838.3	1445.99
TCGA-GN-A4U9	TCGA	0.00928981	0	0	0.0387472	0	0.10853	0.049115	0.114803	0.00534421	0.0404586	0	0.0823581	0.105532	0.134974	0.0664651	0.232952	0.00169115	0	0	0.00973941	0	0	-477.367	26.1042	-451.263
TCGA-GN-A8LK	TCGA	0.0528014	0	0.0686743	0.351383	0	0.105027	0	0.0606069	0	0	0.0183493	0	0	0.166038	0	0	0.00953802	0	0.125705	0	0.0392082	0.00266898	-1607.78	-976.516	-2584.3
TCGA-GN-A8LL	TCGA	0.0400478	0	0.0792726	0.250551	0	0	0.0256639	0.0533409	0.12423	0	0.00648652	0	0	0.320489	0.0178483	0.0692488	0	0	0.0128213	0	0	0	-875.132	-175.255	-1050.39
TCGA-GN-A8LN	TCGA	0	0.133728	0	0.101671	0	0.0300563	0	0.0567197	0.00480112	0	0	0	0.0468325	0.170114	0.135831	0.255226	0.00821594	0	0	0.0568041	0	0	-575.48	255.756	-319.724
TCGA-GN-A9SD	TCGA	0.182313	0.0140957	0.02032	0.158098	0.0295246	0.0492579	0.0599909	0.059467	0.0776107	0	0	0.021523	0.0150802	0.0513114	0.0794372	0.138479	0	0	0	0.0434911	0	0	265.756	1989.08	2254.84
TCGA-HR-A2OG	TCGA	0	0	0.211343	0.05807	0	0.0564605	0.0224151	0	0.022008	0.0163056	0	0.0464626	0.0310677	0.16841	0.0625082	0.170121	0	0	0	0.126023	0	0.00880552	947.973	1349.43	2297.4
TCGA-HR-A2OH	TCGA	0	0.0208018	0.0498792	0.351748	0	0	0.121887	0.0381275	0.0186311	0.0265013	0	0.0404781	0.0668429	0.100197	0.0765126	0.0747966	0.0118189	0	0	0.00177799	0	0	190.1	2750.73	2940.83
TCGA-HR-A5NC	TCGA	0	0	0	0.0304171	0	0.139922	0	0	0.0019608	0.000534332	0	0.056029	0.0500673	0	0.02058	0.418822	0.0138166	0.0172721	0.24738	0	0	0.00319924	-151.279	-30.2905	-181.57
TCGA-IH-A3EA	TCGA	0	0.043529	0	0.102513	0	0.00556382	0	0.0464517	0.144985	0	0	0.052875	0	0.121295	0	0.171216	0.118184	0.0221973	0	0.162894	0	0.0082959	-992.294	492.405	-499.889
TCGA-LH-A9QB	TCGA	0.0200756	0	0.000685036	0.0685733	0	0.271997	0	0.107263	0.00369275	0.0831689	0.0366817	0	0	0.074969	0.0801508	0.168326	0.0212275	0.00115295	0.0620357	0	0	0	-475.469	-369.881	-845.35
TCGA-OD-A75X	TCGA	0.00679315	0	0.0314115	0.0505217	0	0.122935	0.00358355	0.142036	0	0	0	0.0702015	0.0423341	0.152538	0.0751193	0.183337	0	0.0240899	0	0.0951	0	0	-809.472	63.766	-745.706
TCGA-QB-A6FS	TCGA	0.0883915	0.0237869	0	0.247686	0	0	0.00911398	0.0375675	0.156762	0	0	0.0936082	0.0194588	0.116224	0.0406654	0.130725	0.00769317	0	0.0283172	0	0	0	43.6773	1668.22	1711.9
TCGA-QB-AA9O	TCGA	0	0.018861	0	0.295096	0	0	0.0757536	0.0556231	0.00910107	0.0845239	0	0.0994647	0	0.19349	0.0762347	0.063946	0.00480046	0	0	0.0231056	0	0	-540.919	1311.11	770.192
TCGA-RP-A690	TCGA	0.174743	0	0	0.0615277	0	0.246759	0	0.00542631	0.0114239	0	0	0	0.0492856	0	0.0362075	0.394625	0	0	0.0103456	0	0	0.00965687	-1024.89	-143.513	-1168.41
TCGA-RP-A693	TCGA	0	0.0427575	0.0508761	0.208239	0	0	0	0.0263775	0	0	0	0.0312313	0.0602449	0.152315	0.0848196	0.334199	0	0	0	0.00894003	0	0	-38.9452	1343.18	1304.24
TCGA-RP-A694	TCGA	0.0304956	0	0.0865135	0.221987	0	0.0431108	0.0681912	0.0505804	0.00294295	0.01407	0	0.000944507	0.0371651	0.0652707	0.0507877	0.308908	0	0	0.0190327	0	0	0	-437.551	607.363	169.812
TCGA-W3-A824	TCGA	0	0	0.00864466	0.398951	0	0	0.135694	0.0613001	0.00431318	0.0273172	0	0.0541688	0.0458372	0.0727363	0.0680301	0.0972831	0	0	0.025724	0	0	0	-678.217	1431.01	752.791
TCGA-W3-A825	TCGA	0.00875396	0	0.00823256	0.309831	0	0	0.164893	0.0175752	0.00229269	0	0	0.0583555	0.0624117	0.0979157	0.0618925	0.168948	0.00746662	0	0	0.0314328	0	0	238.865	1338.67	1577.53
TCGA-W3-A828	TCGA	0.00652772	0	0	0.0215943	0	0.0816708	0	0.0423024	0.0223078	0	0	0.0614141	0.0368676	0.000755606	0.0521669	0.311433	0.00807007	0.0362258	0.28844	0.0128001	0	0.0174238	1142.07	608.653	1750.72
TCGA-W3-AA1O	TCGA	0.0115177	0.000416696	0.0186546	0.0450357	0	0	0.0112254	0.0366158	0.0271185	0.0113753	0	0.0514655	0.00130431	0.330267	0.0383794	0.288368	0.0253483	0	0	0.102908	0	0	-629.901	-301.085	-930.986
TCGA-W3-AA1Q	TCGA	0	0.0538885	0	0.190827	0	0.0407944	0.00427097	0.0434856	0.0424166	0.129226	0	0.0711914	0.0184809	0.0254324	0.162312	0.142627	0.00780607	0	0.0630652	0	0.00417636	0	-414.392	977.118	562.726
TCGA-W3-AA1R	TCGA	0.0180253	0	0.0686265	0.279601	0	0	0.0898924	0.092976	0.0394244	0	0	0.095227	0.0217934	0.035114	0.0746114	0.132371	0.0296756	0	0	0.0226624	0	0	-1374.03	335.253	-1038.77
TCGA-W3-AA1V	TCGA	0.0031162	0	0	0.092136	0	0.253025	0	0	0	0.0053382	0	0.0690878	0.0325188	0.123005	0.0855394	0.326442	0	0	0	0.00979205	0	0	-170.789	1067.73	896.937
TCGA-W3-AA1W	TCGA	0.0272274	0	0.015551	0.355966	0	0	0.0646879	0.0328768	0.054369	0.08661	0	0.0860479	0.00290036	0.0768532	0.0797208	0.0907333	0	0	0	0.0264561	0	0	-87.5446	2763.75	2676.2
TCGA-W3-AA21	TCGA	0	0.123561	0	0.275426	0	0	0	0.106124	0.0704053	0.0057624	0	0.0794927	0.0220338	0.0437824	0.0837039	0.0621346	0.00721611	0.0122358	0.107252	0	0	0.000869573	-1285.6	-2.44738	-1288.04
TCGA-WE-A8JZ	TCGA	0.0416727	0	0	0.135393	0	0	0.0112987	0.0562212	0.0918984	0.00799312	0	0.060518	0	0.426454	0.0797898	0.0768031	0.000712379	0	0.0112458	0	0	0	-663.585	-255.118	-918.703
TCGA-WE-A8K1	TCGA	0	0.031131	0	0.299106	0	0	0.0347578	0.0239527	0.109096	0.00868678	0	0.125417	0.0241037	0.120794	0.104119	0.103053	0	0	0	0.0157827	0	0	-185.688	1635.31	1449.62
TCGA-WE-A8K4	TCGA	0	0.0317809	0	0.429917	0	0	0.0212289	0.0808288	0.10266	0.0862072	0	0.0304854	0	0.0523085	0.0593679	0.0353148	0.00713484	0	0.0627654	0	0	0	-737.798	1498.8	761.003
TCGA-WE-A8K5	TCGA	0	0.0689879	0	0.102269	0	0	0.0106576	0.0659443	0.0370616	0.0842677	0	0.0552663	0	0.326448	0.0938357	0.145984	0	0	0	0.00927795	0	0	120.103	625.135	745.238
TCGA-WE-A8K6	TCGA	0.00427194	0.000801626	0.0169313	0.032162	0	0	0	0.028789	0.0540639	0.0250061	0.0124589	0	0.00730279	0.377701	0.0264068	0.303973	0	0	0	0.110132	0	0	-649.899	-30.1087	-680.008
TCGA-WE-A8ZM	TCGA	0.0926158	0	0.0397118	0	0	0.160257	0	0.0272721	0.04206	0.0722271	0	0.00206684	0	0.200161	0	0.0830182	0	0.0345117	0.246099	0	0	0	-239.608	-849.723	-1089.33
TCGA-WE-A8ZN	TCGA	0	0.0605398	0	0.313207	0	0	0.053931	0.0492385	0.0322054	0	0	0.0810776	0.0241705	0.123874	0.0898519	0.119361	0.0203158	0	0.0322272	0	0	0	555.227	1674.48	2229.71
TCGA-WE-A8ZO	TCGA	0	0.0919255	0.0167988	0.166781	0	0	0.0583432	0.0780764	0.00938797	0.0820285	0	0.0351509	0.027822	0.0318004	0.104973	0.203601	0.0187566	0	0.074049	0	0.000505873	0	-481.107	1163.88	682.769
TCGA-WE-A8ZQ	TCGA	0	0.0433696	0.0244612	0	0	0.0616805	0	0.0209623	0.0519371	0	0	0.0365078	0.00663728	0.46564	0.0322752	0.216693	0	0	0.039836	0	0	0	-522.941	-868.494	-1391.43
TCGA-WE-A8ZR	TCGA	0.0800093	0.0555067	0.0174775	0.0585101	0	0	0.0374008	0.0552003	0.0920667	0.02779	0	0.0498594	0	0.344202	0.0427931	0.0781063	0	0	0	0.0610775	0	0	-1066.27	217.293	-848.981
TCGA-WE-A8ZT	TCGA	0.16234	0	0.0482069	0	0.103082	0.0873686	0.0124347	0.00241206	0.0218811	0.0155838	0.132259	0	0.0493561	0.0983336	0.0554998	0.0678399	0.00360018	0	0.139803	0	0	0	-1102.61	-358.568	-1461.18
TCGA-WE-A8ZX	TCGA	0.00218051	0	0.0367192	0.319035	0	0	0.222879	0.081502	0.00427253	0	0	0.0392073	0.052287	0.00756652	0.0953767	0.100238	0.0354514	0	0.00328539	0	0	0	-386.199	1438.21	1052.01
TCGA-WE-A8ZY	TCGA	0.0848295	0	0	0.110497	0	0	0.0489264	0.0423232	0	0.0119293	0	0.0620189	0.0282308	0.102695	0.0744029	0.355668	0	0.00631513	0	0.0679345	0	0.0042286	-392.542	168.127	-224.415
TCGA-WE-AA9Y	TCGA	0.135349	0.0200345	0.0161721	0.0513436	0	0.147496	0	0.024706	0.109934	0	0	0.0488095	0.085517	0.0689056	0.0183513	0.199706	0.0105966	0	0.0630787	0	0	0	898.627	985.058	1883.69
TCGA-WE-AAA0	TCGA	0.177844	0.0138927	0.0237563	0.0963993	0.0339558	0	0.0361381	0.0202163	0.109389	0.0338283	0	0.0597827	0	0.183358	0.07714	0.112234	0	0.0137635	0	0.00830201	0	0	-871.668	829.101	-42.5675
TCGA-WE-AAA3	TCGA	0	0.0174414	0.00946265	0.273457	0	0	0.0334459	0.0269938	0.0161053	0.022506	0	0.0363047	0.0327509	0.128356	0.0910121	0.211485	0.0242823	0	0.0729534	0	0.0034438	0	545.565	1186.33	1731.9
TCGA-WE-AAA4	TCGA	0.0026366	0	0	0.361214	0	0	0.121079	0.0225164	0.0213557	0	0.0455327	0.0351336	0.115328	0.049602	0.054246	0.130936	0.0065295	0	0	0.0285974	0	0.00529327	548.268	2449.67	2997.94
TCGA-XV-A9VZ	TCGA	0	0	0	0.024779	0	0.152123	0	0.0131447	0.0724268	0.000547812	0	0.116592	0	0.198236	0.00375074	0	0.0430756	0.0409636	0.334361	0	0	0	-361.898	-656.46	-1018.36
TCGA-XV-A9W2	TCGA	0.0299379	0	0	0.0694919	0	0.155382	0	0.0646028	0	0	0	0.0555597	0.0340415	0.118831	0.206054	0	0.041972	0	0.219868	0	0	0.00425981	-847.584	-54.6371	-902.221
TCGA-XV-A9W5	TCGA	0	0	0	0.272594	0	0	0.120309	0.0598357	0	0.0763729	0	0.0849842	0.00401514	0.0449254	0.110989	0.172175	0	0	0.00274603	0.0510543	0	0	-338.659	316.693	-21.9662
TCGA-XV-AAZV	TCGA	0	0.0846417	0	0.154734	0	0	0.197983	0.00638573	0	0.00498471	0	0.105325	0.0301231	0	0.057346	0.226211	0.0297292	0	0.0744312	0.0156772	0	0.0124288	189.62	1702.67	1892.29
TCGA-XV-AAZW	TCGA	0.0018215	0	0	0.0726255	0	0.148876	0	0.0371998	0	0	0.0565846	0	0.024183	0.22627	0.0903758	0.194513	0	0	0	0.147551	0	0	-447.381	-382.344	-829.724
TCGA-XV-AAZY	TCGA	0.00688123	0.0407531	0	0.236716	0	0	0.0448069	0.0467181	0.173531	0	0	0.0847927	0.0691466	0.10535	0.0388013	0.140517	0.00335585	0	0.0086291	0	0	0	-49.7813	1263.85	1214.07
TCGA-XV-AB01	TCGA	0	0.0967667	0.0470001	0.235214	0	0	0	0	0.190585	0.00188323	0	0.070462	0.00549077	0.0313133	0.0446671	0.173391	0.0156303	0	0.0822847	0	0	0.00531102	168.929	888.198	1057.13
TCGA-YD-A89C	TCGA	0	0.0410636	0.0161305	0.0735702	0	0.0657011	0	0.112746	0.0647109	0	0.0431958	0	0.0734748	0.0880284	0.0183012	0.211369	0	0	0	0.15882	0.026367	0.00652156	-766.449	-843.766	-1610.22
TCGA-YD-A9TA	TCGA	0.0494115	0	0.0144142	0.133633	0	0.00359234	0.0966845	0.0129443	0.00688835	0	0	0.074368	0.0274586	0.233896	0.128256	0.168007	0	0	0	0.0504466	0	0	111.072	1103.22	1214.29
TCGA-YG-AA3N	TCGA	0.00152346	0	0	0.442987	0	0	0	0.125933	0.102105	0	0	0.0551265	0.0149457	0.068967	0.0386847	0.0905028	0.00921234	0	0.0457702	0	0.00424176	0	-417.807	1720.58	1302.77
TCGA-YG-AA3P	TCGA	0	0.0420349	0.010018	0.238933	0	0.0467387	0	0.0577216	0	0	0	0.0251694	0.0603463	0.121727	0.102506	0.19386	0.0133174	0	0.0876281	0	0	0	-1235.31	-553.525	-1788.84
TCGA-Z2-A8RT	TCGA	0.0475737	0.0190771	0	0.195746	0	0.0231613	0.0275164	0.0277901	0.0338764	0	0	0.0970122	0.0647754	0.0521157	0.176167	0.19993	0.0352581	0	0	0	0	0	-258.502	1337.39	1078.89
TCGA-Z2-AA3S	TCGA	0	0.0164628	0.0135596	0.27811	0	0	0.00227834	0.0829366	0.0339974	0.0905882	0	0	0.020646	0	0.078304	0.283338	0.0153876	0	0.0843917	0	0	0	-925.328	189.489	-735.839
TCGA-Z2-AA3V	TCGA	0.0137135	0.00140057	0	0.213903	0	0	0.00196899	0.0341885	0.137454	0	0	0.0687573	0.00376437	0.304998	0.0613176	0.145473	0.00721966	0	0	0.00584119	0	0	148.097	2123.92	2272.02

## Sheet: S3
Table S3 Differentially expressed genes of ICI clusters
ICI cluster B VS ICI cluster-A									ICI cluster C VS ICI cluster A									ICI cluster C VS ICI cluster B
ID	logFC	AveExpr	t	P.Value	adj.P.Val	B			id	logFC	AveExpr	t	P.Value	adj.P.Val	B			id	logFC	AveExpr	t	P.Value	adj.P.Val	B
CD8A	-2.90716	6.87372	-25.0298	2.45852e-92	2.06712e-88	199.643			LAG3	-1.70197	6.30159	-15.4733	5.83104e-45	4.90273e-41	90.7999			CD3D	1.96089	7.4828	15.0716	4.30464e-43	3.61934e-39	87.0545
NKG7	-2.96373	7.76444	-22.6732	1.93517e-80	8.13545e-77	172.476			CD8A	-1.5568	6.87372	-14.7562	1.21991e-41	5.12851e-38	83.33			CD247	1.64093	6.36698	14.4457	3.19237e-40	1.34207e-36	80.5347
LAG3	-2.61274	6.30159	-21.5762	6.65947e-75	1.86643e-71	159.827			GZMH	-1.54138	6.08533	-14.4212	4.12646e-40	1.15651e-36	79.8895			IRF8	1.66484	7.04607	13.6951	7.51262e-37	2.10554e-33	72.877
PRF1	-2.41398	6.72271	-21.5386	1.02973e-74	2.1645e-71	159.395			NKG7	-1.64995	7.76444	-13.8964	9.54015e-38	2.00534e-34	74.5707			GIMAP4	1.4006	8.36219	13.6093	1.80111e-36	3.78594e-33	72.0146
CCL5	-2.58364	9.26966	-21.0072	4.87468e-72	8.19726e-69	153.283			IFNG	-1.2548	4.71232	-13.3785	1.87186e-35	3.14772e-32	69.4122			SPOCK2	1.60655	7.26129	13.3997	1.5115e-35	2.54174e-32	69.9167
GZMA	-2.53751	7.22204	-20.9823	6.5091e-72	9.12142e-69	152.996			PRF1	-1.35675	6.72271	-13.3272	3.14121e-35	4.40188e-32	68.9064			CD3G	1.43218	5.54061	13.2313	8.24592e-35	1.15553e-31	68.2437
IRF1	-1.90722	7.64315	-20.4576	2.80884e-69	3.37381e-66	146.975			GZMA	-1.24999	7.22204	-11.379	4.88463e-27	4.107e-24	50.4805			LTB	2.11245	7.38633	13.1468	1.92502e-34	2.31222e-31	67.4077
GZMH	-2.37923	6.08533	-20.2196	4.37643e-68	4.59962e-65	144.25			CCL5	-1.22471	9.26966	-10.9629	2.19338e-25	1.67654e-22	46.7663			PTPRC	1.56811	6.65423	13.0086	7.65181e-34	7.25669e-31	66.0471
CD3D	-2.58807	7.4828	-20.1968	5.69065e-68	5.31633e-65	143.99			PDCD1	-1.03627	5.22124	-9.81074	5.12583e-21	3.31523e-18	36.9533			CD2	1.74428	7.30196	13.0071	7.76763e-34	7.25669e-31	66.0323
CD2	-2.48798	7.30196	-18.8369	3.36289e-61	2.82752e-58	128.517			CXCL11	-1.12459	5.32984	-8.76264	2.47801e-17	9.92149e-15	28.6909			CD48	1.67762	7.16167	12.8782	2.79359e-33	2.34885e-30	64.7703
IL2RB	-1.91917	6.82001	-18.2728	2.03804e-58	1.55781e-55	122.159			CXCL10	-1.33914	8.38181	-8.33505	6.46675e-16	2.26552e-13	25.5192			P2RY10	1.39424	4.91341	12.738	1.11618e-32	8.53167e-30	63.4048
GZMK	-2.46478	6.67096	-18.0677	2.0709e-57	1.45101e-54	119.858			GZMB	-1.05131	7.28119	-8.07592	4.39991e-15	1.08807e-12	23.6564			CORO1A	1.58285	7.81197	12.6404	2.91652e-32	2.04351e-29	62.4579
CD7	-2.15165	6.93121	-17.7365	8.63853e-56	5.58713e-53	116.156			MEOX2	1.05092	5.0072	6.92064	1.28019e-11	1.68184e-09	15.927			IL2RB	1.34013	6.82001	12.5672	5.97292e-32	3.8631e-29	61.7513
CD247	-1.95877	6.36698	-17.5079	1.12328e-54	6.74609e-52	113.61			CXCL9	-1.06444	8.26946	-6.681	5.92429e-11	6.46902e-09	14.447			CCR7	2.08266	6.23884	12.5284	8.72296e-32	4.95087e-29	61.378
GZMB	-2.49372	7.28119	-17.4001	3.75181e-54	2.10301e-51	112.414			PLA1A	-1.35217	7.45419	-6.48525	2.00485e-10	1.72008e-08	13.2708			SELL	1.96172	6.92291	12.5272	8.83242e-32	4.95087e-29	61.3657
PSMB9	-1.72383	7.79251	-17.3298	8.22412e-54	4.32178e-51	111.635			GAPDHS	-1.06463	5.54387	-6.21037	1.05648e-09	7.4646e-08	11.6697			HCLS1	1.26263	8.16377	12.5065	1.0802e-31	5.67646e-29	61.1673
IFNG	-1.77452	4.71232	-17.1853	4.12285e-53	2.03911e-50	110.035			BIRC7	-1.18448	7.17438	-5.88095	7.15927e-09	3.52729e-07	9.83017			CD79A	2.40435	7.22569	12.4145	2.64635e-31	1.30885e-28	60.2841
CD3G	-1.82795	5.54061	-17.1463	6.36584e-53	2.97356e-50	109.604			MLANA	-1.55851	9.24155	-5.74053	1.57649e-08	6.83253e-07	9.07276			HLA-DOB	1.71351	5.72553	12.3493	4.98005e-31	2.32624e-28	59.661
PSMB10	-1.19545	8.82566	-16.8782	1.25214e-51	5.54105e-49	106.648			DCT	-1.4635	7.70148	-5.54715	4.55489e-08	1.60241e-06	8.05625			CCL19	2.77741	8.09436	12.271	1.06212e-30	4.58383e-28	58.9145
IL12RB1	-1.47493	5.27189	-16.7859	3.47785e-51	1.46209e-48	105.635			TYR	-1.31146	8.90695	-5.35238	1.28592e-07	3.90326e-06	7.0638			CXCL13	2.25964	7.0273	12.2683	1.09035e-30	4.58383e-28	58.8887
FASLG	-1.4939	4.71274	-16.7128	7.81059e-51	3.12721e-48	104.832			GPR143	-1.05068	6.71734	-5.30653	1.63434e-07	4.62678e-06	6.83483			TNFAIP8	1.08657	5.73104	12.2524	1.27159e-30	5.0912e-28	58.7371
APOL3	-1.60965	6.35647	-16.6921	9.81079e-51	3.7495e-48	104.606			CRTAC1	-1.02413	6.23263	-5.23048	2.42335e-07	6.35604e-06	6.45889			IRF1	1.15925	7.64315	12.2469	1.34037e-30	5.12263e-28	58.6852
IL32	-1.87386	7.32077	-16.5707	3.74426e-50	1.36877e-47	103.277			CXCL14	1.05461	6.89097	5.22022	2.55459e-07	6.58864e-06	6.40858			TRIM22	1.25755	6.93615	12.1508	3.38103e-30	1.20905e-27	57.7734
CXCR3	-1.85608	5.77271	-16.4804	1.01175e-49	3.5445e-47	102.291			CCL21	1.29481	7.81043	4.92475	1.12475e-06	2.2463e-05	4.99732			HLA-DRA	1.31626	12.0884	12.1486	3.45114e-30	1.20905e-27	57.7532
CXCL9	-2.87595	8.26946	-16.3963	2.5508e-49	8.57885e-47	101.373			GDF15	-1.00056	8.48432	-4.78314	2.23011e-06	3.96272e-05	4.34752			CD53	1.22999	7.92198	12.0188	1.19614e-29	4.02286e-27	56.5284
GBP1	-2.08291	7.89651	-16.3881	2.79098e-49	9.02559e-47	101.284												CD3E	1.6047	6.57982	12.004	1.3781e-29	4.45655e-27	56.3889
CD38	-1.95017	5.87707	-16.3675	3.49979e-49	1.08986e-46	101.059												EVI2B	1.3256	6.85728	11.9394	2.54902e-29	7.93784e-27	55.7829
CTSW	-1.92097	6.1802	-16.3638	3.64355e-49	1.09411e-46	101.019												CD7	1.44755	6.93121	11.7524	1.49621e-28	4.4929e-26	54.0393
CD3E	-2.15101	6.57982	-16.3371	4.88664e-49	1.41679e-46	100.728												BTG2	1.13923	7.73506	11.7434	1.62879e-28	4.72238e-26	53.9556
TAP1	-1.61665	9.82397	-16.2984	7.46468e-49	2.0921e-46	100.308												CCND2	1.24507	6.7644	11.7346	1.77025e-28	4.96141e-26	53.8736
PDCD1	-1.87764	5.22124	-16.1468	3.92584e-48	1.06479e-45	98.661												PLEK	1.25521	7.83523	11.6702	3.24313e-28	8.79621e-26	53.2772
KLRD1	-1.08687	4.27119	-16.0888	7.38848e-48	1.94132e-45	98.0337												HLA-DMB	1.15373	8.93868	11.6661	3.36863e-28	8.85108e-26	53.2398
CXCR6	-1.62743	5.25414	-15.8603	8.89757e-47	2.26699e-44	95.565												ITGAL	1.45484	6.3917	11.5964	6.47271e-28	1.64917e-25	52.5965
SH2D1A	-1.72859	5.56178	-15.5928	1.60979e-45	3.86718e-43	92.6928												IKZF3	1.37849	5.32219	11.5882	6.98911e-28	1.72837e-25	52.5209
LCK	-1.81839	5.79988	-15.5188	3.57269e-45	8.34421e-43	91.902												GIMAP6	1.05091	6.11368	11.5444	1.05224e-27	2.52778e-25	52.1179
CST7	-1.96366	7.27256	-15.4621	6.5783e-45	1.49487e-42	91.2965												INPP5D	1.128	6.05317	11.5183	1.34078e-27	3.04684e-25	51.8792
PSMB8	-1.29733	8.80973	-15.447	7.74198e-45	1.71302e-42	91.1349												ITK	1.30445	5.68495	11.4741	2.02341e-27	4.47706e-25	51.4739
GCH1	-1.35825	5.60642	-15.4213	1.02058e-44	2.20027e-42	90.8608												GZMK	1.58771	6.67096	11.4629	2.2447e-27	4.83934e-25	51.3717
HLA-E	-1.19152	10.8044	-15.3814	1.56603e-44	3.29179e-42	90.4361												CD8A	1.35036	6.87372	11.4508	2.5113e-27	5.27876e-25	51.2611
UBE2L6	-1.15926	8.96911	-15.3689	1.79088e-44	3.67261e-42	90.3031												P2RY13	1.05107	5.19519	11.4417	2.73263e-27	5.60389e-25	51.1779
ICOS	-1.45689	4.9584	-15.2205	8.78576e-44	1.75883e-41	88.7256												CD37	1.48054	6.92098	11.4244	3.20969e-27	6.42549e-25	51.0195
CXCL13	-2.7543	7.0273	-15.1829	1.31201e-43	2.56543e-41	88.3279												IL2RG	1.42253	7.11629	11.3559	6.04597e-27	1.15533e-24	50.3959
CXCL10	-2.67553	8.38181	-15.1264	2.39859e-43	4.58348e-41	87.7295												KLRB1	1.19272	5.61179	11.3458	6.64097e-27	1.24083e-24	50.3034
ITGAL	-1.8685	6.3917	-15.1218	2.52053e-43	4.70947e-41	87.6803												CD74	1.1659	11.8285	11.2835	1.17854e-26	2.15417e-24	49.7386
GIMAP4	-1.50645	8.36219	-14.8621	3.98389e-42	7.28186e-40	84.9427												BANK1	1.49191	4.44863	11.2385	1.78306e-26	3.18978e-24	49.3309
IKZF3	-1.71795	5.32219	-14.663	3.2622e-41	5.83586e-39	82.8575												LCK	1.3356	5.79988	11.2266	1.98724e-26	3.48099e-24	49.2241
SIRPG	-1.66563	5.55958	-14.6217	5.0376e-41	8.82419e-39	82.4266												CD96	1.13359	5.75804	11.1959	2.63479e-26	4.43065e-24	48.9464
C1QA	-1.52935	9.41554	-14.5469	1.10555e-40	1.89704e-38	81.6472												CD19	1.95067	5.39118	11.1629	3.56208e-26	5.87254e-24	48.6495
PYHIN1	-1.61273	5.54063	-14.5097	1.63322e-40	2.74643e-38	81.2603												LCP1	1.25495	9.26547	11.1576	3.73808e-26	6.03525e-24	48.602
TNFRSF9	-1.32257	5.02147	-14.4417	3.33103e-40	5.49162e-38	80.5536												HLA-DPA1	1.27287	10.1014	11.1557	3.80433e-26	6.03525e-24	48.5847
HLA-F	-1.46961	8.49455	-14.2566	2.29686e-39	3.71385e-37	78.6392												CD52	1.74224	7.94589	11.1164	5.44723e-26	8.44828e-24	48.2313
CORO1A	-1.75636	7.81197	-14.2408	2.70664e-39	4.29385e-37	78.4764												PLCG2	1.06846	6.32447	11.1148	5.52635e-26	8.44828e-24	48.2171
KIR2DL4	-1.16778	4.39111	-14.1783	5.18179e-39	7.97453e-37	77.8325												PTPN6	1.14462	6.56257	11.0732	8.07094e-26	1.2047e-23	47.8443
ZBED2	-1.22831	4.45854	-14.1777	5.21645e-39	7.97453e-37	77.8259												PTGER4	1.02387	6.01811	11.0719	8.16698e-26	1.2047e-23	47.8326
BTN3A1	-1.12301	6.83181	-14.1552	6.58991e-39	9.89428e-37	77.5942												APOL3	1.08198	6.35647	11.0509	9.88047e-26	1.43233e-23	47.6451
TRIM22	-1.43019	6.93615	-14.0305	2.39486e-38	3.53263e-36	76.3149												STAT4	1.01657	5.44764	11.0427	1.06464e-25	1.5172e-23	47.5716
CD74	-1.42628	11.8285	-14.0149	2.81427e-38	4.07972e-36	76.155												IL32	1.26476	7.32077	11.0157	1.36024e-25	1.90615e-23	47.3304
C1QB	-1.52427	10.2524	-13.9961	3.41709e-38	4.86965e-36	75.9626												RNASE6	1.0593	7.46855	10.9899	1.71765e-25	2.36754e-23	47.1007
BTN3A3	-1.16432	6.64942	-13.9518	5.39155e-38	7.55536e-36	75.5105												DOCK2	1.15982	6.40595	10.9398	2.70215e-25	3.66446e-23	46.6547
HLA-DRA	-1.48842	12.0884	-13.948	5.60734e-38	7.72893e-36	75.4716												WAS	1.0633	7.84366	10.9116	3.48355e-25	4.64915e-23	46.4047
GBP2	-1.4803	8.53068	-13.8826	1.09918e-37	1.46859e-35	74.8044												TXNIP	1.03947	9.55918	10.9021	3.79613e-25	4.96774e-23	46.3201
IL18BP	-1.26788	6.6699	-13.8825	1.10039e-37	1.46859e-35	74.8033												HLA-DPB1	1.20534	8.94372	10.9008	3.84043e-25	4.96774e-23	46.3087
HLA-DPA1	-1.55338	10.1014	-13.8227	2.03455e-37	2.67289e-35	74.194												CCL5	1.35893	9.26966	10.8826	4.52386e-25	5.76312e-23	46.1475
CD96	-1.37265	5.75804	-13.7645	3.69188e-37	4.77559e-35	73.6034												CD38	1.31329	5.87707	10.856	5.74743e-25	7.10653e-23	45.9119
CD48	-1.76501	7.16167	-13.7566	4.00524e-37	5.10243e-35	73.5226												MS4A6A	1.05723	7.54417	10.8527	5.92e-25	7.21382e-23	45.8828
STAT1	-1.33575	9.87007	-13.7519	4.20363e-37	5.27524e-35	73.4747												PIM2	1.24048	7.41574	10.8317	7.14947e-25	8.58754e-23	45.697
HLA-DPB1	-1.48375	8.94372	-13.6242	1.54854e-36	1.91473e-34	72.1823												MS4A1	1.80907	4.96175	10.7581	1.38157e-24	1.63609e-22	45.0487
HCP5	-1.72349	7.85097	-13.5603	2.96549e-36	3.6136e-34	71.5383												BCL11B	1.1201	5.09951	10.7402	1.6205e-24	1.89239e-22	44.8917
AIF1	-1.22087	8.05163	-13.5196	4.48698e-36	5.3895e-34	71.1279												IL7R	1.5733	6.25604	10.7288	1.7938e-24	2.06606e-22	44.7918
SPOCK2	-1.59251	7.26129	-13.4859	6.31331e-36	7.47638e-34	70.7894												CD69	1.29635	5.25403	10.7157	2.01589e-24	2.29049e-22	44.6769
P2RY10	-1.45281	4.91341	-13.4764	6.9538e-36	8.12049e-34	70.6937												GMFG	1.07953	7.9756	10.6559	3.43126e-24	3.79606e-22	44.1535
HLA-DMB	-1.30826	8.93868	-13.4313	1.09814e-35	1.26482e-33	70.2409												MFNG	1.00907	6.26418	10.6077	5.26426e-24	5.7483e-22	43.7324
IL2RG	-1.65282	7.11629	-13.3963	1.56357e-35	1.77655e-33	69.8907												SPIB	1.39835	4.83941	10.6022	5.52373e-24	5.9543e-22	43.685
CD72	-1.39097	5.59737	-13.3451	2.62199e-35	2.93942e-33	69.3784												CCDC69	1.07568	5.45941	10.4947	1.42675e-23	1.5156e-21	42.7514
PTPRC	-1.57875	6.65423	-13.2975	4.23829e-35	4.68889e-33	68.9025												GZMA	1.28753	7.22204	10.4858	1.54283e-23	1.60149e-21	42.6745
TAP2	-1.02221	7.03416	-13.0711	4.10164e-34	4.47878e-32	66.6534												IL10RA	1.0744	6.57333	10.4558	2.00642e-23	2.00833e-21	42.416
UBASH3A	-1.19242	4.60847	-13.0562	4.75969e-34	5.1307e-32	66.506												PLAC8	1.43255	5.3556	10.4543	2.03431e-23	2.01229e-21	42.4024
ITK	-1.4522	5.68495	-12.9694	1.13034e-33	1.20302e-31	65.649												TRAF3IP3	1.30214	5.23348	10.4422	2.26077e-23	2.2103e-21	42.2986
CTSS	-1.29208	8.03606	-12.8695	3.04743e-33	3.20285e-31	64.6665												CXCR3	1.19129	5.77271	10.4181	2.79336e-23	2.6996e-21	42.0905
PLEK	-1.36163	7.83523	-12.8536	3.56736e-33	3.70301e-31	64.5104												SELPLG	1.02204	6.51704	10.3606	4.61495e-23	4.35983e-21	41.5966
SLAMF7	-1.63608	6.08275	-12.8324	4.39817e-33	4.50973e-31	64.303												C3	1.59375	7.24747	10.3522	4.96571e-23	4.63907e-21	41.5246
BATF	-1.35409	6.43563	-12.8042	5.81088e-33	5.88649e-31	64.0271												RAC2	1.25757	8.42433	10.2976	7.98445e-23	7.2971e-21	41.0575
GIMAP6	-1.14757	6.11368	-12.7992	6.10538e-33	6.1112e-31	63.9781												HLA-DOA	1.3172	7.22597	10.2837	9.00604e-23	8.14224e-21	40.9391
SIT1	-1.52971	5.61802	-12.7978	6.19278e-33	6.12575e-31	63.964												UCP2	1.19564	8.4321	10.257	1.13568e-22	1.01583e-20	40.711
APOL6	-1.20514	6.19926	-12.7575	9.21288e-33	9.00719e-31	63.5705												SH2D1A	1.15147	5.56178	10.2302	1.43231e-22	1.26767e-20	40.4828
SLA	-1.1123	6.363	-12.687	1.84517e-32	1.78324e-30	62.8826												TNFRSF17	1.46056	4.95213	10.2197	1.5679e-22	1.35906e-20	40.3938
IL10RA	-1.27487	6.57333	-12.5968	4.47147e-32	4.27229e-30	62.0058												CD79B	1.63072	6.70436	10.1936	1.96434e-22	1.65161e-20	40.1721
RASGRP1	-1.23825	5.21236	-12.5819	5.1712e-32	4.88533e-30	61.8618												CD6	1.20758	5.71886	10.1839	2.13663e-22	1.77869e-20	40.0895
CD6	-1.45585	5.71886	-12.4656	1.61046e-31	1.50453e-29	60.7367												CXCL9	1.81151	8.26946	10.172	2.36713e-22	1.95126e-20	39.9887
CD53	-1.25563	7.92198	-12.4572	1.74634e-31	1.61354e-29	60.6565												METTL7A	1.10543	6.96284	10.1108	4.00403e-22	3.26853e-20	39.4719
ASCL2	-1.06031	4.83771	-12.414	2.65841e-31	2.40344e-29	60.2404												LRMP	1.22206	5.16678	10.0862	4.94647e-22	3.99903e-20	39.264
PRKCH	-1.12074	6.37569	-12.3788	3.74208e-31	3.34717e-29	59.9018												BIRC3	1.30522	6.50133	10.0701	5.67661e-22	4.54561e-20	39.1287
STAT4	-1.11471	5.44764	-12.2942	8.49066e-31	7.43641e-29	59.0904												APBB1IP	1.03227	6.33864	10.0564	6.38052e-22	5.06108e-20	39.0138
PRKCQ	-1.05459	5.22258	-12.2855	9.2404e-31	8.00962e-29	59.0066												MAP4K1	1.07676	6.02124	10.0357	7.62023e-22	5.93249e-20	38.8392
GNLY	-1.48661	5.49129	-12.2583	1.20087e-30	1.0303e-28	58.7472												LAX1	1.10255	5.11674	10.0312	7.91367e-22	6.10441e-20	38.802
STX11	-1.11641	5.76236	-12.25	1.30084e-30	1.09911e-28	58.668												LY86	1.02744	6.87225	10.0085	9.60487e-22	7.33534e-20	38.6116
MAP4K1	-1.29447	6.02124	-12.2495	1.30721e-30	1.09911e-28	58.6631												HCP5	1.29063	7.85097	10.0015	1.01991e-21	7.65659e-20	38.5526
PTPN6	-1.2379	6.56257	-12.1589	3.12676e-30	2.60295e-28	57.7996												PPP1R16B	1.10057	5.63879	9.9731	1.29863e-21	9.66271e-20	38.3151
PIM2	-1.36737	7.41574	-12.1225	4.4341e-30	3.65509e-28	57.4538												LTA	1.07024	5.14087	9.94783	1.60967e-21	1.1872e-19	38.1041
IRF8	-1.44259	7.04607	-12.0485	9.00542e-30	7.35122e-28	56.7523												GZMB	1.44241	7.28119	9.91267	2.16868e-21	1.58559e-19	37.8111
TRAT1	-1.18393	4.47581	-12.0355	1.02017e-29	8.24768e-28	56.6289												NKG7	1.31377	7.76444	9.8991	2.43269e-21	1.75975e-19	37.6981
IL21R	-1.09659	5.13342	-12.0063	1.3483e-29	1.07967e-27	56.3528												RASSF2	1.01058	7.05479	9.89832	2.44875e-21	1.75975e-19	37.6917
HCLS1	-1.19268	8.16377	-11.9947	1.50605e-29	1.19461e-27	56.2432												DENND2D	1.29566	6.6178	9.8684	3.15322e-21	2.24681e-19	37.4431
GPR65	-1.0457	5.59717	-11.9227	2.98821e-29	2.34812e-27	55.565												DNASE1L3	1.49598	4.96639	9.86208	3.32615e-21	2.35011e-19	37.3907
APOL1	-1.2461	6.95322	-11.8892	4.10438e-29	3.19533e-27	55.2508												ICAM3	1.05803	6.22272	9.83826	4.06575e-21	2.84874e-19	37.1933
HLA-DOA	-1.49896	7.22597	-11.882	4.39566e-29	3.39071e-27	55.1829												CTSS	1.0012	8.03606	9.8218	4.67033e-21	3.2211e-19	37.0571
CIITA	-1.17121	5.60611	-11.8616	5.33236e-29	4.07586e-27	54.9917												CD5	1.16906	5.35688	9.81418	4.97975e-21	3.39525e-19	36.9941
MS4A6A	-1.13644	7.54417	-11.8445	6.27303e-29	4.75168e-27	54.8309												CD1C	1.16155	5.26835	9.79212	5.99425e-21	4.03197e-19	36.8118
CCR2	-1.05449	4.85682	-11.7895	1.05496e-28	7.84964e-27	54.3164												BLK	1.18897	4.30617	9.78049	6.6087e-21	4.37527e-19	36.7159
GMFG	-1.17392	7.9756	-11.7651	1.3283e-28	9.79679e-27	54.0884												GPR18	1.03538	4.60028	9.62772	2.36568e-20	1.51837e-18	35.4629
DENND2D	-1.51535	6.6178	-11.7184	2.06129e-28	1.49408e-26	53.6534												CR2	1.77356	4.75535	9.62441	2.43145e-20	1.54876e-18	35.4359
VAMP5	-1.16505	8.97136	-11.7124	2.18076e-28	1.56716e-26	53.5977												TCL1A	1.54487	4.83767	9.61844	2.55504e-20	1.61524e-18	35.3872
RAC2	-1.40518	8.42433	-11.6825	2.88775e-28	2.05765e-26	53.3198												CLEC10A	1.10978	5.53662	9.60098	2.95299e-20	1.85289e-18	35.245
LTB	-1.84082	7.38633	-11.6317	4.6511e-28	3.28626e-26	52.8481												TNFSF10	1.09183	6.74209	9.56216	4.07183e-20	2.46302e-18	34.9294
HLA-DOB	-1.58639	5.72553	-11.6083	5.79205e-28	4.0583e-26	52.631												SYK	1.00844	6.52848	9.48112	7.93886e-20	4.7007e-18	34.2736
SOCS1	-1.11635	5.93581	-11.6059	5.92288e-28	4.11567e-26	52.6089												HLA-DMA	1.02109	9.40944	9.47837	8.1199e-20	4.77427e-18	34.2515
PTGER4	-1.05203	6.01811	-11.5506	9.92657e-28	6.78558e-26	52.0979												CCL21	2.77972	7.81043	9.45852	9.55668e-20	5.58004e-18	34.0915
ITGB7	-1.13512	5.37439	-11.5462	1.03431e-27	7.01331e-26	52.0572												SIT1	1.14305	5.61802	9.41867	1.32447e-19	7.62748e-18	33.771
WAS	-1.10694	7.84366	-11.5335	1.16382e-27	7.82835e-26	51.9405												TNFRSF13B	1.03923	4.42381	9.3813	1.79712e-19	1.00735e-17	33.4713
LST1	-1.06479	6.51835	-11.5261	1.2475e-27	8.3246e-26	51.8718												CXCL12	1.13689	7.55401	9.36005	2.13693e-19	1.17433e-17	33.3012
PTPN7	-1.13654	5.72596	-11.5157	1.37463e-27	9.10068e-26	51.7758												PRF1	1.05723	6.72271	9.29078	3.75025e-19	1.9957e-17	32.749
CXCL11	-1.62326	5.32984	-11.4887	1.76604e-27	1.16007e-25	51.5279												VCAM1	1.03896	7.22168	9.22475	6.39354e-19	3.33894e-17	32.2253
ZAP70	-1.23253	5.12151	-11.4867	1.79958e-27	1.17293e-25	51.5093												IL33	1.19471	5.38831	9.11999	1.48231e-18	7.50797e-17	31.3999
HLA-DMA	-1.21741	9.40944	-11.4738	2.02923e-27	1.31245e-25	51.3904												VPREB3	1.53366	5.27659	9.09704	1.78058e-18	8.96473e-17	31.22
SAMSN1	-1.19511	5.6442	-11.4633	2.23782e-27	1.43631e-25	51.2936												HLA-DQB1	1.24812	7.82543	9.06999	2.20892e-18	1.09897e-16	31.0084
DEF6	-1.04816	6.71548	-11.4506	2.51761e-27	1.60364e-25	51.1771												HLA-DQA1	1.47486	8.57771	8.92129	7.16821e-18	3.44402e-16	29.8534
ZBP1	-1.05166	4.77409	-11.4076	3.74915e-27	2.37014e-25	50.7831												FCER2	1.38792	4.31534	8.90322	8.26246e-18	3.9249e-16	29.7141
PPP1R16B	-1.2364	5.63879	-11.3755	5.04407e-27	3.14152e-25	50.4895												LYZ	1.33176	9.28704	8.88582	9.47222e-18	4.42458e-16	29.5801
CD52	-1.75583	7.94589	-11.3746	5.08675e-27	3.14481e-25	50.4812												LGALS2	1.09702	5.33456	8.78011	2.16347e-17	9.7275e-16	28.77
EVI2B	-1.2366	6.85728	-11.3084	9.37393e-27	5.75299e-25	49.8765												CTSW	1.04418	6.1802	8.76072	2.51538e-17	1.11901e-15	28.6222
BCL11B	-1.15747	5.09951	-11.2685	1.35293e-26	8.18374e-25	49.5135												GBP1	1.12235	7.89651	8.69735	4.10937e-17	1.79024e-15	28.1409
TNFRSF17	-1.58576	4.95213	-11.2657	1.38855e-26	8.33925e-25	49.4878												ITM2A	1.12373	7.20124	8.64487	6.15827e-17	2.57605e-15	27.7444
TNFSF10	-1.26398	6.74209	-11.2393	1.76884e-26	1.05478e-24	49.2483												MMRN1	1.02298	4.51313	8.59443	9.06964e-17	3.71988e-15	27.3649
ACSL5	-1.05119	6.03304	-11.2214	2.08536e-26	1.22613e-24	49.0855												C7	1.72249	5.91828	8.30992	7.80396e-16	2.94241e-14	25.2561
LAX1	-1.21417	5.11674	-11.216	2.1913e-26	1.27947e-24	49.0365												FGL2	1.10098	7.64349	8.20576	1.69299e-15	6.18897e-14	24.4978
CD69	-1.32767	5.25403	-11.1427	4.28452e-26	2.46741e-24	48.3733												CLU	1.11725	6.11697	7.89335	1.65275e-14	5.60337e-13	22.2681
EBI3	-1.25465	5.46186	-11.1298	4.82079e-26	2.75736e-24	48.2567												CXCR4	1.02063	7.81331	7.82526	2.69149e-14	8.87452e-13	21.7912
LCP1	-1.23027	9.26547	-11.1058	5.99859e-26	3.38498e-24	48.0405												CD24	1.44581	5.50833	7.75418	4.46234e-14	1.44305e-12	21.2969
P2RY13	-1.00234	5.19519	-11.0783	7.70317e-26	4.31788e-24	47.7931												PTGDS	1.53439	8.01656	7.66732	8.23786e-14	2.54647e-12	20.6977
CD79A	-2.10442	7.22569	-11.0323	1.17027e-25	6.51629e-24	47.3796												HLA-DQB2	1.33716	6.84352	7.60918	1.23803e-13	3.7044e-12	20.2997
BTN3A2	-1.02837	7.31078	-10.9787	1.90108e-25	1.03794e-23	46.8998												MFAP4	1.31467	6.88913	7.53335	2.09849e-13	6.14778e-12	19.7842
TRAF3IP3	-1.34727	5.23348	-10.9696	2.06414e-25	1.1197e-23	46.8184												CXCL10	1.33639	8.38181	7.44148	3.95523e-13	1.10852e-11	19.1653
APBB1IP	-1.09579	6.33864	-10.8388	6.71028e-25	3.59363e-23	45.6527												ADAMDEC1	1.15408	6.15605	7.26806	1.28696e-12	3.37094e-11	18.0138
HLA-DQA1	-1.74567	8.57771	-10.7211	1.92191e-24	1.01632e-22	44.6125												CXCL14	1.42328	6.89097	6.30276	6.08271e-10	1.1259e-08	12.0207
APOBEC3G	-1.04075	6.11106	-10.6451	3.77846e-24	1.96107e-22	43.9443												MAL	1.07784	6.83287	5.34764	1.31829e-07	1.55459e-06	6.82159
HLA-DQB1	-1.43965	7.82543	-10.622	4.63514e-24	2.39093e-22	43.7423												IL13RA2	-1.06589	5.3259	-4.17668	3.44929e-05	0.000207897	1.50671
SERPING1	-1.01178	8.59831	-10.5991	5.67857e-24	2.89366e-22	43.5416
DUSP2	-1.018	5.98665	-10.5788	6.79659e-24	3.44252e-22	43.364
ITM2A	-1.35094	7.20124	-10.552	8.60991e-24	4.33486e-22	43.1303
C2	-1.26192	7.22281	-10.4842	1.56439e-23	7.78308e-22	42.5402
CD5	-1.22974	5.35688	-10.4817	1.59914e-23	7.90917e-22	42.5185
INPP5D	-1.00671	6.05317	-10.4372	2.36203e-23	1.1614e-21	42.133
KLRB1	-1.07569	5.61179	-10.3893	3.59367e-23	1.74657e-21	41.7184
NCF1	-1.15955	5.57017	-10.3683	4.31676e-23	2.06224e-21	41.5373
CCDC69	-1.04461	5.45941	-10.3475	5.17119e-23	2.45646e-21	41.3588
AOAH	-1.06067	5.7119	-10.3442	5.32512e-23	2.51537e-21	41.3299
VNN2	-1.0012	4.87265	-10.3399	5.5258e-23	2.59558e-21	41.2933
FGL2	-1.36068	7.64349	-10.2966	8.05079e-23	3.76061e-21	40.9215
HLA-DQB2	-1.77809	6.84352	-10.2733	9.86049e-23	4.5805e-21	40.7212
GPR18	-1.08274	4.60028	-10.2223	1.53365e-22	7.00811e-21	40.2849
UCP2	-1.17353	8.4321	-10.2215	1.54366e-22	7.01573e-21	40.2785
CCND2	-1.06502	6.7644	-10.1914	2.00272e-22	9.00472e-21	40.0213
STK32B	1.23724	5.84046	10.1386	3.15335e-22	1.41029e-20	39.573
SELL	-1.55386	6.92291	-10.0746	5.46349e-22	2.43053e-20	39.0302
LILRB2	-1.02927	6.14223	-10.0652	5.91878e-22	2.61922e-20	38.9511
BIRC3	-1.28123	6.50133	-10.0364	7.56967e-22	3.33224e-20	38.7082
LTA	-1.06144	5.14087	-10.0172	8.92238e-22	3.90726e-20	38.5458
CCR7	-1.6367	6.23884	-9.99649	1.06424e-21	4.63635e-20	38.3718
MMP9	1.49256	9.2289	9.99342	1.0924e-21	4.73448e-20	38.346
ICAM3	-1.05743	6.22272	-9.98328	1.19092e-21	5.13501e-20	38.2607
CCL19	-2.22099	8.09436	-9.96297	1.41542e-21	6.07185e-20	38.0902
DENND1C	-1.00739	5.7686	-9.93262	1.83124e-21	7.7763e-20	37.8359
CCL8	-1.39726	6.55225	-9.89203	2.58245e-21	1.08026e-19	37.4966
CASP1	-1.05921	7.04515	-9.83278	4.25819e-21	1.74648e-19	37.0029
TOX	-1.01039	4.83818	-9.79244	5.97815e-21	2.42823e-19	36.668
CLEC10A	-1.1002	5.53662	-9.66381	1.75243e-20	6.95022e-19	35.6066
CD37	-1.23004	6.92098	-9.63677	2.19438e-20	8.62166e-19	35.3847
SKAP1	-1.13325	5.97995	-9.57997	3.51425e-20	1.36165e-18	34.92
LYZ	-1.39194	9.28704	-9.42953	1.21187e-19	4.56922e-18	33.6989
HLA-DRB6	-1.38975	8.34144	-9.40827	1.44204e-19	5.38873e-18	33.5274
HLA-C	-1.11895	10.1481	-9.11413	1.55334e-18	5.58139e-17	31.1838
LGALS2	-1.09792	5.33456	-8.92186	7.13625e-18	2.45908e-16	29.6813
IFI44L	-1.24735	6.25085	-8.8503	1.25115e-17	4.19109e-16	29.1283
PCOLCE	1.24318	8.62839	8.81756	1.6159e-17	5.37017e-16	28.8763
HLA-G	-1.17246	7.04375	-8.74267	2.89361e-17	9.54097e-16	28.3025
GZMM	-1.05017	5.47317	-8.71322	3.63485e-17	1.18918e-15	28.078
IFI27	-1.48463	9.23928	-8.66375	5.32515e-17	1.72207e-15	27.702
CD19	-1.48695	5.39118	-8.63956	6.41508e-17	2.0587e-15	27.5187
CD79B	-1.35142	6.70436	-8.5771	1.03564e-16	3.28591e-15	27.0472
ISG20	-1.04304	7.51109	-8.55056	1.26837e-16	4.0092e-15	26.8477
PLAC8	-1.15369	5.3556	-8.54819	1.29153e-16	4.06711e-15	26.8299
HEYL	1.02108	6.03378	8.16043	2.36607e-15	6.90762e-14	23.9696
EMILIN1	1.18262	7.34256	8.10078	3.66783e-15	1.04186e-13	23.5387
SLAMF1	-1.0602	4.96287	-8.0025	7.51208e-15	2.0641e-13	22.8343
NID1	1.02378	7.14579	7.94721	1.12117e-14	3.0214e-13	22.4409
MMP13	1.29143	4.39162	7.86165	2.07484e-14	5.401e-13	21.8364
MS4A1	-1.2671	4.96175	-7.65054	9.26811e-14	2.27855e-12	20.3673
IRF4	-1.03639	6.67334	-7.62246	1.12828e-13	2.75772e-12	20.1743
GPC1	1.16287	6.35969	7.57914	1.52662e-13	3.67788e-12	19.8777
PTGDS	-1.48162	8.01656	-7.51702	2.34989e-13	5.48831e-12	19.4546
SRPX2	1.04404	5.49962	7.29167	1.09743e-12	2.42184e-11	17.944
ADAMDEC1	-1.09025	6.15605	-6.97122	9.21362e-12	1.8667e-10	15.8612
SEMA3A	1.00956	5.17914	6.81344	2.55407e-11	4.9941e-10	14.8643
MFAP2	1.08589	6.4706	6.8085	2.63618e-11	5.13079e-10	14.8334
COL9A3	1.07016	5.67909	6.67004	6.34763e-11	1.17845e-09	13.975
PLA1A	-1.51308	7.45419	-6.59176	1.03654e-10	1.85826e-09	13.4962
EDN3	1.58265	4.40548	6.52709	1.5488e-10	2.70734e-09	13.1044
COL8A1	1.02694	5.48318	6.48857	1.96425e-10	3.3705e-09	12.8726
PLA2G2D	-1.21045	6.06392	-6.41545	3.07442e-10	5.15963e-09	12.4357
THBS2	1.13229	8.52156	6.18124	1.25553e-09	1.95854e-08	11.0651
CYTL1	1.08146	5.80485	6.06668	2.45987e-09	3.61584e-08	10.4108
CDH2	1.10035	6.07318	5.95667	4.64703e-09	6.44756e-08	9.79244
GAP43	1.08165	4.69073	5.95197	4.77377e-09	6.6125e-08	9.76629
NPTX2	1.49538	5.44785	5.87717	7.31472e-09	9.77776e-08	9.35181
MAL	-1.12811	6.83287	-5.68276	2.17124e-08	2.61676e-07	8.29633
CCL21	-1.48491	7.81043	-5.13006	4.0467e-07	3.69432e-06	5.46905
SPP1	1.03578	10.1079	5.08014	5.20557e-07	4.65126e-06	5.2265
CDH1	-1.1558	6.85158	-4.84823	1.63157e-06	1.28328e-05	4.12823
MLANA	-1.36095	9.24155	-4.55334	6.53215e-06	4.39027e-05	2.79979
DCT	-1.14331	7.70148	-3.93628	9.35913e-05	0.000473191	0.271489
TYR	-1.01584	8.90695	-3.76583	0.000184243	0.000848367	-0.365847

## Sheet: S4
Table S4 ICI signature genes A and B
Gene	ICI-signature-group
CD8A	A
NKG7	A
LAG3	A
PRF1	A
CCL5	A
GZMA	A
IRF1	A
GZMH	A
CD3D	A
CD2	A
IL2RB	A
GZMK	A
CD7	A
CD247	A
GZMB	A
PSMB9	A
IFNG	A
CD3G	A
PSMB10	A
IL12RB1	A
APOL3	A
IL32	A
CXCR3	A
CXCL9	A
GBP1	A
CD38	A
CTSW	A
CD3E	A
TAP1	A
KLRD1	A
CXCR6	A
SH2D1A	A
LCK	A
CST7	A
PSMB8	A
GCH1	A
UBE2L6	A
ICOS	A
CXCL13	A
CXCL10	A
ITGAL	A
GIMAP4	A
IKZF3	A
SIRPG	A
C1QA	A
TNFRSF9	A
CORO1A	A
ZBED2	A
BTN3A1	A
TRIM22	A
CD74	A
C1QB	A
BTN3A3	A
GBP2	A
IL18BP	A
CD96	A
CD48	A
STAT1	A
HCP5	A
AIF1	A
SPOCK2	A
P2RY10	A
IL2RG	A
CD72	A
PTPRC	A
TAP2	A
UBASH3A	A
ITK	A
CTSS	A
PLEK	A
BATF	A
GIMAP6	A
SIT1	A
APOL6	A
SLA	A
IL10RA	A
CD6	A
CD53	A
PRKCH	A
STAT4	A
GNLY	A
STX11	A
MAP4K1	A
PTPN6	A
PIM2	A
IRF8	A
TRAT1	A
IL21R	A
HCLS1	A
GPR65	A
APOL1	A
CIITA	A
MS4A6A	A
CCR2	A
GMFG	A
DENND2D	A
VAMP5	A
RAC2	A
LTB	A
SOCS1	A
PTGER4	A
ITGB7	A
WAS	A
LST1	A
PTPN7	A
CXCL11	A
ZAP70	A
SAMSN1	A
DEF6	A
ZBP1	A
PPP1R16B	A
CD52	A
EVI2B	A
BCL11B	A
TNFRSF17	A
TNFSF10	A
ACSL5	A
LAX1	A
CD69	A
EBI3	A
LCP1	A
P2RY13	A
CD79A	A
TRAF3IP3	A
APBB1IP	A
APOBEC3G	A
SERPING1	A
ITM2A	A
C2	A
CD5	A
INPP5D	A
KLRB1	A
NCF1	A
AOAH	A
VNN2	A
FGL2	A
GPR18	A
UCP2	A
CCND2	A
SELL	A
LILRB2	A
BIRC3	A
LTA	A
CCR7	A
ICAM3	A
CCL19	A
DENND1C	A
CCL8	A
CASP1	A
TOX	A
CLEC10A	A
CD37	A
SKAP1	A
LYZ	A
LGALS2	A
IFI44L	A
IFI27	A
CD19	A
CD79B	A
ISG20	A
PLAC8	A
SLAMF1	A
MS4A1	A
ADAMDEC1	A
CCL21	A
TNFAIP8	A
BANK1	A
PLCG2	A
RNASE6	A
DOCK2	A
IL7R	A
MFNG	A
SPIB	A
SELPLG	A
LRMP	A
LY86	A
DNASE1L3	A
CD1C	A
BLK	A
CR2	A
TCL1A	A
SYK	A
TNFRSF13B	A
VCAM1	A
VPREB3	A
FCER2	A
C7	A
CXCR4	A
MFAP4	A
STK32B	B
PCOLCE	B
HEYL	B
NID1	B
MMP13	B
GPC1	B
SRPX2	B
SEMA3A	B
MFAP2	B
COL9A3	B
EDN3	B
CYTL1	B
CDH2	B
GAP43	B
NPTX2	B
MLANA	B
DCT	B
TYR	B
GAPDHS	B
BIRC7	B
GPR143	B
GDF15	B

## Sheet: S5
Table S5 ICI score of 993 melanoma sample
ID	GPL	score	group
GSM1131587	GSE46517	3.65369	High
GSM1131588	GSE46517	-13.2107	Low
GSM1131589	GSE46517	-14.8308	Low
GSM1131590	GSE46517	-6.42503	Low
GSM1131591	GSE46517	-4.30935	Low
GSM1131592	GSE46517	-12.8576	Low
GSM1131593	GSE46517	-2.60199	Low
GSM1131594	GSE46517	-0.848834	Low
GSM1131595	GSE46517	-2.17916	Low
GSM1131596	GSE46517	-2.40267	Low
GSM1131597	GSE46517	0.0719311	Low
GSM1131598	GSE46517	2.44557	High
GSM1131599	GSE46517	6.79778	High
GSM1131600	GSE46517	-0.703223	Low
GSM1131601	GSE46517	-6.49718	Low
GSM1131602	GSE46517	-9.69714	Low
GSM1131603	GSE46517	-5.2088	Low
GSM1131604	GSE46517	1.72563	High
GSM1131605	GSE46517	-1.14389	Low
GSM1131606	GSE46517	-10.7	Low
GSM1131607	GSE46517	4.08609	High
GSM1131608	GSE46517	-3.64989	Low
GSM1131609	GSE46517	-8.42045	Low
GSM1131610	GSE46517	-7.55549	Low
GSM1131611	GSE46517	-9.33375	Low
GSM1131612	GSE46517	-1.41122	Low
GSM1131613	GSE46517	11.2001	High
GSM1131614	GSE46517	-7.97512	Low
GSM1131615	GSE46517	19.1134	High
GSM1131616	GSE46517	19.4365	High
GSM1131617	GSE46517	-8.38134	Low
GSM1131618	GSE46517	25.5028	High
GSM1131619	GSE46517	-13.5388	Low
GSM1131620	GSE46517	-2.36308	Low
GSM1131621	GSE46517	-6.88197	Low
GSM1131622	GSE46517	13.1392	High
GSM1131623	GSE46517	-8.14897	Low
GSM1131624	GSE46517	24.2339	High
GSM1131625	GSE46517	19.8482	High
GSM1131626	GSE46517	-11.8153	Low
GSM1131627	GSE46517	20.6006	High
GSM1131628	GSE46517	15.1793	High
GSM1131629	GSE46517	8.03009	High
GSM1131630	GSE46517	8.51015	High
GSM1131631	GSE46517	8.02461	High
GSM1131632	GSE46517	1.69042	High
GSM1131633	GSE46517	-4.68242	Low
GSM1131634	GSE46517	-11.5984	Low
GSM1131635	GSE46517	3.53393	High
GSM1131636	GSE46517	2.42232	High
GSM1131637	GSE46517	-11.1493	Low
GSM1131638	GSE46517	-12.3856	Low
GSM1131639	GSE46517	7.44969	High
GSM1131640	GSE46517	5.6921	High
GSM1131641	GSE46517	-11.711	Low
GSM1131642	GSE46517	-14.7616	Low
GSM1131643	GSE46517	7.19676	High
GSM1131644	GSE46517	-0.550589	Low
GSM1131645	GSE46517	-8.72633	Low
GSM1131646	GSE46517	8.59101	High
GSM1131647	GSE46517	3.23351	High
GSM1131648	GSE46517	6.87746	High
GSM1131649	GSE46517	8.94538	High
GSM1131650	GSE46517	2.46054	High
GSM1131651	GSE46517	-10.8062	Low
GSM1131652	GSE46517	1.55627	High
GSM1131653	GSE46517	-4.35692	Low
GSM1131654	GSE46517	-1.68204	Low
GSM1131655	GSE46517	-2.5144	Low
GSM1131656	GSE46517	-1.32253	Low
GSM1131657	GSE46517	10.8961	High
GSM1131658	GSE46517	11.3416	High
GSM1131659	GSE46517	-8.51859	Low
GSM1131660	GSE46517	14.3523	High
GSM1131661	GSE46517	-2.03583	Low
GSM1131662	GSE46517	-6.49904	Low
GSM1131663	GSE46517	4.23853	High
GSM1131664	GSE46517	-8.37456	Low
GSM1131665	GSE46517	-3.31854	Low
GSM1131666	GSE46517	-5.89121	Low
GSM1131667	GSE46517	6.79142	High
GSM1131668	GSE46517	-2.80569	Low
GSM1131669	GSE46517	-5.47004	Low
GSM1315904	GSE54467	-0.181826	Low
GSM1315905	GSE54467	-15.3861	Low
GSM1315906	GSE54467	-16.0409	Low
GSM1315907	GSE54467	13.7623	High
GSM1315908	GSE54467	-8.06145	Low
GSM1315909	GSE54467	-11.8028	Low
GSM1315910	GSE54467	3.53651	High
GSM1315911	GSE54467	-14.1235	Low
GSM1315912	GSE54467	-13.7916	Low
GSM1315913	GSE54467	-7.24597	Low
GSM1315914	GSE54467	-15.3667	Low
GSM1315915	GSE54467	9.09534	High
GSM1315916	GSE54467	-10.091	Low
GSM1315917	GSE54467	-5.54893	Low
GSM1315918	GSE54467	12.9774	High
GSM1315919	GSE54467	-7.52441	Low
GSM1315920	GSE54467	-13.1988	Low
GSM1315921	GSE54467	16.7157	High
GSM1315922	GSE54467	18.9016	High
GSM1315923	GSE54467	6.15166	High
GSM1315924	GSE54467	12.5788	High
GSM1315925	GSE54467	1.22129	High
GSM1315926	GSE54467	-13.3043	Low
GSM1315927	GSE54467	-0.461653	Low
GSM1315928	GSE54467	-14.9793	Low
GSM1315929	GSE54467	-8.08193	Low
GSM1315930	GSE54467	3.18494	High
GSM1315931	GSE54467	1.82207	High
GSM1315932	GSE54467	-16.2095	Low
GSM1315933	GSE54467	5.75008	High
GSM1315934	GSE54467	-6.00889	Low
GSM1315935	GSE54467	-7.18341	Low
GSM1315936	GSE54467	-9.35748	Low
GSM1315937	GSE54467	-9.90914	Low
GSM1315938	GSE54467	-2.47684	Low
GSM1315939	GSE54467	-5.40395	Low
GSM1315940	GSE54467	18.479	High
GSM1315941	GSE54467	10.1681	High
GSM1315942	GSE54467	1.2168	High
GSM1315943	GSE54467	14.1911	High
GSM1315944	GSE54467	11.1719	High
GSM1315945	GSE54467	-5.45905	Low
GSM1315946	GSE54467	3.18622	High
GSM1315947	GSE54467	-7.45419	Low
GSM1315948	GSE54467	-14.0303	Low
GSM1315949	GSE54467	18.3171	High
GSM1315950	GSE54467	-3.06252	Low
GSM1315951	GSE54467	-6.95336	Low
GSM1315952	GSE54467	-13.9681	Low
GSM1315953	GSE54467	20.195	High
GSM1315954	GSE54467	-5.38452	Low
GSM1315955	GSE54467	-0.85968	Low
GSM1315956	GSE54467	18.5991	High
GSM1315957	GSE54467	13.8811	High
GSM1315958	GSE54467	-3.08078	Low
GSM1315959	GSE54467	4.13782	High
GSM1315960	GSE54467	16.4889	High
GSM1315961	GSE54467	6.43556	High
GSM1315962	GSE54467	8.85763	High
GSM1315963	GSE54467	0.805297	High
GSM1315964	GSE54467	-3.88069	Low
GSM1315965	GSE54467	3.77732	High
GSM1315966	GSE54467	4.13125	High
GSM1315967	GSE54467	1.32258	High
GSM1315968	GSE54467	11.6716	High
GSM1315969	GSE54467	-1.26608	Low
GSM1315970	GSE54467	-10.3617	Low
GSM1315971	GSE54467	27.0438	High
GSM1315972	GSE54467	10.0225	High
GSM1315973	GSE54467	-2.86708	Low
GSM1315974	GSE54467	4.80512	High
GSM1315975	GSE54467	-8.18257	Low
GSM1315976	GSE54467	8.57649	High
GSM1315977	GSE54467	-0.532591	Low
GSM1315978	GSE54467	-7.65644	Low
GSM1315979	GSE54467	-9.15722	Low
GSM1315980	GSE54467	-4.27751	Low
GSM1315981	GSE54467	-8.04798	Low
GSM1315982	GSE54467	5.22797	High
GSM1437254	GSE59455	-3.52887	Low
GSM1437256	GSE59455	7.41097	High
GSM1437257	GSE59455	1.43105	High
GSM1437258	GSE59455	-6.46143	Low
GSM1437259	GSE59455	2.04663	High
GSM1437261	GSE59455	3.76995	High
GSM1437262	GSE59455	-8.88015	Low
GSM1437263	GSE59455	4.17746	High
GSM1437264	GSE59455	13.8417	High
GSM1437265	GSE59455	0.812265	High
GSM1437266	GSE59455	0.487304	High
GSM1437267	GSE59455	-4.95743	Low
GSM1437268	GSE59455	1.96476	High
GSM1437269	GSE59455	12.0218	High
GSM1437270	GSE59455	-5.86605	Low
GSM1437271	GSE59455	-3.27866	Low
GSM1437272	GSE59455	10.9157	High
GSM1437273	GSE59455	-2.00267	Low
GSM1437274	GSE59455	-10.3899	Low
GSM1437275	GSE59455	10.3391	High
GSM1437276	GSE59455	-5.96211	Low
GSM1437277	GSE59455	-14.0427	Low
GSM1437278	GSE59455	-2.15646	Low
GSM1437279	GSE59455	-2.00265	Low
GSM1437280	GSE59455	4.04885	High
GSM1437281	GSE59455	6.32223	High
GSM1437282	GSE59455	7.24843	High
GSM1437284	GSE59455	-11.1136	Low
GSM1437285	GSE59455	-9.40735	Low
GSM1437286	GSE59455	4.69043	High
GSM1437287	GSE59455	1.84661	High
GSM1437288	GSE59455	1.04406	High
GSM1437289	GSE59455	0.465492	High
GSM1437290	GSE59455	0.651472	High
GSM1437291	GSE59455	10.2737	High
GSM1437292	GSE59455	5.1342	High
GSM1437293	GSE59455	8.73041	High
GSM1437294	GSE59455	-9.3165	Low
GSM1437295	GSE59455	2.94453	High
GSM1437296	GSE59455	-1.41996	Low
GSM1437297	GSE59455	6.77615	High
GSM1437298	GSE59455	2.53129	High
GSM1437299	GSE59455	-4.19415	Low
GSM1437300	GSE59455	-2.60904	Low
GSM1437301	GSE59455	-5.77894	Low
GSM1437302	GSE59455	-7.30666	Low
GSM1437303	GSE59455	8.9304	High
GSM1437304	GSE59455	12.1915	High
GSM1437305	GSE59455	-3.15613	Low
GSM1437306	GSE59455	-8.4699	Low
GSM1437307	GSE59455	2.39707	High
GSM1437308	GSE59455	12.3306	High
GSM1437309	GSE59455	1.91862	High
GSM1437310	GSE59455	-1.00589	Low
GSM1437311	GSE59455	11.5592	High
GSM1437312	GSE59455	-3.19336	Low
GSM1437313	GSE59455	-7.5989	Low
GSM1437314	GSE59455	-7.69282	Low
GSM1437315	GSE59455	-7.1736	Low
GSM1437316	GSE59455	1.70444	High
GSM1437317	GSE59455	5.27284	High
GSM1437319	GSE59455	-1.93897	Low
GSM1437320	GSE59455	-12.4002	Low
GSM1437321	GSE59455	-13.6131	Low
GSM1437322	GSE59455	5.37653	High
GSM1437323	GSE59455	-8.28583	Low
GSM1437325	GSE59455	4.11358	High
GSM1437326	GSE59455	-6.05783	Low
GSM1437328	GSE59455	5.34872	High
GSM1437329	GSE59455	6.3413	High
GSM1437330	GSE59455	13.3724	High
GSM1437331	GSE59455	4.13653	High
GSM1437332	GSE59455	6.11674	High
GSM1437333	GSE59455	10.7545	High
GSM1437334	GSE59455	-3.65147	Low
GSM1437335	GSE59455	-0.0338338	Low
GSM1437336	GSE59455	-3.47775	Low
GSM1437337	GSE59455	14.343	High
GSM1437338	GSE59455	-2.41634	Low
GSM1437339	GSE59455	3.72802	High
GSM1437341	GSE59455	3.66284	High
GSM1437342	GSE59455	10.5086	High
GSM1437343	GSE59455	-2.28906	Low
GSM1437344	GSE59455	3.61826	High
GSM1437346	GSE59455	0.658495	High
GSM1437347	GSE59455	-0.38196	Low
GSM1437348	GSE59455	-1.35467	Low
GSM1437349	GSE59455	0.980461	High
GSM1437350	GSE59455	8.225	High
GSM1437351	GSE59455	-8.89638	Low
GSM1437352	GSE59455	-2.55579	Low
GSM1437353	GSE59455	-2.06537	Low
GSM1437354	GSE59455	-8.94432	Low
GSM1437355	GSE59455	-0.600434	Low
GSM1437357	GSE59455	7.82583	High
GSM1437360	GSE59455	-13.6123	Low
GSM1437361	GSE59455	-10.6011	Low
GSM1437364	GSE59455	-10.1584	Low
GSM1437367	GSE59455	-16.2966	Low
GSM1437368	GSE59455	1.21384	High
GSM1437369	GSE59455	-3.10913	Low
GSM1437370	GSE59455	-7.07901	Low
GSM1437371	GSE59455	5.42847	High
GSM1437372	GSE59455	-11.6807	Low
GSM1437373	GSE59455	-1.36668	Low
GSM1437374	GSE59455	10.9974	High
GSM1437375	GSE59455	-7.58723	Low
GSM1437376	GSE59455	-3.8705	Low
GSM1437378	GSE59455	-6.84413	Low
GSM1437379	GSE59455	-4.43348	Low
GSM1437381	GSE59455	-0.641573	Low
GSM1437383	GSE59455	8.95192	High
GSM1437384	GSE59455	-13.5297	Low
GSM1437385	GSE59455	0.913859	High
GSM1437386	GSE59455	4.27134	High
GSM1437387	GSE59455	-5.82506	Low
GSM1437388	GSE59455	-3.0453	Low
GSM1437389	GSE59455	-7.29028	Low
GSM1437391	GSE59455	-1.71238	Low
GSM1437392	GSE59455	12.9697	High
GSM1437393	GSE59455	-1.60095	Low
GSM1437394	GSE59455	-0.445849	Low
GSM1608593	GSE65904	10.6542	High
GSM1608594	GSE65904	17.4235	High
GSM1608595	GSE65904	-9.4044	Low
GSM1608596	GSE65904	11.6935	High
GSM1608597	GSE65904	-18.5257	Low
GSM1608598	GSE65904	19.0705	High
GSM1608599	GSE65904	-3.36054	Low
GSM1608600	GSE65904	4.568	High
GSM1608601	GSE65904	-6.28827	Low
GSM1608602	GSE65904	-4.13667	Low
GSM1608603	GSE65904	-3.62158	Low
GSM1608604	GSE65904	-3.73736	Low
GSM1608605	GSE65904	-5.28261	Low
GSM1608606	GSE65904	18.1297	High
GSM1608607	GSE65904	-7.18893	Low
GSM1608608	GSE65904	-7.83636	Low
GSM1608609	GSE65904	4.49042	High
GSM1608610	GSE65904	-0.353998	Low
GSM1608611	GSE65904	1.52492	High
GSM1608612	GSE65904	3.03439	High
GSM1608613	GSE65904	6.73747	High
GSM1608614	GSE65904	2.2915	High
GSM1608615	GSE65904	-15.4003	Low
GSM1608616	GSE65904	6.42341	High
GSM1608617	GSE65904	-10.0697	Low
GSM1608619	GSE65904	-12.7893	Low
GSM1608620	GSE65904	-14.7957	Low
GSM1608621	GSE65904	-12.1211	Low
GSM1608622	GSE65904	-1.4923	Low
GSM1608623	GSE65904	21.2027	High
GSM1608624	GSE65904	-7.95473	Low
GSM1608625	GSE65904	20.6935	High
GSM1608626	GSE65904	20.0378	High
GSM1608627	GSE65904	-9.67827	Low
GSM1608628	GSE65904	-11.8702	Low
GSM1608629	GSE65904	-15.0832	Low
GSM1608630	GSE65904	-9.97267	Low
GSM1608631	GSE65904	3.33294	High
GSM1608632	GSE65904	2.12706	High
GSM1608633	GSE65904	10.0078	High
GSM1608634	GSE65904	20.7259	High
GSM1608635	GSE65904	-9.35687	Low
GSM1608636	GSE65904	-15.0814	Low
GSM1608637	GSE65904	-15.957	Low
GSM1608638	GSE65904	-5.42001	Low
GSM1608639	GSE65904	19.786	High
GSM1608640	GSE65904	-12.2499	Low
GSM1608641	GSE65904	2.68506	High
GSM1608642	GSE65904	21.8074	High
GSM1608643	GSE65904	-10.5669	Low
GSM1608644	GSE65904	-14.6558	Low
GSM1608645	GSE65904	-6.0106	Low
GSM1608646	GSE65904	-1.36506	Low
GSM1608647	GSE65904	-2.21042	Low
GSM1608648	GSE65904	6.31792	High
GSM1608649	GSE65904	-4.11613	Low
GSM1608650	GSE65904	-1.86911	Low
GSM1608651	GSE65904	-12.4352	Low
GSM1608652	GSE65904	15.6634	High
GSM1608653	GSE65904	8.85377	High
GSM1608654	GSE65904	-13.5385	Low
GSM1608655	GSE65904	-4.80248	Low
GSM1608656	GSE65904	11.263	High
GSM1608657	GSE65904	7.75275	High
GSM1608658	GSE65904	9.22217	High
GSM1608659	GSE65904	-2.44354	Low
GSM1608660	GSE65904	-14.1512	Low
GSM1608661	GSE65904	-7.21705	Low
GSM1608662	GSE65904	0.366181	Low
GSM1608663	GSE65904	-5.87619	Low
GSM1608664	GSE65904	-10.1294	Low
GSM1608665	GSE65904	1.56417	High
GSM1608666	GSE65904	28.2793	High
GSM1608667	GSE65904	-9.9308	Low
GSM1608668	GSE65904	-13.288	Low
GSM1608669	GSE65904	-13.8083	Low
GSM1608670	GSE65904	6.52822	High
GSM1608671	GSE65904	9.76669	High
GSM1608672	GSE65904	-8.17078	Low
GSM1608673	GSE65904	-7.22369	Low
GSM1608674	GSE65904	-11.5319	Low
GSM1608675	GSE65904	-7.18801	Low
GSM1608676	GSE65904	1.95266	High
GSM1608677	GSE65904	3.91475	High
GSM1608678	GSE65904	-2.69804	Low
GSM1608679	GSE65904	-4.47839	Low
GSM1608680	GSE65904	0.598199	High
GSM1608681	GSE65904	-10.8627	Low
GSM1608682	GSE65904	5.46568	High
GSM1608683	GSE65904	-13.1553	Low
GSM1608684	GSE65904	13.064	High
GSM1608685	GSE65904	-10.7724	Low
GSM1608686	GSE65904	-10.118	Low
GSM1608687	GSE65904	12.185	High
GSM1608688	GSE65904	1.6223	High
GSM1608689	GSE65904	-11.4366	Low
GSM1608690	GSE65904	-4.95273	Low
GSM1608691	GSE65904	-5.2335	Low
GSM1608692	GSE65904	-5.4867	Low
GSM1608693	GSE65904	7.4577	High
GSM1608694	GSE65904	-13.0782	Low
GSM1608695	GSE65904	9.33864	High
GSM1608696	GSE65904	17.6104	High
GSM1608697	GSE65904	-0.824616	Low
GSM1608698	GSE65904	10.8433	High
GSM1608699	GSE65904	-8.23989	Low
GSM1608700	GSE65904	-3.04493	Low
GSM1608701	GSE65904	4.80556	High
GSM1608702	GSE65904	-11.4835	Low
GSM1608703	GSE65904	16.834	High
GSM1608704	GSE65904	-16.5394	Low
GSM1608705	GSE65904	15.7811	High
GSM1608706	GSE65904	-9.32563	Low
GSM1608707	GSE65904	-3.33161	Low
GSM1608708	GSE65904	22.689	High
GSM1608709	GSE65904	17.6495	High
GSM1608710	GSE65904	-16.9023	Low
GSM1608711	GSE65904	5.90749	High
GSM1608712	GSE65904	-9.41572	Low
GSM1608713	GSE65904	27.2493	High
GSM1608714	GSE65904	-11.0141	Low
GSM1608715	GSE65904	22.8624	High
GSM1608716	GSE65904	-16.7306	Low
GSM1608717	GSE65904	-6.79395	Low
GSM1608718	GSE65904	5.9069	High
GSM1608719	GSE65904	15.2878	High
GSM1608720	GSE65904	16.7746	High
GSM1608721	GSE65904	-8.73301	Low
GSM1608722	GSE65904	2.48288	High
GSM1608723	GSE65904	-3.77821	Low
GSM1608724	GSE65904	-1.7129	Low
GSM1608725	GSE65904	9.53868	High
GSM1608726	GSE65904	-0.758392	Low
GSM1608727	GSE65904	11.902	High
GSM1608728	GSE65904	-10.2329	Low
GSM1608729	GSE65904	-17.4087	Low
GSM1608730	GSE65904	11.3496	High
GSM1608731	GSE65904	14.6917	High
GSM1608732	GSE65904	24.8791	High
GSM1608733	GSE65904	-15.1472	Low
GSM1608734	GSE65904	-15.2706	Low
GSM1608735	GSE65904	-14.1797	Low
GSM1608736	GSE65904	-3.39403	Low
GSM1608737	GSE65904	-11.1325	Low
GSM1608739	GSE65904	1.6377	High
GSM1608740	GSE65904	-4.55413	Low
GSM1608741	GSE65904	-9.19152	Low
GSM1608742	GSE65904	-12.0929	Low
GSM1608743	GSE65904	-13.6277	Low
GSM1608744	GSE65904	-13.2283	Low
GSM1608745	GSE65904	9.60333	High
GSM1608746	GSE65904	10.7278	High
GSM1608747	GSE65904	0.399673	Low
GSM1608748	GSE65904	7.23793	High
GSM1608749	GSE65904	14.6572	High
GSM1608750	GSE65904	19.4504	High
GSM1608751	GSE65904	-7.64549	Low
GSM1608752	GSE65904	-12.9556	Low
GSM1608753	GSE65904	15.5564	High
GSM1608754	GSE65904	7.40465	High
GSM1608755	GSE65904	0.879269	High
GSM1608756	GSE65904	-4.95501	Low
GSM1608757	GSE65904	-2.84046	Low
GSM1608758	GSE65904	-6.27581	Low
GSM1608759	GSE65904	-4.79621	Low
GSM1608760	GSE65904	-8.24545	Low
GSM1608761	GSE65904	0.891229	High
GSM1608762	GSE65904	-4.56098	Low
GSM1608763	GSE65904	16.9241	High
GSM1608764	GSE65904	7.68973	High
GSM1608765	GSE65904	7.67393	High
GSM1608766	GSE65904	-11.463	Low
GSM1608767	GSE65904	-5.45103	Low
GSM1608768	GSE65904	7.30575	High
GSM1608769	GSE65904	5.68978	High
GSM1608770	GSE65904	12.7716	High
GSM1608771	GSE65904	-1.59368	Low
GSM1608772	GSE65904	-8.21842	Low
GSM1608773	GSE65904	13.6914	High
GSM1608774	GSE65904	-13.0267	Low
GSM1608775	GSE65904	-5.03874	Low
GSM1608777	GSE65904	-2.11371	Low
GSM1608778	GSE65904	-11.4382	Low
GSM1608779	GSE65904	5.51596	High
GSM1608780	GSE65904	-8.1027	Low
GSM1608781	GSE65904	18.483	High
GSM1608782	GSE65904	24.4087	High
GSM1608783	GSE65904	1.01822	High
GSM1608784	GSE65904	-2.93809	Low
GSM1608785	GSE65904	3.65747	High
GSM1608786	GSE65904	27.6769	High
GSM1608787	GSE65904	-11.4393	Low
GSM1608788	GSE65904	-14.2562	Low
GSM1608789	GSE65904	-4.8045	Low
GSM1608790	GSE65904	-8.8173	Low
GSM1608791	GSE65904	2.95606	High
GSM1608792	GSE65904	12.5179	High
GSM1608793	GSE65904	24.2707	High
GSM1608794	GSE65904	9.03839	High
GSM1608795	GSE65904	9.46717	High
GSM1608796	GSE65904	4.19261	High
GSM1608798	GSE65904	-1.92922	Low
GSM1608799	GSE65904	10.9609	High
GSM1608800	GSE65904	-10.0544	Low
GSM1608801	GSE65904	0.618237	High
GSM1608802	GSE65904	-3.8064	Low
GSM1608803	GSE65904	-14.7054	Low
GSM1608804	GSE65904	-2.64566	Low
GSM1608805	GSE65904	4.69018	High
GSM1608806	GSE65904	7.49693	High
GSM476606	GSE19234	5.31313	High
GSM476607	GSE19234	6.91392	High
GSM476608	GSE19234	17.4196	High
GSM476609	GSE19234	26.6884	High
GSM476610	GSE19234	-0.545219	Low
GSM476611	GSE19234	10.4813	High
GSM476612	GSE19234	-3.30048	Low
GSM476613	GSE19234	-15.2455	Low
GSM476614	GSE19234	-10.6883	Low
GSM476615	GSE19234	8.24852	High
GSM476616	GSE19234	26.0614	High
GSM476617	GSE19234	-7.508	Low
GSM476618	GSE19234	-7.80334	Low
GSM476619	GSE19234	-13.8949	Low
GSM476620	GSE19234	-21.9312	Low
GSM476621	GSE19234	5.24838	High
GSM476622	GSE19234	17.4885	High
GSM476623	GSE19234	-9.83135	Low
GSM476624	GSE19234	-4.71081	Low
GSM476625	GSE19234	9.56182	High
GSM476626	GSE19234	-17.4035	Low
GSM476627	GSE19234	-16.9509	Low
GSM476628	GSE19234	-4.17937	Low
GSM476629	GSE19234	-1.45608	Low
GSM476630	GSE19234	-4.30267	Low
GSM476631	GSE19234	-0.446528	Low
GSM476632	GSE19234	1.65532	High
GSM476633	GSE19234	0.955879	High
GSM476634	GSE19234	-1.68755	Low
GSM476635	GSE19234	1.00659	High
GSM476636	GSE19234	8.84841	High
GSM476637	GSE19234	3.28428	High
GSM476638	GSE19234	4.84929	High
GSM476639	GSE19234	-8.26788	Low
GSM476640	GSE19234	8.33533	High
GSM476641	GSE19234	-11.6547	Low
GSM476642	GSE19234	-0.925255	Low
GSM476643	GSE19234	5.93822	High
GSM476644	GSE19234	7.43647	High
GSM476645	GSE19234	12.6529	High
GSM476646	GSE19234	-15.2463	Low
GSM476647	GSE19234	-7.99086	Low
GSM476648	GSE19234	-4.56216	Low
GSM476649	GSE19234	-11.2974	Low
TCGA-3N-A9WB	TCGA	-17.2865	Low
TCGA-3N-A9WC	TCGA	12.4305	High
TCGA-3N-A9WD	TCGA	5.36234	High
TCGA-BF-A1PU	TCGA	-16.7733	Low
TCGA-BF-A1PV	TCGA	-13.9376	Low
TCGA-BF-A1PX	TCGA	11.5716	High
TCGA-BF-A1PZ	TCGA	-9.53112	Low
TCGA-BF-A1Q0	TCGA	2.95242	High
TCGA-BF-A3DJ	TCGA	-2.10432	Low
TCGA-BF-A3DL	TCGA	-10.0841	Low
TCGA-BF-A3DM	TCGA	-11.8648	Low
TCGA-BF-A3DN	TCGA	-10.8533	Low
TCGA-BF-A5EO	TCGA	-2.55597	Low
TCGA-BF-A5EP	TCGA	-13.421	Low
TCGA-BF-A5EQ	TCGA	2.1335	High
TCGA-BF-A5ER	TCGA	-11.2378	Low
TCGA-BF-A5ES	TCGA	-3.81609	Low
TCGA-BF-A9VF	TCGA	-15.4376	Low
TCGA-BF-AAOU	TCGA	-4.37948	Low
TCGA-BF-AAOX	TCGA	-12.0672	Low
TCGA-BF-AAP0	TCGA	18.3156	High
TCGA-BF-AAP1	TCGA	-12.8638	Low
TCGA-BF-AAP2	TCGA	-4.13408	Low
TCGA-BF-AAP4	TCGA	2.42096	High
TCGA-BF-AAP6	TCGA	-13.8351	Low
TCGA-BF-AAP7	TCGA	8.96012	High
TCGA-BF-AAP8	TCGA	-7.45575	Low
TCGA-D3-A1Q1	TCGA	-13.4871	Low
TCGA-D3-A1Q3	TCGA	3.62635	High
TCGA-D3-A1Q4	TCGA	1.03759	High
TCGA-D3-A1Q5	TCGA	-7.93365	Low
TCGA-D3-A1Q6	TCGA	-0.805794	Low
TCGA-D3-A1Q7	TCGA	16.8811	High
TCGA-D3-A1Q8	TCGA	5.21314	High
TCGA-D3-A1Q9	TCGA	-2.6863	Low
TCGA-D3-A1QA	TCGA	-5.87713	Low
TCGA-D3-A1QB	TCGA	15.5534	High
TCGA-D3-A2J6	TCGA	-1.82943	Low
TCGA-D3-A2J7	TCGA	3.3138	High
TCGA-D3-A2J8	TCGA	19.199	High
TCGA-D3-A2J9	TCGA	25.7002	High
TCGA-D3-A2JA	TCGA	13.2203	High
TCGA-D3-A2JB	TCGA	21.1398	High
TCGA-D3-A2JC	TCGA	3.44493	High
TCGA-D3-A2JD	TCGA	7.22452	High
TCGA-D3-A2JE	TCGA	-11.5449	Low
TCGA-D3-A2JF	TCGA	14.431	High
TCGA-D3-A2JG	TCGA	-10.879	Low
TCGA-D3-A2JH	TCGA	13.3576	High
TCGA-D3-A2JK	TCGA	-5.27903	Low
TCGA-D3-A2JL	TCGA	7.94583	High
TCGA-D3-A2JN	TCGA	15.9458	High
TCGA-D3-A2JO	TCGA	11.562	High
TCGA-D3-A2JP	TCGA	5.76637	High
TCGA-D3-A3BZ	TCGA	11.6297	High
TCGA-D3-A3C6	TCGA	-10.7669	Low
TCGA-D3-A3C7	TCGA	9.79508	High
TCGA-D3-A3C8	TCGA	29.7291	High
TCGA-D3-A3CB	TCGA	21.2861	High
TCGA-D3-A3CC	TCGA	-10.9195	Low
TCGA-D3-A3CE	TCGA	8.58203	High
TCGA-D3-A3CF	TCGA	11.8943	High
TCGA-D3-A3ML	TCGA	-17.2419	Low
TCGA-D3-A3MO	TCGA	-8.45162	Low
TCGA-D3-A3MR	TCGA	15.2875	High
TCGA-D3-A3MU	TCGA	-1.85612	Low
TCGA-D3-A3MV	TCGA	-7.96038	Low
TCGA-D3-A51E	TCGA	4.92939	High
TCGA-D3-A51F	TCGA	26.7616	High
TCGA-D3-A51H	TCGA	26.1841	High
TCGA-D3-A51J	TCGA	14.2513	High
TCGA-D3-A51K	TCGA	2.9132	High
TCGA-D3-A51N	TCGA	6.44936	High
TCGA-D3-A51R	TCGA	-11.2718	Low
TCGA-D3-A51T	TCGA	-2.41215	Low
TCGA-D3-A5GL	TCGA	-13.9584	Low
TCGA-D3-A5GN	TCGA	4.84825	High
TCGA-D3-A5GO	TCGA	3.14571	High
TCGA-D3-A5GR	TCGA	13.7876	High
TCGA-D3-A5GS	TCGA	1.2478	High
TCGA-D3-A5GT	TCGA	-16.8568	Low
TCGA-D3-A5GU	TCGA	0.432975	High
TCGA-D3-A8GB	TCGA	15.2019	High
TCGA-D3-A8GC	TCGA	-6.34145	Low
TCGA-D3-A8GD	TCGA	19.2655	High
TCGA-D3-A8GE	TCGA	11.1967	High
TCGA-D3-A8GI	TCGA	-8.29448	Low
TCGA-D3-A8GJ	TCGA	14.4921	High
TCGA-D3-A8GK	TCGA	-16.9119	Low
TCGA-D3-A8GL	TCGA	-18.5554	Low
TCGA-D3-A8GM	TCGA	-0.820907	Low
TCGA-D3-A8GN	TCGA	8.31623	High
TCGA-D3-A8GP	TCGA	-12.5005	Low
TCGA-D3-A8GQ	TCGA	-0.784712	Low
TCGA-D3-A8GR	TCGA	-12.6699	Low
TCGA-D3-A8GS	TCGA	9.33464	High
TCGA-D3-A8GV	TCGA	-9.59939	Low
TCGA-D9-A148	TCGA	-3.89786	Low
TCGA-D9-A149	TCGA	3.20003	High
TCGA-D9-A1JW	TCGA	6.24674	High
TCGA-D9-A1JX	TCGA	4.0397	High
TCGA-D9-A1X3	TCGA	-17.5229	Low
TCGA-D9-A3Z1	TCGA	8.4291	High
TCGA-D9-A3Z3	TCGA	7.91316	High
TCGA-D9-A3Z4	TCGA	0.542954	High
TCGA-D9-A4Z2	TCGA	-10.6289	Low
TCGA-D9-A4Z3	TCGA	-6.9103	Low
TCGA-D9-A4Z5	TCGA	-7.51887	Low
TCGA-D9-A4Z6	TCGA	-13.8337	Low
TCGA-D9-A6E9	TCGA	16.9776	High
TCGA-D9-A6EA	TCGA	-11.5462	Low
TCGA-D9-A6EC	TCGA	-10.5872	Low
TCGA-D9-A6EG	TCGA	-15.9702	Low
TCGA-DA-A1HV	TCGA	9.30919	High
TCGA-DA-A1HW	TCGA	9.54831	High
TCGA-DA-A1HY	TCGA	-2.96015	Low
TCGA-DA-A1I0	TCGA	4.18748	High
TCGA-DA-A1I1	TCGA	5.34132	High
TCGA-DA-A1I2	TCGA	-3.64504	Low
TCGA-DA-A1I4	TCGA	-2.23853	Low
TCGA-DA-A1I5	TCGA	9.81217	High
TCGA-DA-A1I7	TCGA	1.90709	High
TCGA-DA-A1I8	TCGA	-3.11556	Low
TCGA-DA-A1IA	TCGA	-11.2203	Low
TCGA-DA-A1IB	TCGA	26.2995	High
TCGA-DA-A1IC	TCGA	-6.17042	Low
TCGA-DA-A3F2	TCGA	27.4587	High
TCGA-DA-A3F3	TCGA	-7.9671	Low
TCGA-DA-A3F5	TCGA	-1.55134	Low
TCGA-DA-A3F8	TCGA	20.5724	High
TCGA-DA-A95V	TCGA	4.41665	High
TCGA-DA-A95W	TCGA	-5.38721	Low
TCGA-DA-A95X	TCGA	-4.65158	Low
TCGA-DA-A95Y	TCGA	-10.337	Low
TCGA-DA-A95Z	TCGA	-9.61016	Low
TCGA-DA-A960	TCGA	-13.347	Low
TCGA-EB-A1NK	TCGA	-8.14121	Low
TCGA-EB-A24C	TCGA	-16.2388	Low
TCGA-EB-A24D	TCGA	-5.41874	Low
TCGA-EB-A299	TCGA	-1.55156	Low
TCGA-EB-A3HV	TCGA	-5.09458	Low
TCGA-EB-A3XB	TCGA	-6.00785	Low
TCGA-EB-A3XC	TCGA	-7.08944	Low
TCGA-EB-A3XD	TCGA	5.67493	High
TCGA-EB-A3XE	TCGA	-1.30312	Low
TCGA-EB-A3XF	TCGA	-4.37929	Low
TCGA-EB-A3Y6	TCGA	-7.20961	Low
TCGA-EB-A3Y7	TCGA	-9.83671	Low
TCGA-EB-A41A	TCGA	-12.1064	Low
TCGA-EB-A41B	TCGA	-10.2297	Low
TCGA-EB-A42Y	TCGA	-7.40342	Low
TCGA-EB-A42Z	TCGA	-5.61751	Low
TCGA-EB-A431	TCGA	-11.77	Low
TCGA-EB-A44N	TCGA	1.06487	High
TCGA-EB-A44O	TCGA	-12.2648	Low
TCGA-EB-A44P	TCGA	-9.28087	Low
TCGA-EB-A44Q	TCGA	9.75379	High
TCGA-EB-A44R	TCGA	-0.0575078	Low
TCGA-EB-A4IQ	TCGA	-14.0381	Low
TCGA-EB-A4IS	TCGA	15.9509	High
TCGA-EB-A4OY	TCGA	-3.56538	Low
TCGA-EB-A4OZ	TCGA	11.7889	High
TCGA-EB-A4P0	TCGA	-6.96011	Low
TCGA-EB-A4XL	TCGA	-2.6143	Low
TCGA-EB-A51B	TCGA	-8.12152	Low
TCGA-EB-A550	TCGA	-9.15296	Low
TCGA-EB-A551	TCGA	14.0137	High
TCGA-EB-A553	TCGA	-0.953159	Low
TCGA-EB-A57M	TCGA	-2.57397	Low
TCGA-EB-A5FP	TCGA	-16.9681	Low
TCGA-EB-A5KH	TCGA	-9.54314	Low
TCGA-EB-A5SE	TCGA	-12.9531	Low
TCGA-EB-A5SF	TCGA	-9.35115	Low
TCGA-EB-A5SG	TCGA	20.6003	High
TCGA-EB-A5SH	TCGA	-1.8714	Low
TCGA-EB-A5UL	TCGA	4.46538	High
TCGA-EB-A5UM	TCGA	4.03975	High
TCGA-EB-A5UN	TCGA	-9.60524	Low
TCGA-EB-A5VU	TCGA	-11.5306	Low
TCGA-EB-A5VV	TCGA	34.7788	High
TCGA-EB-A6L9	TCGA	17.6705	High
TCGA-EB-A6QY	TCGA	-12.1589	Low
TCGA-EB-A6QZ	TCGA	-13.4898	Low
TCGA-EB-A6R0	TCGA	3.04087	High
TCGA-EB-A82B	TCGA	2.21987	High
TCGA-EB-A82C	TCGA	-15.2533	Low
TCGA-EB-A85I	TCGA	2.65278	High
TCGA-EB-A85J	TCGA	8.97465	High
TCGA-EB-A97M	TCGA	-2.10683	Low
TCGA-EE-A17X	TCGA	-9.7632	Low
TCGA-EE-A17Y	TCGA	-9.397	Low
TCGA-EE-A17Z	TCGA	-16.3427	Low
TCGA-EE-A180	TCGA	-10.6334	Low
TCGA-EE-A181	TCGA	8.26879	High
TCGA-EE-A182	TCGA	-1.22026	Low
TCGA-EE-A183	TCGA	9.64024	High
TCGA-EE-A184	TCGA	-2.21701	Low
TCGA-EE-A185	TCGA	-19.7116	Low
TCGA-EE-A20B	TCGA	5.04121	High
TCGA-EE-A20C	TCGA	-11.3005	Low
TCGA-EE-A20F	TCGA	1.42162	High
TCGA-EE-A20H	TCGA	-6.95281	Low
TCGA-EE-A20I	TCGA	-4.1841	Low
TCGA-EE-A29A	TCGA	-8.01495	Low
TCGA-EE-A29B	TCGA	-8.57512	Low
TCGA-EE-A29C	TCGA	-4.84346	Low
TCGA-EE-A29D	TCGA	-13.8283	Low
TCGA-EE-A29E	TCGA	-14.4001	Low
TCGA-EE-A29G	TCGA	-3.2953	Low
TCGA-EE-A29H	TCGA	-2.0886	Low
TCGA-EE-A29L	TCGA	-17.2538	Low
TCGA-EE-A29M	TCGA	3.08471	High
TCGA-EE-A29N	TCGA	8.34408	High
TCGA-EE-A29P	TCGA	15.0652	High
TCGA-EE-A29Q	TCGA	-12.3025	Low
TCGA-EE-A29R	TCGA	-9.32151	Low
TCGA-EE-A29S	TCGA	0.696835	High
TCGA-EE-A29T	TCGA	8.8573	High
TCGA-EE-A29V	TCGA	-14.0449	Low
TCGA-EE-A29W	TCGA	-3.46438	Low
TCGA-EE-A29X	TCGA	4.341	High
TCGA-EE-A2A0	TCGA	10.2791	High
TCGA-EE-A2A1	TCGA	12.0949	High
TCGA-EE-A2A2	TCGA	0.436502	High
TCGA-EE-A2A5	TCGA	-9.31045	Low
TCGA-EE-A2A6	TCGA	8.44708	High
TCGA-EE-A2GB	TCGA	-7.70571	Low
TCGA-EE-A2GC	TCGA	6.53767	High
TCGA-EE-A2GD	TCGA	-2.7963	Low
TCGA-EE-A2GE	TCGA	19.0461	High
TCGA-EE-A2GH	TCGA	16.3769	High
TCGA-EE-A2GI	TCGA	7.83013	High
TCGA-EE-A2GJ	TCGA	4.12245	High
TCGA-EE-A2GK	TCGA	32.8585	High
TCGA-EE-A2GL	TCGA	16.4951	High
TCGA-EE-A2GM	TCGA	-10.124	Low
TCGA-EE-A2GN	TCGA	-9.03105	Low
TCGA-EE-A2GO	TCGA	-5.78474	Low
TCGA-EE-A2GP	TCGA	-2.02252	Low
TCGA-EE-A2GR	TCGA	-18.5536	Low
TCGA-EE-A2GS	TCGA	-1.56277	Low
TCGA-EE-A2GT	TCGA	12.5961	High
TCGA-EE-A2GU	TCGA	6.58204	High
TCGA-EE-A2M6	TCGA	1.08226	High
TCGA-EE-A2M7	TCGA	11.1266	High
TCGA-EE-A2M8	TCGA	22.5551	High
TCGA-EE-A2MC	TCGA	16.6337	High
TCGA-EE-A2MD	TCGA	-3.31577	Low
TCGA-EE-A2ME	TCGA	28.3053	High
TCGA-EE-A2MF	TCGA	-2.91506	Low
TCGA-EE-A2MG	TCGA	18.2499	High
TCGA-EE-A2MH	TCGA	11.1327	High
TCGA-EE-A2MI	TCGA	9.6162	High
TCGA-EE-A2MJ	TCGA	16.1278	High
TCGA-EE-A2MK	TCGA	6.52255	High
TCGA-EE-A2ML	TCGA	2.49552	High
TCGA-EE-A2MM	TCGA	-3.93185	Low
TCGA-EE-A2MN	TCGA	5.86296	High
TCGA-EE-A2MP	TCGA	3.18543	High
TCGA-EE-A2MQ	TCGA	-5.02777	Low
TCGA-EE-A2MR	TCGA	26.2077	High
TCGA-EE-A2MS	TCGA	-1.0056	Low
TCGA-EE-A2MT	TCGA	-8.38668	Low
TCGA-EE-A2MU	TCGA	10.4716	High
TCGA-EE-A3AA	TCGA	10.087	High
TCGA-EE-A3AB	TCGA	9.90309	High
TCGA-EE-A3AC	TCGA	0.539009	High
TCGA-EE-A3AD	TCGA	-16.8559	Low
TCGA-EE-A3AF	TCGA	-1.24979	Low
TCGA-EE-A3AG	TCGA	-7.7492	Low
TCGA-EE-A3AH	TCGA	-9.53114	Low
TCGA-EE-A3J3	TCGA	-0.80689	Low
TCGA-EE-A3J4	TCGA	-6.02296	Low
TCGA-EE-A3J5	TCGA	3.73668	High
TCGA-EE-A3J7	TCGA	-9.11444	Low
TCGA-EE-A3J8	TCGA	-13.4455	Low
TCGA-EE-A3JA	TCGA	2.4549	High
TCGA-EE-A3JB	TCGA	5.23556	High
TCGA-EE-A3JD	TCGA	28.3498	High
TCGA-EE-A3JE	TCGA	21.8568	High
TCGA-EE-A3JH	TCGA	21.7963	High
TCGA-EE-A3JI	TCGA	-7.75579	Low
TCGA-ER-A193	TCGA	7.07872	High
TCGA-ER-A194	TCGA	4.12268	High
TCGA-ER-A195	TCGA	16.0471	High
TCGA-ER-A196	TCGA	-9.66324	Low
TCGA-ER-A197	TCGA	7.28858	High
TCGA-ER-A198	TCGA	-1.90098	Low
TCGA-ER-A199	TCGA	15.4798	High
TCGA-ER-A19A	TCGA	22.5155	High
TCGA-ER-A19B	TCGA	-7.15547	Low
TCGA-ER-A19C	TCGA	-11.4418	Low
TCGA-ER-A19D	TCGA	8.98966	High
TCGA-ER-A19E	TCGA	-4.06954	Low
TCGA-ER-A19F	TCGA	-7.6006	Low
TCGA-ER-A19G	TCGA	6.62363	High
TCGA-ER-A19H	TCGA	3.60171	High
TCGA-ER-A19J	TCGA	-8.49009	Low
TCGA-ER-A19K	TCGA	-5.81103	Low
TCGA-ER-A19L	TCGA	-7.5731	Low
TCGA-ER-A19M	TCGA	6.68173	High
TCGA-ER-A19N	TCGA	13.5238	High
TCGA-ER-A19P	TCGA	26.621	High
TCGA-ER-A19Q	TCGA	5.20236	High
TCGA-ER-A19S	TCGA	21.5269	High
TCGA-ER-A19T	TCGA	-7.23558	Low
TCGA-ER-A19W	TCGA	18.3467	High
TCGA-ER-A1A1	TCGA	29.4632	High
TCGA-ER-A2NB	TCGA	4.16462	High
TCGA-ER-A2NC	TCGA	5.63803	High
TCGA-ER-A2ND	TCGA	-7.03797	Low
TCGA-ER-A2NE	TCGA	-17.3646	Low
TCGA-ER-A2NF	TCGA	5.40284	High
TCGA-ER-A2NG	TCGA	10.772	High
TCGA-ER-A2NH	TCGA	19.9733	High
TCGA-ER-A3ES	TCGA	-18.2867	Low
TCGA-ER-A3ET	TCGA	-0.967487	Low
TCGA-ER-A3EV	TCGA	-2.55992	Low
TCGA-ER-A3PL	TCGA	-7.72429	Low
TCGA-ER-A42H	TCGA	-12.7128	Low
TCGA-ER-A42K	TCGA	-5.24178	Low
TCGA-ER-A42L	TCGA	14.3872	High
TCGA-FR-A2OS	TCGA	-14.1409	Low
TCGA-FR-A3R1	TCGA	-1.86565	Low
TCGA-FR-A3YN	TCGA	-0.846427	Low
TCGA-FR-A44A	TCGA	16.6521	High
TCGA-FR-A69P	TCGA	-10.9505	Low
TCGA-FR-A726	TCGA	-14.0587	Low
TCGA-FR-A728	TCGA	6.60833	High
TCGA-FR-A729	TCGA	15.2424	High
TCGA-FR-A7U8	TCGA	-13.8258	Low
TCGA-FR-A7U9	TCGA	12.2483	High
TCGA-FR-A7UA	TCGA	27.6993	High
TCGA-FR-A8YC	TCGA	-4.67685	Low
TCGA-FR-A8YD	TCGA	-8.76414	Low
TCGA-FR-A8YE	TCGA	23.9708	High
TCGA-FS-A1YW	TCGA	-7.79387	Low
TCGA-FS-A1YX	TCGA	-6.62704	Low
TCGA-FS-A1YY	TCGA	-13.7705	Low
TCGA-FS-A1Z0	TCGA	7.43211	High
TCGA-FS-A1Z3	TCGA	-11.0568	Low
TCGA-FS-A1Z4	TCGA	18.1494	High
TCGA-FS-A1Z7	TCGA	-5.73407	Low
TCGA-FS-A1ZB	TCGA	-1.53892	Low
TCGA-FS-A1ZC	TCGA	-9.19366	Low
TCGA-FS-A1ZD	TCGA	-5.31079	Low
TCGA-FS-A1ZE	TCGA	-15.8261	Low
TCGA-FS-A1ZF	TCGA	-8.86405	Low
TCGA-FS-A1ZG	TCGA	-13.9685	Low
TCGA-FS-A1ZH	TCGA	18.643	High
TCGA-FS-A1ZJ	TCGA	-6.84275	Low
TCGA-FS-A1ZK	TCGA	-17.5539	Low
TCGA-FS-A1ZM	TCGA	7.7452	High
TCGA-FS-A1ZN	TCGA	-15.158	Low
TCGA-FS-A1ZP	TCGA	0.404868	Low
TCGA-FS-A1ZQ	TCGA	-5.37763	Low
TCGA-FS-A1ZR	TCGA	-5.14381	Low
TCGA-FS-A1ZS	TCGA	-0.0997493	Low
TCGA-FS-A1ZT	TCGA	5.32082	High
TCGA-FS-A1ZU	TCGA	-14.3204	Low
TCGA-FS-A1ZW	TCGA	10.9019	High
TCGA-FS-A1ZY	TCGA	-16.7362	Low
TCGA-FS-A1ZZ	TCGA	-12.8959	Low
TCGA-FS-A4F0	TCGA	-15.028	Low
TCGA-FS-A4F2	TCGA	-9.71314	Low
TCGA-FS-A4F4	TCGA	0.81399	High
TCGA-FS-A4F5	TCGA	-11.8935	Low
TCGA-FS-A4F8	TCGA	19.7284	High
TCGA-FS-A4F9	TCGA	-10.5575	Low
TCGA-FS-A4FB	TCGA	-13.2783	Low
TCGA-FS-A4FC	TCGA	-6.94507	Low
TCGA-FS-A4FD	TCGA	-6.60349	Low
TCGA-FW-A3I3	TCGA	-14.0106	Low
TCGA-FW-A3R5	TCGA	-3.39964	Low
TCGA-FW-A3TU	TCGA	-5.64393	Low
TCGA-FW-A3TV	TCGA	-2.10498	Low
TCGA-FW-A5DX	TCGA	-11.4957	Low
TCGA-FW-A5DY	TCGA	19.2716	High
TCGA-GF-A2C7	TCGA	-17.7994	Low
TCGA-GF-A3OT	TCGA	4.43461	High
TCGA-GF-A4EO	TCGA	21.146	High
TCGA-GF-A6C8	TCGA	3.02538	High
TCGA-GF-A6C9	TCGA	23.6395	High
TCGA-GF-A769	TCGA	-11.2171	Low
TCGA-GN-A262	TCGA	-18.2928	Low
TCGA-GN-A263	TCGA	-4.09792	Low
TCGA-GN-A264	TCGA	-12.1665	Low
TCGA-GN-A265	TCGA	17.3127	High
TCGA-GN-A266	TCGA	14.3234	High
TCGA-GN-A267	TCGA	-0.301027	Low
TCGA-GN-A268	TCGA	-14.8801	Low
TCGA-GN-A26A	TCGA	9.20678	High
TCGA-GN-A26C	TCGA	21.1108	High
TCGA-GN-A26D	TCGA	-9.73842	Low
TCGA-GN-A4U3	TCGA	-13.1437	Low
TCGA-GN-A4U4	TCGA	-9.51824	Low
TCGA-GN-A4U5	TCGA	7.01753	High
TCGA-GN-A4U7	TCGA	-16.3761	Low
TCGA-GN-A4U8	TCGA	10.0052	High
TCGA-GN-A4U9	TCGA	-0.779572	Low
TCGA-GN-A8LK	TCGA	-17.8171	Low
TCGA-GN-A8LL	TCGA	-9.54973	Low
TCGA-GN-A8LN	TCGA	-5.90632	Low
TCGA-GN-A9SD	TCGA	14.4855	High
TCGA-HR-A2OG	TCGA	8.44318	High
TCGA-HR-A2OH	TCGA	20.1046	High
TCGA-HR-A5NC	TCGA	-13.0845	Low
TCGA-IH-A3EA	TCGA	-8.4188	Low
TCGA-LH-A9QB	TCGA	-7.70752	Low
TCGA-OD-A75X	TCGA	-6.93577	Low
TCGA-QB-A6FS	TCGA	10.1209	High
TCGA-QB-AA9O	TCGA	3.23057	High
TCGA-RP-A690	TCGA	-11.7011	Low
TCGA-RP-A693	TCGA	3.64983	High
TCGA-RP-A694	TCGA	-3.8971	Low
TCGA-W3-A824	TCGA	3.70129	High
TCGA-W3-A825	TCGA	11.1606	High
TCGA-W3-A828	TCGA	0.896302	High
TCGA-W3-AA1O	TCGA	-11.786	Low
TCGA-W3-AA1Q	TCGA	1.4292	High
TCGA-W3-AA1R	TCGA	-5.95619	Low
TCGA-W3-AA1V	TCGA	4.78346	High
TCGA-W3-AA1W	TCGA	21.1705	High
TCGA-W3-AA21	TCGA	-6.14008	Low
TCGA-WE-A8JZ	TCGA	-9.75245	Low
TCGA-WE-A8K1	TCGA	6.1561	High
TCGA-WE-A8K4	TCGA	5.4778	High
TCGA-WE-A8K5	TCGA	-1.42025	Low
TCGA-WE-A8K6	TCGA	-5.81483	Low
TCGA-WE-A8ZM	TCGA	-14.6211	Low
TCGA-WE-A8ZN	TCGA	7.36027	High
TCGA-WE-A8ZO	TCGA	0.686085	High
TCGA-WE-A8ZQ	TCGA	-13.5325	Low
TCGA-WE-A8ZR	TCGA	-7.60617	Low
TCGA-WE-A8ZT	TCGA	-8.36616	Low
TCGA-WE-A8ZX	TCGA	5.07037	High
TCGA-WE-A8ZY	TCGA	-9.94025	Low
TCGA-WE-AA9Y	TCGA	2.14866	High
TCGA-WE-AAA0	TCGA	0.672168	High
TCGA-WE-AAA3	TCGA	0.784724	High
TCGA-WE-AAA4	TCGA	15.9366	High
TCGA-XV-A9VZ	TCGA	-9.20239	Low
TCGA-XV-A9W2	TCGA	-10.9663	Low
TCGA-XV-A9W5	TCGA	-3.36308	Low
TCGA-XV-AAZV	TCGA	7.28593	High
TCGA-XV-AAZW	TCGA	-11.7316	Low
TCGA-XV-AAZY	TCGA	2.55411	High
TCGA-XV-AB01	TCGA	2.4534	High
TCGA-YD-A89C	TCGA	-12.4829	Low
TCGA-YD-A9TA	TCGA	8.53472	High
TCGA-YG-AA3N	TCGA	7.30379	High
TCGA-YG-AA3P	TCGA	-12.0834	Low
TCGA-Z2-A8RT	TCGA	3.65848	High
TCGA-Z2-AA3S	TCGA	-6.12175	Low
TCGA-Z2-AA3V	TCGA	12.488	High

## Sheet: S6
Table S6 GO enrichment result of ICI signature genes A and B
ICI signature genes A												ICI signature genes A
ONTOLOGY	ID	Description	GeneRatio	BgRatio	pvalue	p.adjust	qvalue	geneID	Count			ONTOLOGY	ID	Description	BgRatio	pvalue	p.adjust	qvalue	geneID	Count
BP	GO:0042110	T cell activation	49/179	464/18670	2.89792e-37	7.10859e-34	4.93866e-34	CD8A/LAG3/CCL5/IRF1/CD3D/CD2/CD7/IFNG/CD3G/PSMB10/IL12RB1/CD3E/LCK/ICOS/ITGAL/SIRPG/CORO1A/BTN3A1/CD74/AIF1/PTPRC/ITK/BATF/SIT1/CD6/PTPN6/CCR2/RAC2/SOCS1/PTGER4/WAS/ZAP70/BCL11B/LAX1/EBI3/LCP1/APBB1IP/CD5/FGL2/GPR18/LILRB2/CCR7/CCL19/CCL21/DOCK2/IL7R/CD1C/SYK/VCAM1	49			BP	GO:0048066	developmental pigmentation	47/18670	2.04424e-07	0.000148412	0.000101351	EDN3/DCT/TYR/GPR143	4
BP	GO:0030098	lymphocyte differentiation	40/179	353/18670	1.73087e-31	2.12291e-28	1.47488e-28	CD8A/LAG3/IRF1/CD3D/CD2/IFNG/CD3G/IL12RB1/CD3E/LCK/IKZF3/CD74/PTPRC/ITK/BATF/PTPN6/CCR2/SOCS1/PTGER4/ZAP70/BCL11B/CD79A/ITM2A/INPP5D/FGL2/GPR18/LILRB2/CCR7/CCL19/TOX/CD19/CD79B/MS4A1/PLCG2/DOCK2/IL7R/MFNG/CR2/SYK/VCAM1	40			BP	GO:0043473	pigmentation	98/18670	3.98882e-06	0.00144794	0.000988808	EDN3/DCT/TYR/GPR143	4
BP	GO:0051249	regulation of lymphocyte activation	41/179	485/18670	3.39348e-27	2.77474e-24	1.92774e-24	LAG3/CCL5/IRF1/CD2/IFNG/IL12RB1/CD38/CD3E/LCK/ICOS/IKZF3/SIRPG/CORO1A/CD74/AIF1/PTPRC/SIT1/CD6/PTPN6/CCR2/RAC2/SOCS1/LST1/ZAP70/SAMSN1/LAX1/EBI3/CD5/INPP5D/FGL2/LILRB2/CCR7/CCL19/TOX/CD19/CCL21/BANK1/IL7R/SYK/TNFRSF13B/VCAM1	41			BP	GO:0046148	pigment biosynthetic process	56/18670	3.27177e-05	0.00791769	0.00540703	DCT/TYR/GPR143	3
BP	GO:0007159	leukocyte cell-cell adhesion	35/179	337/18670	3.0875e-26	1.89341e-23	1.31544e-23	LAG3/CCL5/IRF1/IFNG/IL12RB1/CD3E/LCK/ICOS/ITGAL/SIRPG/CORO1A/CD74/AIF1/PTPRC/CD6/PTPN6/CCR2/RAC2/SOCS1/ITGB7/ZAP70/LAX1/EBI3/CD5/FGL2/SELL/LILRB2/CCR7/CCL19/SKAP1/CCL21/IL7R/SELPLG/SYK/VCAM1	35			BP	GO:0006570	tyrosine metabolic process	10/18670	5.3931e-05	0.00968945	0.00661698	DCT/TYR	2
BP	GO:0046651	lymphocyte proliferation	31/179	272/18670	1.65057e-24	7.24347e-22	5.03237e-22	CCL5/IRF1/PSMB10/IL12RB1/CD38/CD3E/IKZF3/CORO1A/BTN3A1/CD74/AIF1/PTPRC/CD6/PTPN6/CCR2/RAC2/LST1/ZAP70/EBI3/CD79A/INPP5D/LILRB2/CCL19/CD19/MS4A1/DOCK2/IL7R/CR2/SYK/TNFRSF13B/VCAM1	31			BP	GO:0042440	pigment metabolic process	71/18670	6.67318e-05	0.00968945	0.00661698	DCT/TYR/GPR143	3
BP	GO:0070661	leukocyte proliferation	32/179	298/18670	1.81146e-24	7.24347e-22	5.03237e-22	CCL5/IRF1/PSMB10/IL12RB1/CD38/CD3E/IKZF3/CORO1A/BTN3A1/CD74/AIF1/PTPRC/CD6/PTPN6/CCR2/RAC2/LST1/ZAP70/EBI3/CD79A/INPP5D/LILRB2/CCL19/CCL8/CD19/MS4A1/DOCK2/IL7R/CR2/SYK/TNFRSF13B/VCAM1	32			BP	GO:0014031	mesenchymal cell development	85/18670	0.000114158	0.0138131	0.00943306	HEYL/SEMA3A/EDN3	3
BP	GO:0032943	mononuclear cell proliferation	31/179	274/18670	2.06703e-24	7.24347e-22	5.03237e-22	CCL5/IRF1/PSMB10/IL12RB1/CD38/CD3E/IKZF3/CORO1A/BTN3A1/CD74/AIF1/PTPRC/CD6/PTPN6/CCR2/RAC2/LST1/ZAP70/EBI3/CD79A/INPP5D/LILRB2/CCL19/CD19/MS4A1/DOCK2/IL7R/CR2/SYK/TNFRSF13B/VCAM1	31			BP	GO:0042438	melanin biosynthetic process	21/18670	0.000249807	0.0249201	0.0170181	DCT/TYR	2
BP	GO:0050863	regulation of T cell activation	32/179	314/18670	9.34171e-24	2.8644e-21	1.99003e-21	LAG3/CCL5/IRF1/CD2/IFNG/IL12RB1/CD3E/LCK/ICOS/SIRPG/CORO1A/CD74/AIF1/PTPRC/SIT1/CD6/PTPN6/CCR2/RAC2/SOCS1/ZAP70/LAX1/EBI3/CD5/FGL2/LILRB2/CCR7/CCL19/CCL21/IL7R/SYK/VCAM1	32			BP	GO:0006582	melanin metabolic process	22/18670	0.000274601	0.0249201	0.0170181	DCT/TYR	2
BP	GO:0050851	antigen receptor-mediated signaling pathway	31/179	316/18670	1.57834e-22	4.30185e-20	2.98869e-20	CD3D/CD247/PSMB9/CD3G/PSMB10/GBP1/CD38/CD3E/LCK/PSMB8/BTN3A1/BTN3A3/PTPRC/UBASH3A/ITK/PRKCH/PTPN6/TRAT1/WAS/ZAP70/LAX1/CD79A/INPP5D/CCR7/SKAP1/CD19/CD79B/MS4A1/PLCG2/BLK/SYK	31			BP	GO:0044550	secondary metabolite biosynthetic process	29/18670	0.000480348	0.0373389	0.0254989	DCT/TYR	2
BP	GO:1903037	regulation of leukocyte cell-cell adhesion	30/179	304/18670	6.80799e-22	1.67e-19	1.16023e-19	LAG3/CCL5/IRF1/IFNG/IL12RB1/CD3E/LCK/ICOS/SIRPG/CORO1A/CD74/AIF1/PTPRC/CD6/PTPN6/CCR2/SOCS1/ZAP70/LAX1/EBI3/CD5/FGL2/LILRB2/CCR7/CCL19/SKAP1/CCL21/IL7R/SYK/VCAM1	30			BP	GO:0099068	postsynapse assembly	30/18670	0.000514309	0.0373389	0.0254989	CDH2/GAP43	2
BP	GO:0030217	T cell differentiation	27/179	240/18670	2.83593e-21	6.32413e-19	4.39366e-19	CD8A/LAG3/IRF1/CD3D/CD2/IFNG/CD3G/IL12RB1/CD3E/LCK/CD74/PTPRC/ITK/BATF/CCR2/SOCS1/PTGER4/ZAP70/BCL11B/FGL2/GPR18/LILRB2/CCR7/CCL19/DOCK2/IL7R/SYK	27			BP	GO:0099084	postsynaptic specialization organization	33/18670	0.000622997	0.0411178	0.0280796	CDH2/GAP43	2
BP	GO:1903039	positive regulation of leukocyte cell-cell adhesion	26/179	218/18670	3.62189e-21	7.40374e-19	5.14371e-19	CCL5/IFNG/IL12RB1/CD3E/LCK/ICOS/SIRPG/CORO1A/CD74/AIF1/PTPRC/CD6/PTPN6/CCR2/SOCS1/ZAP70/EBI3/CD5/LILRB2/CCR7/CCL19/SKAP1/CCL21/IL7R/SYK/VCAM1	26			BP	GO:0030198	extracellular matrix organization	368/18670	0.00068142	0.0412259	0.0281534	NID1/MMP13/MFAP2/COL9A3	4
BP	GO:0050870	positive regulation of T cell activation	25/179	202/18670	8.73857e-21	1.6489e-18	1.14557e-18	CCL5/IFNG/IL12RB1/CD3E/LCK/ICOS/SIRPG/CORO1A/CD74/AIF1/PTPRC/CD6/PTPN6/CCR2/SOCS1/ZAP70/EBI3/CD5/LILRB2/CCR7/CCL19/CCL21/IL7R/SYK/VCAM1	25			BP	GO:0009072	aromatic amino acid family metabolic process	39/18670	0.000870771	0.0486292	0.0332092	DCT/TYR	2
BP	GO:0022409	positive regulation of cell-cell adhesion	27/179	255/18670	1.41891e-20	2.48614e-18	1.72723e-18	CCL5/IFNG/IL12RB1/CD3E/LCK/ICOS/CXCL13/SIRPG/CORO1A/CD74/AIF1/PTPRC/CD6/PTPN6/CCR2/SOCS1/ZAP70/EBI3/CD5/LILRB2/CCR7/CCL19/SKAP1/CCL21/IL7R/SYK/VCAM1	27			BP	GO:0007416	synapse assembly	177/18670	0.000982589	0.0509542	0.0347969	SRPX2/CDH2/GAP43	3
BP	GO:0002429	immune response-activating cell surface receptor signaling pathway	34/179	473/18670	2.64499e-20	4.32543e-18	3.00508e-18	CD3D/CD247/PSMB9/CD3G/PSMB10/GBP1/CD38/CD3E/LCK/PSMB8/BTN3A1/BTN3A3/PTPRC/UBASH3A/ITK/PRKCH/PTPN6/TRAT1/WAS/ZAP70/LAX1/CD79A/INPP5D/CCR7/ICAM3/CLEC10A/SKAP1/CD19/CD79B/MS4A1/PLCG2/BLK/CR2/SYK	34			BP	GO:0046189	phenol-containing compound biosynthetic process	44/18670	0.00110791	0.051502	0.035171	DCT/TYR	2
BP	GO:0022407	regulation of cell-cell adhesion	31/179	403/18670	2.10267e-19	3.22365e-17	2.23962e-17	LAG3/CCL5/IRF1/IFNG/IL12RB1/CD3E/LCK/ICOS/CXCL13/SIRPG/CORO1A/CD74/AIF1/PTPRC/CD6/PTPN6/CCR2/SOCS1/ZAP70/LAX1/EBI3/CD5/FGL2/LILRB2/CCR7/CCL19/SKAP1/CCL21/IL7R/SYK/VCAM1	31			BP	GO:0043062	extracellular structure organization	422/18670	0.00113503	0.051502	0.035171	NID1/MMP13/MFAP2/COL9A3	4
BP	GO:0002449	lymphocyte mediated immunity	29/179	352/18670	5.27502e-19	7.61154e-17	5.28808e-17	CD8A/LAG3/PRF1/GZMB/IL12RB1/KLRD1/SH2D1A/C1QA/CORO1A/CD74/C1QB/BTN3A3/CD96/PTPRC/BATF/PTPN6/CCR2/WAS/SERPING1/C2/INPP5D/FGL2/LTA/CD19/IL7R/CD1C/CR2/FCER2/C7	29			BP	GO:0008038	neuron recognition	48/18670	0.00131749	0.0562645	0.0384234	SEMA3A/GAP43	2
BP	GO:0050867	positive regulation of cell activation	30/179	394/18670	1.13392e-18	1.54528e-16	1.07357e-16	CCL5/CD2/IFNG/IL12RB1/CD38/CD3E/LCK/ICOS/SIRPG/CORO1A/CD74/AIF1/PTPRC/PLEK/CD6/PTPN6/CCR2/SOCS1/ZAP70/EBI3/CD5/INPP5D/LILRB2/CCR7/CCL19/TOX/CCL21/IL7R/SYK/VCAM1	30			BP	GO:0007409	axonogenesis	468/18670	0.0016623	0.0611417	0.041754	GPC1/SEMA3A/CDH2/GAP43	4
BP	GO:0070663	regulation of leukocyte proliferation	24/179	222/18670	1.36308e-18	1.74696e-16	1.21369e-16	CCL5/IRF1/IL12RB1/CD38/CD3E/IKZF3/CORO1A/CD74/AIF1/PTPRC/CD6/PTPN6/CCR2/RAC2/LST1/ZAP70/EBI3/INPP5D/LILRB2/CCL19/CCL8/SYK/TNFRSF13B/VCAM1	24			BP	GO:0010001	glial cell differentiation	218/18670	0.00178794	0.0611417	0.041754	GPC1/CDH2/GAP43	3
BP	GO:0051251	positive regulation of lymphocyte activation	28/179	334/18670	1.42434e-18	1.74696e-16	1.21369e-16	CCL5/IFNG/IL12RB1/CD38/CD3E/LCK/ICOS/SIRPG/CORO1A/CD74/AIF1/PTPRC/CD6/PTPN6/CCR2/SOCS1/ZAP70/EBI3/CD5/INPP5D/LILRB2/CCR7/CCL19/TOX/CCL21/IL7R/SYK/VCAM1	28			BP	GO:0050807	regulation of synapse organization	218/18670	0.00178794	0.0611417	0.041754	SRPX2/CDH2/GAP43	3
BP	GO:0002696	positive regulation of leukocyte activation	29/179	380/18670	4.25428e-18	4.9694e-16	3.45247e-16	CCL5/CD2/IFNG/IL12RB1/CD38/CD3E/LCK/ICOS/SIRPG/CORO1A/CD74/AIF1/PTPRC/CD6/PTPN6/CCR2/SOCS1/ZAP70/EBI3/CD5/INPP5D/LILRB2/CCR7/CCL19/TOX/CCL21/IL7R/SYK/VCAM1	29			BP	GO:0048762	mesenchymal cell differentiation	219/18670	0.00181146	0.0611417	0.041754	HEYL/SEMA3A/EDN3	3
BP	GO:0050670	regulation of lymphocyte proliferation	23/179	208/18670	4.4616e-18	4.97469e-16	3.45614e-16	CCL5/IRF1/IL12RB1/CD38/CD3E/IKZF3/CORO1A/CD74/AIF1/PTPRC/CD6/PTPN6/CCR2/RAC2/LST1/ZAP70/EBI3/INPP5D/LILRB2/CCL19/SYK/TNFRSF13B/VCAM1	23			BP	GO:0001755	neural crest cell migration	57/18670	0.00185278	0.0611417	0.041754	SEMA3A/EDN3	2
BP	GO:0032944	regulation of mononuclear cell proliferation	23/179	209/18670	4.97284e-18	5.30364e-16	3.68468e-16	CCL5/IRF1/IL12RB1/CD38/CD3E/IKZF3/CORO1A/CD74/AIF1/PTPRC/CD6/PTPN6/CCR2/RAC2/LST1/ZAP70/EBI3/INPP5D/LILRB2/CCL19/SYK/TNFRSF13B/VCAM1	23			BP	GO:0050803	regulation of synapse structure or activity	227/18670	0.00200667	0.063341	0.0432559	SRPX2/CDH2/GAP43	3
BP	GO:0050900	leukocyte migration	32/179	499/18670	1.1214e-17	1.14617e-15	7.96295e-16	CCL5/CD2/CXCR3/CXCL9/LCK/CXCL13/CXCL10/ITGAL/SIRPG/CORO1A/CD74/CD48/AIF1/PTPN6/CCR2/RAC2/PTGER4/ITGB7/CXCL11/ZAP70/INPP5D/GPR18/SELL/CCR7/CCL19/CCL8/CCL21/SELPLG/SYK/VCAM1/VPREB3/CXCR4	32			BP	GO:0032835	glomerulus development	62/18670	0.00218782	0.0661817	0.0451958	HEYL/NID1	2
BP	GO:0045785	positive regulation of cell adhesion	29/179	403/18670	2.07766e-17	2.0386e-15	1.41631e-15	CCL5/IFNG/IL12RB1/CD3E/LCK/ICOS/CXCL13/SIRPG/CORO1A/CD74/AIF1/SPOCK2/PTPRC/CD6/PTPN6/CCR2/SOCS1/ZAP70/EBI3/APBB1IP/CD5/LILRB2/CCR7/CCL19/SKAP1/CCL21/IL7R/SYK/VCAM1	29			BP	GO:0021872	forebrain generation of neurons	66/18670	0.00247498	0.0705803	0.0481997	SEMA3A/DCT	2
BP	GO:0050852	T cell receptor signaling pathway	22/179	202/18670	3.43732e-17	3.24298e-15	2.25305e-15	CD3D/CD247/PSMB9/CD3G/PSMB10/GBP1/CD3E/LCK/PSMB8/BTN3A1/BTN3A3/PTPRC/UBASH3A/ITK/PTPN6/TRAT1/WAS/ZAP70/INPP5D/CCR7/SKAP1/PLCG2	22			BP	GO:0019748	secondary metabolic process	67/18670	0.00254941	0.0705803	0.0481997	DCT/TYR	2
BP	GO:0002460	adaptive immune response based on somatic recombination of immune receptors built from immunoglobulin superfamily domains	27/179	361/18670	1.11468e-16	1.01271e-14	7.03574e-15	CD8A/PRF1/IL12RB1/CXCL13/C1QA/CD74/C1QB/BTN3A3/IL18BP/PTPRC/BATF/PTPN6/CCR2/WAS/EBI3/SERPING1/C2/INPP5D/FGL2/LTA/CCL19/CD19/IL7R/CD1C/CR2/FCER2/C7	27			BP	GO:0035914	skeletal muscle cell differentiation	68/18670	0.00262489	0.0705803	0.0481997	HEYL/GPC1	2
BP	GO:0002697	regulation of immune effector process	29/179	458/18670	6.2242e-16	5.45284e-14	3.78834e-14	LAG3/IFNG/IL12RB1/SH2D1A/C1QA/CD74/C1QB/CD96/STAT1/PTPRC/PTPN6/CCR2/RAC2/WAS/APOBEC3G/SERPING1/C2/FGL2/BIRC3/LTA/CCL19/CD19/IL7R/DNASE1L3/CD1C/CR2/SYK/FCER2/C7	29			BP	GO:0043406	positive regulation of MAP kinase activity	258/18670	0.00288555	0.0748182	0.0510938	EDN3/BIRC7/GDF15	3
BP	GO:0042098	T cell proliferation	20/179	184/18670	1.0538e-15	8.91366e-14	6.19273e-14	CCL5/IRF1/PSMB10/IL12RB1/CD3E/CORO1A/BTN3A1/AIF1/PTPRC/CD6/PTPN6/CCR2/RAC2/ZAP70/EBI3/LILRB2/CCL19/DOCK2/SYK/VCAM1	20			BP	GO:0007411	axon guidance	276/18670	0.00348966	0.0834013	0.0569552	GPC1/SEMA3A/GAP43	3
BP	GO:0045619	regulation of lymphocyte differentiation	19/179	169/18670	3.02386e-15	2.47251e-13	1.71777e-13	LAG3/IRF1/CD2/IFNG/IL12RB1/IKZF3/CD74/PTPRC/PTPN6/CCR2/SOCS1/ZAP70/INPP5D/FGL2/LILRB2/CCL19/TOX/IL7R/SYK	19			BP	GO:0097485	neuron projection guidance	277/18670	0.00352533	0.0834013	0.0569552	GPC1/SEMA3A/GAP43	3
BP	GO:0007204	positive regulation of cytosolic calcium ion concentration	24/179	319/18670	5.5856e-15	4.41983e-13	3.07065e-13	CXCR3/CXCL9/CD38/CXCR6/LCK/CXCL13/CXCL10/CORO1A/P2RY10/PTPRC/PTPN6/GPR65/CCR2/PTGER4/CXCL11/CD52/GPR18/CCR7/CCL19/CD19/MS4A1/CCL21/PLCG2/CXCR4	24			BP	GO:0060485	mesenchyme development	278/18670	0.00356121	0.0834013	0.0569552	HEYL/SEMA3A/EDN3	3
BP	GO:0006959	humoral immune response	25/179	356/18670	7.13541e-15	5.46974e-13	3.80008e-13	IFNG/PSMB10/CXCL9/SH2D1A/CXCL13/CXCL10/C1QA/C1QB/PTPRC/GNLY/PTPN6/CCR2/CXCL11/EBI3/SERPING1/C2/LTA/CCR7/LYZ/CD19/MS4A1/RNASE6/CR2/FCER2/C7	25			BP	GO:0014032	neural crest cell development	81/18670	0.00370069	0.0839594	0.0573363	SEMA3A/EDN3	2
BP	GO:0045058	T cell selection	12/179	47/18670	1.62314e-14	1.20654e-12	8.38236e-13	CD3D/CD3G/IL12RB1/CD3E/CD74/PTPRC/BATF/ZAP70/BCL11B/CCR7/DOCK2/SYK	12			BP	GO:0042063	gliogenesis	290/18670	0.0040095	0.0868338	0.0592993	GPC1/CDH2/GAP43	3
BP	GO:0046631	alpha-beta T cell activation	17/179	138/18670	1.99016e-14	1.43584e-12	9.97544e-13	IRF1/IFNG/IL12RB1/CD3E/PTPRC/ITK/BATF/CCR2/SOCS1/PTGER4/ZAP70/BCL11B/EBI3/GPR18/CCL19/DOCK2/SYK	17			BP	GO:0048864	stem cell development	85/18670	0.0040666	0.0868338	0.0592993	SEMA3A/EDN3	2
BP	GO:0042113	B cell activation	23/179	310/18670	2.88907e-14	2.02482e-12	1.40674e-12	CD38/IKZF3/CD74/PTPRC/BATF/PTPN6/ZAP70/SAMSN1/LAX1/CD79A/ITM2A/INPP5D/CD19/CD79B/MS4A1/BANK1/PLCG2/IL7R/MFNG/CR2/SYK/TNFRSF13B/VCAM1	23			BP	GO:2000177	regulation of neural precursor cell proliferation	88/18670	0.00435165	0.0902656	0.0616429	CDH2/DCT	2
BP	GO:0034341	response to interferon-gamma	19/179	199/18670	6.20699e-14	4.22938e-12	2.93834e-12	CCL5/IRF1/IFNG/IL12RB1/GBP1/GCH1/TRIM22/GBP2/STAT1/AIF1/IRF8/CIITA/SOCS1/WAS/CCL19/CCL8/CASP1/CCL21/VCAM1	19			BP	GO:0014033	neural crest cell differentiation	90/18670	0.00454671	0.091692	0.062617	SEMA3A/EDN3	2
BP	GO:0051480	regulation of cytosolic calcium ion concentration	24/179	357/18670	6.73439e-14	4.46472e-12	3.10184e-12	CXCR3/CXCL9/CD38/CXCR6/LCK/CXCL13/CXCL10/CORO1A/P2RY10/PTPRC/PTPN6/GPR65/CCR2/PTGER4/CXCL11/CD52/GPR18/CCR7/CCL19/CD19/MS4A1/CCL21/PLCG2/CXCR4	24			BP	GO:0006029	proteoglycan metabolic process	94/18670	0.00494881	0.0971038	0.0663127	GPC1/CYTL1	2
BP	GO:0050671	positive regulation of lymphocyte proliferation	16/179	130/18670	1.21757e-13	7.85973e-12	5.46051e-12	CCL5/IL12RB1/CD38/CD3E/CORO1A/CD74/AIF1/PTPRC/CD6/CCR2/ZAP70/EBI3/LILRB2/CCL19/SYK/VCAM1	16			BP	GO:0099175	regulation of postsynapse organization	98/18670	0.00536678	0.102534	0.0700209	CDH2/GAP43	2
BP	GO:0071346	cellular response to interferon-gamma	18/179	180/18670	1.31297e-13	8.25827e-12	5.73739e-12	CCL5/IRF1/IFNG/IL12RB1/GBP1/TRIM22/GBP2/STAT1/AIF1/IRF8/CIITA/SOCS1/WAS/CCL19/CCL8/CASP1/CCL21/VCAM1	18			BP	GO:0002027	regulation of heart rate	101/18670	0.00569059	0.105218	0.0718542	SEMA3A/EDN3	2
BP	GO:0032946	positive regulation of mononuclear cell proliferation	16/179	131/18670	1.37554e-13	8.43548e-12	5.86051e-12	CCL5/IL12RB1/CD38/CD3E/CORO1A/CD74/AIF1/PTPRC/CD6/CCR2/ZAP70/EBI3/LILRB2/CCL19/SYK/VCAM1	16			BP	GO:0018958	phenol-containing compound metabolic process	103/18670	0.00591135	0.105218	0.0718542	DCT/TYR	2
BP	GO:0042129	regulation of T cell proliferation	17/179	156/18670	1.55925e-13	9.32891e-12	6.48122e-12	CCL5/IRF1/IL12RB1/CD3E/CORO1A/AIF1/PTPRC/CD6/PTPN6/CCR2/RAC2/ZAP70/EBI3/LILRB2/CCL19/SYK/VCAM1	17			BP	GO:0071902	positive regulation of protein serine/threonine kinase activity	334/18670	0.00594208	0.105218	0.0718542	EDN3/BIRC7/GDF15	3
BP	GO:1902105	regulation of leukocyte differentiation	21/179	272/18670	1.88494e-13	1.10089e-11	7.6484e-12	LAG3/IRF1/CD2/IFNG/IL12RB1/IKZF3/CD74/PTPRC/PTPN6/HCLS1/CCR2/SOCS1/ZAP70/EVI2B/INPP5D/FGL2/LILRB2/CCL19/TOX/IL7R/SYK	21			BP	GO:0043405	regulation of MAP kinase activity	337/18670	0.00609093	0.105286	0.0719005	EDN3/BIRC7/GDF15	3
BP	GO:0006874	cellular calcium ion homeostasis	26/179	458/18670	2.91408e-13	1.66238e-11	1.15493e-11	CCL5/CXCR3/CXCL9/CD38/CXCR6/LCK/CXCL13/CXCL10/CORO1A/P2RY10/PTPRC/PTPN6/GPR65/CCR2/PTGER4/CXCL11/CD52/GPR18/CCR7/CCL19/CCL8/CD19/MS4A1/CCL21/PLCG2/CXCR4	26			BP	GO:0051963	regulation of synapse assembly	106/18670	0.00624977	0.105519	0.0720598	SRPX2/GAP43	2
BP	GO:0042102	positive regulation of T cell proliferation	14/179	95/18670	3.45329e-13	1.91827e-11	1.33271e-11	CCL5/IL12RB1/CD3E/CORO1A/AIF1/PTPRC/CD6/CCR2/ZAP70/EBI3/LILRB2/CCL19/SYK/VCAM1	14			BP	GO:0051149	positive regulation of muscle cell differentiation	109/18670	0.00659689	0.108849	0.0743333	CDH2/GDF15	2
BP	GO:0070665	positive regulation of leukocyte proliferation	16/179	139/18670	3.51905e-13	1.91827e-11	1.33271e-11	CCL5/IL12RB1/CD38/CD3E/CORO1A/CD74/AIF1/PTPRC/CD6/CCR2/ZAP70/EBI3/LILRB2/CCL19/SYK/VCAM1	16			BP	GO:0048640	negative regulation of developmental growth	113/18670	0.00707314	0.114113	0.0779286	SEMA3A/GDF15	2
BP	GO:0001906	cell killing	17/179	168/18670	5.32137e-13	2.83305e-11	1.96825e-11	LAG3/PRF1/GZMB/IFNG/IL12RB1/SH2D1A/CORO1A/PTPRC/GNLY/PTPN6/APOL1/LYZ/IL7R/DNASE1L3/CD1C/SYK/FCER2	17			BP	GO:0021987	cerebral cortex development	116/18670	0.00744032	0.117428	0.080192	SEMA3A/CDH2	2
BP	GO:0043368	positive T cell selection	10/179	34/18670	5.47663e-13	2.83305e-11	1.96825e-11	CD3D/CD3G/IL12RB1/CD3E/CD74/PTPRC/BATF/ZAP70/BCL11B/DOCK2	10			BP	GO:0030900	forebrain development	381/18670	0.00853557	0.127484	0.0870596	SEMA3A/CDH2/DCT	3
BP	GO:0055074	calcium ion homeostasis	26/179	471/18670	5.54368e-13	2.83305e-11	1.96825e-11	CCL5/CXCR3/CXCL9/CD38/CXCR6/LCK/CXCL13/CXCL10/CORO1A/P2RY10/PTPRC/PTPN6/GPR65/CCR2/PTGER4/CXCL11/CD52/GPR18/CCR7/CCL19/CCL8/CD19/MS4A1/CCL21/PLCG2/CXCR4	26			BP	GO:0050808	synapse organization	408/18670	0.0102851	0.127484	0.0870596	SRPX2/CDH2/GAP43	3
BP	GO:0009615	response to virus	22/179	326/18670	7.42514e-13	3.71712e-11	2.58245e-11	PRF1/CCL5/IRF1/IFNG/IL12RB1/CXCL9/GBP1/CXCL10/TRIM22/STAT1/PTPRC/PIM2/APOBEC3G/FGL2/BIRC3/CCL19/CCL8/IFI44L/IFI27/ISG20/RNASE6/CXCR4	22			BP	GO:0008584	male gonad development	138/18670	0.0103893	0.127484	0.0870596	SEMA3A/COL9A3	2
BP	GO:0072503	cellular divalent inorganic cation homeostasis	26/179	493/18670	1.57023e-12	7.70353e-11	5.35199e-11	CCL5/CXCR3/CXCL9/CD38/CXCR6/LCK/CXCL13/CXCL10/CORO1A/P2RY10/PTPRC/PTPN6/GPR65/CCR2/PTGER4/CXCL11/CD52/GPR18/CCR7/CCL19/CCL8/CD19/MS4A1/CCL21/PLCG2/CXCR4	26			BP	GO:0046546	development of primary male sexual characteristics	139/18670	0.0105339	0.127484	0.0870596	SEMA3A/COL9A3	2
BP	GO:0070098	chemokine-mediated signaling pathway	13/179	88/18670	2.3952e-12	1.15204e-10	8.00376e-11	CCL5/CXCR3/CXCL9/CXCR6/CXCL13/CXCL10/CCR2/CXCL11/CCR7/CCL19/CCL8/CCL21/CXCR4	13			BP	GO:0046330	positive regulation of JNK cascade	140/18670	0.0106794	0.127484	0.0870596	SEMA3A/BIRC7	2
BP	GO:0034612	response to tumor necrosis factor	21/179	312/18670	2.68784e-12	1.26794e-10	8.80894e-11	CCL5/PSMB9/PSMB10/GBP1/PSMB8/GCH1/TNFRSF9/GBP2/STAT1/LTB/TNFRSF17/BIRC3/LTA/CCL19/CCL8/CASP1/CCL21/TCL1A/SYK/TNFRSF13B/VCAM1	21			BP	GO:0072006	nephron development	142/18670	0.010973	0.127484	0.0870596	HEYL/NID1	2
BP	GO:1903706	regulation of hemopoiesis	25/179	475/18670	4.58924e-12	2.12404e-10	1.47567e-10	LAG3/IRF1/CD2/PSMB9/IFNG/PSMB10/IL12RB1/PSMB8/IKZF3/CD74/STAT1/PTPRC/PTPN6/HCLS1/CCR2/SOCS1/ZAP70/EVI2B/INPP5D/FGL2/LILRB2/CCL19/TOX/IL7R/SYK	25			BP	GO:0032836	glomerular basement membrane development	10/18670	0.0111939	0.127484	0.0870596	NID1	1
BP	GO:0045580	regulation of T cell differentiation	15/179	139/18670	5.1125e-12	2.3224e-10	1.61348e-10	LAG3/IRF1/CD2/IFNG/IL12RB1/CD74/PTPRC/CCR2/SOCS1/ZAP70/FGL2/LILRB2/CCL19/IL7R/SYK	15			BP	GO:0060600	dichotomous subdivision of an epithelial terminal unit	10/18670	0.0111939	0.127484	0.0870596	SEMA3A	1
BP	GO:0030595	leukocyte chemotaxis	18/179	224/18670	5.58733e-12	2.49195e-10	1.73127e-10	CCL5/CXCR3/CXCL9/CXCL13/CXCL10/CORO1A/CD74/AIF1/CCR2/RAC2/CXCL11/GPR18/CCR7/CCL19/CCL8/CCL21/SYK/CXCR4	18			BP	GO:0061351	neural precursor cell proliferation	147/18670	0.0117226	0.127484	0.0870596	CDH2/DCT	2
BP	GO:0071356	cellular response to tumor necrosis factor	20/179	291/18670	6.27963e-12	2.7507e-10	1.91104e-10	CCL5/PSMB9/PSMB10/GBP1/PSMB8/TNFRSF9/GBP2/STAT1/LTB/TNFRSF17/BIRC3/LTA/CCL19/CCL8/CASP1/CCL21/TCL1A/SYK/TNFRSF13B/VCAM1	20			BP	GO:0021561	facial nerve development	11/18670	0.0123067	0.127484	0.0870596	SEMA3A	1
BP	GO:1990868	response to chemokine	13/179	97/18670	8.62913e-12	3.64953e-10	2.53549e-10	CCL5/CXCR3/CXCL9/CXCR6/CXCL13/CXCL10/CCR2/CXCL11/CCR7/CCL19/CCL8/CCL21/CXCR4	13			BP	GO:0021604	cranial nerve structural organization	11/18670	0.0123067	0.127484	0.0870596	SEMA3A	1
BP	GO:1990869	cellular response to chemokine	13/179	97/18670	8.62913e-12	3.64953e-10	2.53549e-10	CCL5/CXCR3/CXCL9/CXCR6/CXCL13/CXCL10/CCR2/CXCL11/CCR7/CCL19/CCL8/CCL21/CXCR4	13			BP	GO:0021610	facial nerve morphogenesis	11/18670	0.0123067	0.127484	0.0870596	SEMA3A	1
BP	GO:0045059	positive thymic T cell selection	7/179	13/18670	1.08217e-11	4.49924e-10	3.12583e-10	CD3D/CD3G/CD3E/CD74/PTPRC/ZAP70/DOCK2	7			BP	GO:0040015	negative regulation of multicellular organism growth	11/18670	0.0123067	0.127484	0.0870596	GDF15	1
BP	GO:0045061	thymic T cell selection	8/179	21/18670	1.11636e-11	4.56404e-10	3.17085e-10	CD3D/CD3G/CD3E/CD74/PTPRC/ZAP70/CCR7/DOCK2	8			BP	GO:0061314	Notch signaling involved in heart development	11/18670	0.0123067	0.127484	0.0870596	HEYL	1
BP	GO:0002695	negative regulation of leukocyte activation	16/179	175/18670	1.25898e-11	5.06275e-10	3.51732e-10	LAG3/IRF1/CST7/CD74/PTPRC/PTPN6/CCR2/SOCS1/LST1/SAMSN1/LAX1/INPP5D/FGL2/LILRB2/BANK1/TNFRSF13B	16			BP	GO:1905941	positive regulation of gonad development	11/18670	0.0123067	0.127484	0.0870596	SEMA3A	1
BP	GO:0060326	cell chemotaxis	20/179	304/18670	1.39255e-11	5.50955e-10	3.82774e-10	CCL5/CXCR3/CXCL9/CXCR6/CXCL13/CXCL10/CORO1A/CD74/AIF1/CCR2/RAC2/CXCL11/GPR18/CCR7/CCL19/CCL8/CCL21/SYK/VCAM1/CXCR4	20			BP	GO:0000187	activation of MAPK activity	152/18670	0.0124942	0.127484	0.0870596	BIRC7/GDF15	2
BP	GO:0002683	negative regulation of immune system process	24/179	463/18670	1.75403e-11	6.82958e-10	4.74482e-10	LAG3/IRF1/GBP1/CST7/CD74/CD96/PTPRC/UBASH3A/PTPN6/CCR2/SOCS1/PTGER4/LST1/SAMSN1/LAX1/SERPING1/INPP5D/FGL2/GPR18/LILRB2/CCL21/BANK1/IL7R/TNFRSF13B	24			BP	GO:0009886	post-embryonic animal morphogenesis	12/18670	0.0134183	0.127484	0.0870596	MFAP2	1
BP	GO:0001819	positive regulation of cytokine production	24/179	464/18670	1.8347e-11	7.03207e-10	4.8855e-10	IRF1/CD2/IFNG/IL12RB1/CD3E/CD74/STAT1/AIF1/PTPRC/CD6/IRF8/CCR2/LTB/PTGER4/ZBP1/EBI3/LILRB2/BIRC3/LTA/CCR7/CCL19/CASP1/PLCG2/SYK	24			BP	GO:0010960	magnesium ion homeostasis	12/18670	0.0134183	0.127484	0.0870596	EDN3	1
BP	GO:0002285	lymphocyte activation involved in immune response	16/179	181/18670	2.10458e-11	7.94237e-10	5.51792e-10	IFNG/IL12RB1/ITGAL/CORO1A/PTPRC/BATF/PTGER4/LCP1/APBB1IP/ITM2A/FGL2/CCL19/CD19/PLCG2/MFNG/CD1C	16			BP	GO:0021559	trigeminal nerve development	12/18670	0.0134183	0.127484	0.0870596	SEMA3A	1
BP	GO:0030183	B cell differentiation	14/179	131/18670	3.06754e-11	1.1401e-09	7.92082e-10	IKZF3/PTPRC/PTPN6/CD79A/ITM2A/INPP5D/CD19/CD79B/MS4A1/PLCG2/MFNG/CR2/SYK/VCAM1	14			BP	GO:0060019	radial glial cell differentiation	12/18670	0.0134183	0.127484	0.0870596	CDH2	1
BP	GO:0072676	lymphocyte migration	13/179	111/18670	4.95012e-11	1.81233e-09	1.25911e-09	CCL5/CXCR3/CXCL13/CXCL10/AIF1/CCR2/ITGB7/CXCL11/ZAP70/CCR7/CCL19/CCL8/CCL21	13			BP	GO:0097104	postsynaptic membrane assembly	12/18670	0.0134183	0.127484	0.0870596	CDH2	1
BP	GO:0019882	antigen processing and presentation	17/179	226/18670	6.3536e-11	2.29197e-09	1.59233e-09	CD8A/LAG3/PSMB9/PSMB10/TAP1/PSMB8/CD74/TAP2/CTSS/WAS/NCF1/FGL2/LILRB2/CCR7/CCL19/CCL21/CD1C	17			BP	GO:0097340	inhibition of cysteine-type endopeptidase activity	12/18670	0.0134183	0.127484	0.0870596	BIRC7	1
BP	GO:0050866	negative regulation of cell activation	16/179	199/18670	8.80525e-11	3.13033e-09	2.17478e-09	LAG3/IRF1/CST7/CD74/PTPRC/PTPN6/CCR2/SOCS1/LST1/SAMSN1/LAX1/INPP5D/FGL2/LILRB2/BANK1/TNFRSF13B	16			BP	GO:0097341	zymogen inhibition	12/18670	0.0134183	0.127484	0.0870596	BIRC7	1
BP	GO:0045621	positive regulation of lymphocyte differentiation	12/179	94/18670	1.00448e-10	3.52e-09	2.4455e-09	IFNG/IL12RB1/CD74/PTPRC/SOCS1/ZAP70/INPP5D/LILRB2/CCL19/TOX/IL7R/SYK	12			BP	GO:0098962	regulation of postsynaptic neurotransmitter receptor activity	12/18670	0.0134183	0.127484	0.0870596	NPTX2	1
BP	GO:1902107	positive regulation of leukocyte differentiation	14/179	144/18670	1.10758e-10	3.8266e-09	2.65851e-09	IFNG/IL12RB1/CD74/PTPRC/HCLS1/SOCS1/ZAP70/EVI2B/INPP5D/LILRB2/CCL19/TOX/IL7R/SYK	14			BP	GO:0099150	regulation of postsynaptic specialization assembly	12/18670	0.0134183	0.127484	0.0870596	GAP43	1
BP	GO:0051607	defense response to virus	17/179	238/18670	1.43117e-10	4.87591e-09	3.38751e-09	PRF1/IRF1/IFNG/IL12RB1/CXCL9/GBP1/CXCL10/TRIM22/STAT1/PTPRC/APOBEC3G/FGL2/BIRC3/IFI44L/IFI27/ISG20/RNASE6	17			BP	GO:0150052	regulation of postsynapse assembly	12/18670	0.0134183	0.127484	0.0870596	GAP43	1
BP	GO:0046632	alpha-beta T cell differentiation	12/179	101/18670	2.36597e-10	7.95031e-09	5.52344e-09	IRF1/IFNG/IL12RB1/ITK/BATF/SOCS1/PTGER4/ZAP70/BCL11B/GPR18/CCL19/SYK	12			BP	GO:1902287	semaphorin-plexin signaling pathway involved in axon guidance	12/18670	0.0134183	0.127484	0.0870596	SEMA3A	1
BP	GO:1903708	positive regulation of hemopoiesis	15/179	185/18670	3.10594e-10	1.02958e-08	7.15295e-09	IFNG/IL12RB1/CD74/STAT1/PTPRC/HCLS1/SOCS1/ZAP70/EVI2B/INPP5D/LILRB2/CCL19/TOX/IL7R/SYK	15			BP	GO:0007519	skeletal muscle tissue development	160/18670	0.0137741	0.127484	0.0870596	HEYL/GPC1	2
BP	GO:0045060	negative thymic T cell selection	6/179	11/18670	3.17069e-10	1.03703e-08	7.2047e-09	CD3E/CD74/PTPRC/ZAP70/CCR7/DOCK2	6			BP	GO:0046661	male sex differentiation	160/18670	0.0137741	0.127484	0.0870596	SEMA3A/COL9A3	2
BP	GO:0050853	B cell receptor signaling pathway	13/179	129/18670	3.34202e-10	1.06613e-08	7.40686e-09	CD38/LCK/PTPRC/ITK/PRKCH/PTPN6/CD79A/CD19/CD79B/MS4A1/PLCG2/BLK/SYK	13			BP	GO:0099173	postsynapse organization	163/18670	0.0142683	0.127484	0.0870596	CDH2/GAP43	2
BP	GO:0030593	neutrophil chemotaxis	12/179	104/18670	3.34658e-10	1.06613e-08	7.40686e-09	CCL5/CXCL9/CXCL13/CXCL10/CD74/RAC2/CXCL11/CCR7/CCL19/CCL8/CCL21/SYK	12			BP	GO:0001667	ameboidal-type cell migration	461/18670	0.0142926	0.127484	0.0870596	SRPX2/SEMA3A/EDN3	3
BP	GO:0046635	positive regulation of alpha-beta T cell activation	10/179	62/18670	3.56328e-10	1.12061e-08	7.78535e-09	IFNG/IL12RB1/CD3E/PTPRC/CCR2/SOCS1/ZAP70/EBI3/CCL19/SYK	10			BP	GO:1902285	semaphorin-plexin signaling pathway involved in neuron projection guidance	13/18670	0.0145287	0.127484	0.0870596	SEMA3A	1
BP	GO:0002819	regulation of adaptive immune response	14/179	160/18670	4.53411e-10	1.39896e-08	9.71924e-09	IRF1/IL12RB1/CD48/PTPRC/PTPN6/CCR2/WAS/SAMSN1/LTA/CCL19/SKAP1/IL7R/CD1C/FCER2	14			BP	GO:0060538	skeletal muscle organ development	169/18670	0.0152795	0.127484	0.0870596	HEYL/GPC1	2
BP	GO:0002577	regulation of antigen processing and presentation	7/179	20/18670	4.61949e-10	1.39896e-08	9.71924e-09	CD74/WAS/FGL2/LILRB2/CCR7/CCL19/CCL21	7			BP	GO:0050769	positive regulation of neurogenesis	474/18670	0.015394	0.127484	0.0870596	HEYL/SEMA3A/DCT	3
BP	GO:0033630	positive regulation of cell adhesion mediated by integrin	7/179	20/18670	4.61949e-10	1.39896e-08	9.71924e-09	CCL5/CD3E/CXCL13/PTPN6/SKAP1/CCL21/SYK	7			BP	GO:0071772	response to BMP	170/18670	0.015451	0.127484	0.0870596	HEYL/GDF15	2
BP	GO:0002920	regulation of humoral immune response	13/179	134/18670	5.38454e-10	1.61077e-08	1.11907e-08	CXCL13/C1QA/C1QB/PTPRC/PTPN6/SERPING1/C2/LTA/CCR7/CD19/CR2/FCER2/C7	13			BP	GO:0071773	cellular response to BMP stimulus	170/18670	0.015451	0.127484	0.0870596	HEYL/GDF15	2
BP	GO:0050854	regulation of antigen receptor-mediated signaling pathway	10/179	65/18670	5.78752e-10	1.69009e-08	1.17419e-08	GBP1/LCK/PTPRC/UBASH3A/PRKCH/PTPN6/TRAT1/CCR7/CD19/BLK	10			BP	GO:1901626	regulation of postsynaptic membrane organization	14/18670	0.015638	0.127484	0.0870596	CDH2	1
BP	GO:0072678	T cell migration	10/179	65/18670	5.78752e-10	1.69009e-08	1.17419e-08	CCL5/CXCR3/CXCL13/CXCL10/AIF1/CCR2/ITGB7/CXCL11/ZAP70/CCL21	10			BP	GO:0021543	pallium development	172/18670	0.0157965	0.127484	0.0870596	SEMA3A/CDH2	2
BP	GO:0043383	negative T cell selection	6/179	12/18670	6.29103e-10	1.81552e-08	1.26132e-08	CD3E/CD74/PTPRC/ZAP70/CCR7/DOCK2	6			BP	GO:0032874	positive regulation of stress-activated MAPK cascade	172/18670	0.0157965	0.127484	0.0870596	SEMA3A/BIRC7	2
BP	GO:0046633	alpha-beta T cell proliferation	8/179	33/18670	6.90562e-10	1.96971e-08	1.36845e-08	IRF1/CD3E/PTPRC/CCR2/ZAP70/EBI3/DOCK2/SYK	8			BP	GO:0070304	positive regulation of stress-activated protein kinase signaling cascade	173/18670	0.0159705	0.127484	0.0870596	SEMA3A/BIRC7	2
BP	GO:0002703	regulation of leukocyte mediated immunity	15/179	201/18670	9.89841e-10	2.7909e-08	1.93896e-08	LAG3/IL12RB1/SH2D1A/CD96/PTPRC/PTPN6/CCR2/RAC2/WAS/LTA/IL7R/DNASE1L3/CD1C/SYK/FCER2	15			BP	GO:0036445	neuronal stem cell division	15/18670	0.016746	0.127484	0.0870596	DCT	1
BP	GO:0097530	granulocyte migration	13/179	141/18670	1.01571e-09	2.83128e-08	1.96702e-08	CCL5/CXCL9/CXCL13/CXCL10/CD74/RAC2/PTGER4/CXCL11/CCR7/CCL19/CCL8/CCL21/SYK	13			BP	GO:0048070	regulation of developmental pigmentation	15/18670	0.016746	0.127484	0.0870596	EDN3	1
BP	GO:0033077	T cell differentiation in thymus	10/179	70/18670	1.23068e-09	3.39197e-08	2.35655e-08	CD3D/CD3G/CD3E/CD74/PTPRC/ZAP70/BCL11B/CCR7/DOCK2/IL7R	10			BP	GO:0048569	post-embryonic animal organ development	15/18670	0.016746	0.127484	0.0870596	MFAP2	1
BP	GO:0046634	regulation of alpha-beta T cell activation	11/179	93/18670	1.42561e-09	3.88557e-08	2.69948e-08	IRF1/IFNG/IL12RB1/CD3E/PTPRC/CCR2/SOCS1/ZAP70/EBI3/CCL19/SYK	11			BP	GO:0055057	neuroblast division	15/18670	0.016746	0.127484	0.0870596	DCT	1
BP	GO:1990266	neutrophil migration	12/179	118/18670	1.47068e-09	3.96436e-08	2.75422e-08	CCL5/CXCL9/CXCL13/CXCL10/CD74/RAC2/CXCL11/CCR7/CCL19/CCL8/CCL21/SYK	12			BP	GO:0060766	negative regulation of androgen receptor signaling pathway	15/18670	0.016746	0.127484	0.0870596	HEYL	1
BP	GO:0051250	negative regulation of lymphocyte activation	13/179	146/18670	1.56395e-09	4.16995e-08	2.89706e-08	LAG3/IRF1/CD74/PTPN6/SOCS1/LST1/SAMSN1/LAX1/INPP5D/FGL2/LILRB2/BANK1/TNFRSF13B	13			BP	GO:1905874	regulation of postsynaptic density organization	15/18670	0.016746	0.127484	0.0870596	CDH2	1
BP	GO:0006968	cellular defense response	9/179	53/18670	1.72513e-09	4.55027e-08	3.16128e-08	PRF1/CXCL9/SH2D1A/ITK/GNLY/TRAT1/CCR2/NCF1/LILRB2	9			BP	GO:0051147	regulation of muscle cell differentiation	181/18670	0.0173923	0.127484	0.0870596	CDH2/GDF15	2
BP	GO:0042100	B cell proliferation	11/179	95/18670	1.79598e-09	4.68444e-08	3.25449e-08	CD38/IKZF3/CD74/PTPRC/CD79A/INPP5D/CD19/MS4A1/IL7R/CR2/TNFRSF13B	11			BP	GO:0050770	regulation of axonogenesis	183/18670	0.0177559	0.127484	0.0870596	SEMA3A/CDH2	2
BP	GO:0097529	myeloid leukocyte migration	15/179	210/18670	1.81419e-09	4.68444e-08	3.25449e-08	CCL5/CXCL9/CXCL13/CXCL10/CD74/AIF1/CCR2/RAC2/PTGER4/CXCL11/CCR7/CCL19/CCL8/CCL21/SYK	15			BP	GO:0061548	ganglion development	16/18670	0.0178529	0.127484	0.0870596	SEMA3A	1
BP	GO:0001771	immunological synapse formation	6/179	14/18670	2.01225e-09	5.14172e-08	3.57219e-08	PRF1/CD6/CCR7/CCL19/CCL21/DOCK2	6			BP	GO:0097091	synaptic vesicle clustering	16/18670	0.0178529	0.127484	0.0870596	CDH2	1
BP	GO:0071621	granulocyte chemotaxis	12/179	123/18670	2.37868e-09	6.01537e-08	4.17915e-08	CCL5/CXCL9/CXCL13/CXCL10/CD74/RAC2/CXCL11/CCR7/CCL19/CCL8/CCL21/SYK	12			BP	GO:2001224	positive regulation of neuron migration	16/18670	0.0178529	0.127484	0.0870596	SEMA3A	1
BP	GO:0031341	regulation of cell killing	11/179	98/18670	2.5139e-09	6.29244e-08	4.37164e-08	LAG3/PRF1/IFNG/IL12RB1/SH2D1A/PTPRC/IL7R/DNASE1L3/CD1C/SYK/FCER2	11			BP	GO:0046328	regulation of JNK cascade	185/18670	0.0181228	0.127484	0.0870596	SEMA3A/BIRC7	2
BP	GO:0051209	release of sequestered calcium ion into cytosol	12/179	124/18670	2.61179e-09	6.47144e-08	4.496e-08	CXCL9/LCK/CXCL10/CORO1A/PTPRC/PTPN6/CXCL11/CCR7/CCL19/CD19/CCL21/PLCG2	12			BP	GO:1905475	regulation of protein localization to membrane	187/18670	0.018493	0.127484	0.0870596	GPC1/CDH2	2
BP	GO:0016064	immunoglobulin mediated immune response	15/179	218/18670	3.03217e-09	7.43792e-08	5.16746e-08	C1QA/CD74/C1QB/PTPRC/BATF/PTPN6/SERPING1/C2/INPP5D/FGL2/LTA/CD19/CR2/FCER2/C7	15			BP	GO:0003184	pulmonary valve morphogenesis	17/18670	0.0189585	0.127484	0.0870596	HEYL	1
BP	GO:0032496	response to lipopolysaccharide	18/179	330/18670	3.12739e-09	7.55318e-08	5.24754e-08	CCL5/CXCL9/GCH1/CXCL13/CXCL10/CD96/IL10RA/CD6/IRF8/PTGER4/CXCL11/LILRB2/LTA/CCR7/CASP1/PLCG2/LY86/VCAM1	18			BP	GO:0003198	epithelial to mesenchymal transition involved in endocardial cushion formation	17/18670	0.0189585	0.127484	0.0870596	HEYL	1
BP	GO:0051283	negative regulation of sequestering of calcium ion	12/179	126/18670	3.14074e-09	7.55318e-08	5.24754e-08	CXCL9/LCK/CXCL10/CORO1A/PTPRC/PTPN6/CXCL11/CCR7/CCL19/CD19/CCL21/PLCG2	12			BP	GO:0021783	preganglionic parasympathetic fiber development	17/18670	0.0189585	0.127484	0.0870596	SEMA3A	1
BP	GO:0019724	B cell mediated immunity	15/179	221/18670	3.65551e-09	8.70579e-08	6.04831e-08	C1QA/CD74/C1QB/PTPRC/BATF/PTPN6/SERPING1/C2/INPP5D/FGL2/LTA/CD19/CR2/FCER2/C7	15			BP	GO:0048532	anatomical structure arrangement	17/18670	0.0189585	0.127484	0.0870596	SEMA3A	1
BP	GO:0051282	regulation of sequestering of calcium ion	12/179	128/18670	3.76433e-09	8.87874e-08	6.16846e-08	CXCL9/LCK/CXCL10/CORO1A/PTPRC/PTPN6/CXCL11/CCR7/CCL19/CD19/CCL21/PLCG2	12			BP	GO:0007221	positive regulation of transcription of Notch receptor target	18/18670	0.020063	0.127484	0.0870596	HEYL	1
BP	GO:0060402	calcium ion transport into cytosol	13/179	158/18670	4.1264e-09	9.64006e-08	6.69739e-08	CXCL9/LCK/CXCL10/CORO1A/PTPRC/PTPN6/CXCL11/CCR7/CCL19/CD19/MS4A1/CCL21/PLCG2	13			BP	GO:0071625	vocalization behavior	18/18670	0.020063	0.127484	0.0870596	SRPX2	1
BP	GO:0051208	sequestering of calcium ion	12/179	131/18670	4.90989e-09	1.13622e-07	7.89386e-08	CXCL9/LCK/CXCL10/CORO1A/PTPRC/PTPN6/CXCL11/CCR7/CCL19/CD19/CCL21/PLCG2	12			BP	GO:0007350	blastoderm segmentation	19/18670	0.0211663	0.127484	0.0870596	SEMA3A	1
BP	GO:0002237	response to molecule of bacterial origin	18/179	343/18670	5.73338e-09	1.31439e-07	9.13167e-08	CCL5/CXCL9/GCH1/CXCL13/CXCL10/CD96/IL10RA/CD6/IRF8/PTGER4/CXCL11/LILRB2/LTA/CCR7/CASP1/PLCG2/LY86/VCAM1	18			BP	GO:0032288	myelin assembly	19/18670	0.0211663	0.127484	0.0870596	GPC1	1
BP	GO:0002685	regulation of leukocyte migration	14/179	196/18670	6.43319e-09	1.45217e-07	1.00889e-07	CCL5/CXCR3/CXCL13/CXCL10/CD74/AIF1/CCR2/RAC2/PTGER4/GPR18/CCR7/CCL19/CCL8/CCL21	14			BP	GO:0048486	parasympathetic nervous system development	19/18670	0.0211663	0.127484	0.0870596	SEMA3A	1
BP	GO:0001909	leukocyte mediated cytotoxicity	11/179	107/18670	6.45278e-09	1.45217e-07	1.00889e-07	LAG3/PRF1/GZMB/IL12RB1/SH2D1A/CORO1A/PTPRC/PTPN6/IL7R/DNASE1L3/CD1C	11			BP	GO:1901741	positive regulation of myoblast fusion	19/18670	0.0211663	0.127484	0.0870596	GDF15	1
BP	GO:0010818	T cell chemotaxis	7/179	28/18670	6.61385e-09	1.47489e-07	1.02467e-07	CCL5/CXCR3/CXCL13/CXCL10/CCR2/CXCL11/CCL21	7			BP	GO:1905939	regulation of gonad development	19/18670	0.0211663	0.127484	0.0870596	SEMA3A	1
BP	GO:0045582	positive regulation of T cell differentiation	10/179	83/18670	6.77789e-09	1.49785e-07	1.04063e-07	IFNG/IL12RB1/CD74/PTPRC/SOCS1/ZAP70/LILRB2/CCL19/IL7R/SYK	10			BP	GO:0098698	postsynaptic specialization assembly	20/18670	0.0222684	0.127484	0.0870596	GAP43	1
BP	GO:0048247	lymphocyte chemotaxis	9/179	64/18670	9.7944e-09	2.14515e-07	1.49033e-07	CCL5/CXCR3/CXCL13/CXCL10/CCR2/CXCL11/CCL19/CCL8/CCL21	9			BP	GO:0051216	cartilage development	209/18670	0.0227738	0.127484	0.0870596	MMP13/CYTL1	2
BP	GO:0097553	calcium ion transmembrane import into cytosol	12/179	140/18670	1.04678e-08	2.27236e-07	1.57871e-07	CXCL9/LCK/CXCL10/CORO1A/PTPRC/PTPN6/CXCL11/CCR7/CCL19/CD19/CCL21/PLCG2	12			BP	GO:0003177	pulmonary valve development	21/18670	0.0233694	0.127484	0.0870596	HEYL	1
BP	GO:0060401	cytosolic calcium ion transport	13/179	171/18670	1.07719e-08	2.30079e-07	1.59846e-07	CXCL9/LCK/CXCL10/CORO1A/PTPRC/PTPN6/CXCL11/CCR7/CCL19/CD19/MS4A1/CCL21/PLCG2	13			BP	GO:0014821	phasic smooth muscle contraction	21/18670	0.0233694	0.127484	0.0870596	EDN3	1
BP	GO:0002690	positive regulation of leukocyte chemotaxis	10/179	87/18670	1.07864e-08	2.30079e-07	1.59846e-07	CCL5/CXCL13/CXCL10/CD74/AIF1/CCR2/RAC2/CCR7/CCL19/CCL21	10			BP	GO:0048485	sympathetic nervous system development	21/18670	0.0233694	0.127484	0.0870596	SEMA3A	1
BP	GO:0046640	regulation of alpha-beta T cell proliferation	7/179	30/18670	1.11893e-08	2.36615e-07	1.64387e-07	IRF1/CD3E/PTPRC/CCR2/ZAP70/EBI3/SYK	7			BP	GO:0140058	neuron projection arborization	21/18670	0.0233694	0.127484	0.0870596	SEMA3A	1
BP	GO:0032609	interferon-gamma production	11/179	113/18670	1.15209e-08	2.41545e-07	1.67812e-07	CD2/IL12RB1/CD3E/BTN3A1/CD96/ITK/IRF8/CCR2/EBI3/LTA/CCR7	11			BP	GO:1901739	regulation of myoblast fusion	21/18670	0.0233694	0.127484	0.0870596	GDF15	1
BP	GO:0002688	regulation of leukocyte chemotaxis	11/179	114/18670	1.26462e-08	2.60681e-07	1.81107e-07	CCL5/CXCL13/CXCL10/CD74/AIF1/CCR2/RAC2/GPR18/CCR7/CCL19/CCL21	11			BP	GO:2001014	regulation of skeletal muscle cell differentiation	21/18670	0.0233694	0.127484	0.0870596	GPC1	1
BP	GO:0042035	regulation of cytokine biosynthetic process	11/179	114/18670	1.26462e-08	2.60681e-07	1.81107e-07	LAG3/IRF1/IFNG/CD3E/CD74/PTPRC/CCR2/LTB/EBI3/INPP5D/SYK	11			BP	GO:0007254	JNK cascade	214/18670	0.0237991	0.127484	0.0870596	SEMA3A/BIRC7	2
BP	GO:0045088	regulation of innate immune response	20/179	452/18670	1.41803e-08	2.89869e-07	2.01385e-07	LAG3/CCL5/IRF1/PSMB9/IFNG/PSMB10/SH2D1A/PSMB8/CD96/STAT1/CTSS/PTPN6/SOCS1/ZBP1/SERPING1/BIRC3/ICAM3/CLEC10A/PLCG2/SYK	20			BP	GO:0008037	cell recognition	215/18670	0.0240064	0.127484	0.0870596	SEMA3A/GAP43	2
BP	GO:0042108	positive regulation of cytokine biosynthetic process	9/179	67/18670	1.4836e-08	3.00765e-07	2.08955e-07	IRF1/IFNG/CD3E/CD74/PTPRC/CCR2/LTB/EBI3/SYK	9			BP	GO:0008406	gonad development	217/18670	0.0244233	0.127484	0.0870596	SEMA3A/COL9A3	2
BP	GO:0060333	interferon-gamma-mediated signaling pathway	10/179	91/18670	1.67649e-08	3.37085e-07	2.34188e-07	IRF1/IFNG/GBP1/TRIM22/GBP2/STAT1/IRF8/CIITA/SOCS1/VCAM1	10			BP	GO:0050920	regulation of chemotaxis	217/18670	0.0244233	0.127484	0.0870596	SEMA3A/EDN3	2
BP	GO:0031343	positive regulation of cell killing	9/179	68/18670	1.69592e-08	3.38219e-07	2.34976e-07	LAG3/PRF1/IFNG/IL12RB1/SH2D1A/PTPRC/CD1C/SYK/FCER2	9			BP	GO:0002052	positive regulation of neuroblast proliferation	22/18670	0.0244691	0.127484	0.0870596	DCT	1
BP	GO:0046641	positive regulation of alpha-beta T cell proliferation	6/179	19/18670	1.74706e-08	3.45609e-07	2.4011e-07	CD3E/PTPRC/CCR2/ZAP70/EBI3/SYK	6			BP	GO:0021854	hypothalamus development	22/18670	0.0244691	0.127484	0.0870596	SEMA3A	1
BP	GO:0006909	phagocytosis	18/179	369/18670	1.7792e-08	3.49151e-07	2.42571e-07	IL2RB/CD247/IFNG/CD3G/ITGAL/SIRPG/CORO1A/AIF1/IL2RG/PTPRC/IRF8/WAS/C2/ICAM3/SLAMF1/PLCG2/DOCK2/SYK	18			BP	GO:0032402	melanosome transport	22/18670	0.0244691	0.127484	0.0870596	GPR143	1
BP	GO:0002706	regulation of lymphocyte mediated immunity	12/179	149/18670	2.11452e-08	4.11659e-07	2.85998e-07	LAG3/IL12RB1/SH2D1A/CD96/PTPRC/PTPN6/CCR2/WAS/LTA/IL7R/CD1C/FCER2	12			BP	GO:0035584	calcium-mediated signaling using intracellular calcium source	22/18670	0.0244691	0.127484	0.0870596	GPR143	1
BP	GO:0019722	calcium-mediated signaling	14/179	218/18670	2.49563e-08	4.82031e-07	3.34889e-07	CXCR3/GBP1/CD3E/CXCR6/PTPRC/PLEK/TRAT1/CCR2/ZAP70/CCR7/PLCG2/SYK/VCAM1/CXCR4	14			BP	GO:0040037	negative regulation of fibroblast growth factor receptor signaling pathway	22/18670	0.0244691	0.127484	0.0870596	GPC1	1
BP	GO:0042089	cytokine biosynthetic process	11/179	123/18670	2.81136e-08	5.38771e-07	3.74308e-07	LAG3/IRF1/IFNG/CD3E/CD74/PTPRC/CCR2/LTB/EBI3/INPP5D/SYK	11			BP	GO:0007601	visual perception	218/18670	0.0246329	0.127484	0.0870596	TYR/GPR143	2
BP	GO:0042107	cytokine metabolic process	11/179	124/18670	3.05961e-08	5.818e-07	4.04203e-07	LAG3/IRF1/IFNG/CD3E/CD74/PTPRC/CCR2/LTB/EBI3/INPP5D/SYK	11			BP	GO:0050953	sensory perception of light stimulus	222/18670	0.0254788	0.127484	0.0870596	TYR/GPR143	2
BP	GO:0002604	regulation of dendritic cell antigen processing and presentation	5/179	11/18670	3.37782e-08	6.37369e-07	4.4281e-07	CD74/FGL2/CCR7/CCL19/CCL21	5			BP	GO:1901605	alpha-amino acid metabolic process	222/18670	0.0254788	0.127484	0.0870596	DCT/TYR	2
BP	GO:0032735	positive regulation of interleukin-12 production	7/179	35/18670	3.54964e-08	6.64677e-07	4.61781e-07	IRF1/IFNG/IRF8/LTB/CCR7/CCL19/SYK	7			BP	GO:0007413	axonal fasciculation	23/18670	0.0255677	0.127484	0.0870596	SEMA3A	1
BP	GO:0002687	positive regulation of leukocyte migration	11/179	128/18670	4.2593e-08	7.9152e-07	5.49905e-07	CCL5/CXCL13/CXCL10/CD74/AIF1/CCR2/RAC2/CCR7/CCL19/CCL8/CCL21	11			BP	GO:0032401	establishment of melanosome localization	23/18670	0.0255677	0.127484	0.0870596	GPR143	1
BP	GO:0032655	regulation of interleukin-12 production	8/179	54/18670	4.35987e-08	8.04118e-07	5.58657e-07	IRF1/IFNG/IRF8/LTB/CCR7/CCL19/SLAMF1/SYK	8			BP	GO:0045821	positive regulation of glycolytic process	23/18670	0.0255677	0.127484	0.0870596	GAPDHS	1
BP	GO:0019932	second-messenger-mediated signaling	19/179	439/18670	4.73393e-08	8.66592e-07	6.02061e-07	CXCR3/CXCL9/GBP1/CD3E/CXCR6/CXCL10/PTPRC/PLEK/TRAT1/GPR65/CCR2/PTGER4/CXCL11/ZAP70/CCR7/PLCG2/SYK/VCAM1/CXCR4	19			BP	GO:0051904	pigment granule transport	23/18670	0.0255677	0.127484	0.0870596	GPR143	1
BP	GO:0002468	dendritic cell antigen processing and presentation	5/179	12/18670	5.74562e-08	1.044e-06	7.25315e-07	CD74/FGL2/CCR7/CCL19/CCL21	5			BP	GO:0060445	branching involved in salivary gland morphogenesis	23/18670	0.0255677	0.127484	0.0870596	SEMA3A	1
BP	GO:0031295	T cell costimulation	8/179	56/18670	5.856e-08	1.04852e-06	7.28457e-07	CD3E/LCK/ICOS/PTPN6/CD5/CCR7/CCL19/CCL21	8			BP	GO:0097150	neuronal stem cell population maintenance	23/18670	0.0255677	0.127484	0.0870596	CDH2	1
BP	GO:0032615	interleukin-12 production	8/179	56/18670	5.856e-08	1.04852e-06	7.28457e-07	IRF1/IFNG/IRF8/LTB/CCR7/CCL19/SLAMF1/SYK	8			BP	GO:0106030	neuron projection fasciculation	23/18670	0.0255677	0.127484	0.0870596	SEMA3A	1
BP	GO:0031294	lymphocyte costimulation	8/179	57/18670	6.75676e-08	1.20104e-06	8.34416e-07	CD3E/LCK/ICOS/PTPN6/CD5/CCR7/CCL19/CCL21	8			BP	GO:0045137	development of primary sexual characteristics	223/18670	0.0256921	0.127484	0.0870596	SEMA3A/COL9A3	2
BP	GO:0002286	T cell activation involved in immune response	10/179	106/18670	7.34201e-08	1.29521e-06	8.9984e-07	IFNG/IL12RB1/ITGAL/BATF/PTGER4/LCP1/APBB1IP/FGL2/CCL19/CD1C	10			BP	GO:0003181	atrioventricular valve morphogenesis	24/18670	0.0266651	0.127484	0.0870596	HEYL	1
BP	GO:0050921	positive regulation of chemotaxis	11/179	135/18670	7.39214e-08	1.29521e-06	8.9984e-07	CCL5/CXCL13/CXCL10/CD74/AIF1/CCR2/RAC2/CCR7/CCL19/CCL21/CXCR4	11			BP	GO:0003272	endocardial cushion formation	24/18670	0.0266651	0.127484	0.0870596	HEYL	1
BP	GO:0033209	tumor necrosis factor-mediated signaling pathway	12/179	167/18670	7.52598e-08	1.30931e-06	9.09635e-07	PSMB9/PSMB10/PSMB8/TNFRSF9/STAT1/LTB/TNFRSF17/BIRC3/LTA/CASP1/SYK/TNFRSF13B	12			BP	GO:0051905	establishment of pigment granule localization	24/18670	0.0266651	0.127484	0.0870596	GPR143	1
BP	GO:0018108	peptidyl-tyrosine phosphorylation	17/179	363/18670	8.15311e-08	1.40842e-06	9.78494e-07	CCL5/IFNG/CD3E/LCK/CD74/PTPRC/ITK/SLA/PTPN6/HCLS1/SOCS1/ZAP70/SAMSN1/NCF1/BANK1/BLK/SYK	17			BP	GO:0060396	growth hormone receptor signaling pathway	24/18670	0.0266651	0.127484	0.0870596	GDF15	1
BP	GO:0002407	dendritic cell chemotaxis	6/179	24/18670	8.32855e-08	1.42867e-06	9.9256e-07	CCL5/CCR2/CCR7/CCL19/CCL21/CXCR4	6			BP	GO:0014829	vascular smooth muscle contraction	25/18670	0.0277613	0.127484	0.0870596	EDN3	1
BP	GO:0018212	peptidyl-tyrosine modification	17/179	366/18670	9.17606e-08	1.56312e-06	1.08597e-06	CCL5/IFNG/CD3E/LCK/CD74/PTPRC/ITK/SLA/PTPN6/HCLS1/SOCS1/ZAP70/SAMSN1/NCF1/BANK1/BLK/SYK	17			BP	GO:0030813	positive regulation of nucleotide catabolic process	25/18670	0.0277613	0.127484	0.0870596	GAPDHS	1
BP	GO:0019835	cytolysis	7/179	40/18670	9.45181e-08	1.59898e-06	1.11089e-06	PRF1/GZMA/GZMH/GZMB/APOL1/LYZ/C7	7			BP	GO:0032400	melanosome localization	25/18670	0.0277613	0.127484	0.0870596	GPR143	1
BP	GO:0050901	leukocyte tethering or rolling	6/179	25/18670	1.08717e-07	1.8266e-06	1.26902e-06	CCR2/ITGB7/SELL/CCL21/SELPLG/VCAM1	6			BP	GO:0032438	melanosome organization	25/18670	0.0277613	0.127484	0.0870596	GPR143	1
BP	GO:0001959	regulation of cytokine-mediated signaling pathway	12/179	177/18670	1.42494e-07	2.3778e-06	1.65197e-06	CCL5/IFNG/CD74/STAT1/PTPRC/PTPN6/SOCS1/ZBP1/BIRC3/CASP1/SYK/CXCR4	12			BP	GO:0048103	somatic stem cell division	25/18670	0.0277613	0.127484	0.0870596	DCT	1
BP	GO:0002699	positive regulation of immune effector process	13/179	216/18670	1.70686e-07	2.82901e-06	1.96544e-06	LAG3/IFNG/IL12RB1/SH2D1A/CD74/PTPRC/CCR2/RAC2/LTA/CCL19/CD1C/SYK/FCER2	13			BP	GO:0051197	positive regulation of coenzyme metabolic process	25/18670	0.0277613	0.127484	0.0870596	GAPDHS	1
BP	GO:0036336	dendritic cell migration	6/179	27/18670	1.78844e-07	2.94433e-06	2.04556e-06	CCL5/CCR2/CCR7/CCL19/CCL21/CXCR4	6			BP	GO:0071378	cellular response to growth hormone stimulus	25/18670	0.0277613	0.127484	0.0870596	GDF15	1
BP	GO:0033628	regulation of cell adhesion mediated by integrin	7/179	46/18670	2.58527e-07	4.22778e-06	2.93723e-06	CCL5/CD3E/CXCL13/PTPN6/SKAP1/CCL21/SYK	7			BP	GO:0032872	regulation of stress-activated MAPK cascade	237/18670	0.0287554	0.127484	0.0870596	SEMA3A/BIRC7	2
BP	GO:0045807	positive regulation of endocytosis	11/179	153/18670	2.65417e-07	4.31171e-06	2.99554e-06	IL2RB/IFNG/SIRPG/IL2RG/PTPRC/C2/CCL19/CCL21/PLCG2/DOCK2/SYK	11			BP	GO:0003171	atrioventricular valve development	26/18670	0.0288563	0.127484	0.0870596	HEYL	1
BP	GO:0033627	cell adhesion mediated by integrin	8/179	68/18670	2.76336e-07	4.45956e-06	3.09826e-06	CCL5/CD3E/CXCL13/PTPN6/ITGB7/SKAP1/CCL21/SYK	8			BP	GO:0006516	glycoprotein catabolic process	26/18670	0.0288563	0.127484	0.0870596	GPC1	1
BP	GO:2000107	negative regulation of leukocyte apoptotic process	7/179	47/18670	3.01328e-07	4.83109e-06	3.35638e-06	CCL5/CD74/HCLS1/CCR7/CCL19/CCL21/IL7R	7			BP	GO:0010460	positive regulation of heart rate	26/18670	0.0288563	0.127484	0.0870596	EDN3	1
BP	GO:0060759	regulation of response to cytokine stimulus	12/179	190/18670	3.07559e-07	4.89898e-06	3.40355e-06	CCL5/IFNG/CD74/STAT1/PTPRC/PTPN6/SOCS1/ZBP1/BIRC3/CASP1/SYK/CXCR4	12			BP	GO:0030318	melanocyte differentiation	26/18670	0.0288563	0.127484	0.0870596	EDN3	1
BP	GO:0060337	type I interferon signaling pathway	9/179	95/18670	3.23972e-07	5.09425e-06	3.5392e-06	IRF1/PSMB8/GBP2/STAT1/PTPN6/IRF8/ZBP1/IFI27/ISG20	9			BP	GO:0048753	pigment granule organization	26/18670	0.0288563	0.127484	0.0870596	GPR143	1
BP	GO:0071357	cellular response to type I interferon	9/179	95/18670	3.23972e-07	5.09425e-06	3.5392e-06	IRF1/PSMB8/GBP2/STAT1/PTPN6/IRF8/ZBP1/IFI27/ISG20	9			BP	GO:0048843	negative regulation of axon extension involved in axon guidance	26/18670	0.0288563	0.127484	0.0870596	SEMA3A	1
BP	GO:2000406	positive regulation of T cell migration	6/179	31/18670	4.30917e-07	6.7034e-06	4.65715e-06	CCL5/CXCL13/CXCL10/AIF1/CCR2/CCL21	6			BP	GO:0051875	pigment granule localization	26/18670	0.0288563	0.127484	0.0870596	GPR143	1
BP	GO:0010819	regulation of T cell chemotaxis	5/179	17/18670	4.31772e-07	6.7034e-06	4.65715e-06	CCL5/CXCL13/CXCL10/CCR2/CCL21	5			BP	GO:0071711	basement membrane organization	26/18670	0.0288563	0.127484	0.0870596	NID1	1
BP	GO:0034340	response to type I interferon	9/179	99/18670	4.61876e-07	7.12568e-06	4.95053e-06	IRF1/PSMB8/GBP2/STAT1/PTPN6/IRF8/ZBP1/IFI27/ISG20	9			BP	GO:0070302	regulation of stress-activated protein kinase signaling cascade	239/18670	0.0292046	0.127484	0.0870596	SEMA3A/BIRC7	2
BP	GO:0032103	positive regulation of response to external stimulus	15/179	323/18670	5.43161e-07	8.32734e-06	5.78538e-06	CCL5/CXCL13/CXCL10/CD74/AIF1/CD6/CCR2/RAC2/PTGER4/LTA/CCR7/CCL19/CCL21/LY86/CXCR4	15			BP	GO:0002021	response to dietary excess	27/18670	0.0299502	0.127484	0.0870596	GDF15	1
BP	GO:0032649	regulation of interferon-gamma production	9/179	101/18670	5.48142e-07	8.35151e-06	5.80217e-06	CD2/IL12RB1/CD3E/CD96/IRF8/CCR2/EBI3/LTA/CCR7	9			BP	GO:0006735	NADH regeneration	27/18670	0.0299502	0.127484	0.0870596	GAPDHS	1
BP	GO:0002456	T cell mediated immunity	9/179	106/18670	8.2732e-07	1.25273e-05	8.70325e-06	CD8A/PRF1/IL12RB1/BTN3A3/PTPRC/CCR2/WAS/IL7R/CD1C	9			BP	GO:0048643	positive regulation of skeletal muscle tissue development	27/18670	0.0299502	0.127484	0.0870596	GPC1	1
BP	GO:0070838	divalent metal ion transport	18/179	483/18670	9.73007e-07	1.46429e-05	1.01731e-05	CCL5/IFNG/CXCL9/LCK/CXCL10/CORO1A/PTPRC/PTPN6/CXCL11/LILRB2/CCR7/CCL19/CCL8/CD19/MS4A1/CCL21/PLCG2/CXCR4	18			BP	GO:0060143	positive regulation of syncytium formation by plasma membrane fusion	27/18670	0.0299502	0.127484	0.0870596	GDF15	1
BP	GO:0006816	calcium ion transport	17/179	434/18670	1.00395e-06	1.50164e-05	1.04325e-05	CCL5/CXCL9/LCK/CXCL10/CORO1A/PTPRC/PTPN6/CXCL11/LILRB2/CCR7/CCL19/CCL8/CD19/MS4A1/CCL21/PLCG2/CXCR4	17			BP	GO:0060384	innervation	27/18670	0.0299502	0.127484	0.0870596	SEMA3A	1
BP	GO:0072511	divalent inorganic cation transport	18/179	489/18670	1.16074e-06	1.72563e-05	1.19887e-05	CCL5/IFNG/CXCL9/LCK/CXCL10/CORO1A/PTPRC/PTPN6/CXCL11/LILRB2/CCR7/CCL19/CCL8/CD19/MS4A1/CCL21/PLCG2/CXCR4	18			BP	GO:0061621	canonical glycolysis	27/18670	0.0299502	0.127484	0.0870596	GAPDHS	1
BP	GO:0050920	regulation of chemotaxis	12/179	217/18670	1.26691e-06	1.87213e-05	1.30065e-05	CCL5/CXCL13/CXCL10/CD74/AIF1/CCR2/RAC2/GPR18/CCR7/CCL19/CCL21/CXCR4	12			BP	GO:0061718	glucose catabolic process to pyruvate	27/18670	0.0299502	0.127484	0.0870596	GAPDHS	1
BP	GO:2000403	positive regulation of lymphocyte migration	6/179	37/18670	1.29723e-06	1.90535e-05	1.32373e-05	CCL5/CXCL13/CXCL10/AIF1/CCR2/CCL21	6			BP	GO:0001958	endochondral ossification	28/18670	0.0310429	0.127484	0.0870596	MMP13	1
BP	GO:2000106	regulation of leukocyte apoptotic process	8/179	83/18670	1.30492e-06	1.90535e-05	1.32373e-05	CCL5/CD3G/CD74/HCLS1/CCR7/CCL19/CCL21/IL7R	8			BP	GO:0003180	aortic valve morphogenesis	28/18670	0.0310429	0.127484	0.0870596	HEYL	1
BP	GO:0002822	regulation of adaptive immune response based on somatic recombination of immune receptors built from immunoglobulin superfamily domains	10/179	145/18670	1.37764e-06	1.99962e-05	1.38923e-05	IL12RB1/PTPRC/PTPN6/CCR2/WAS/LTA/CCL19/IL7R/CD1C/FCER2	10			BP	GO:0007205	protein kinase C-activating G protein-coupled receptor signaling pathway	28/18670	0.0310429	0.127484	0.0870596	GAP43	1
BP	GO:0001768	establishment of T cell polarity	4/179	10/18670	1.64035e-06	2.36693e-05	1.64441e-05	CCR7/CCL19/CCL21/DOCK2	4			BP	GO:0008045	motor neuron axon guidance	28/18670	0.0310429	0.127484	0.0870596	SEMA3A	1
BP	GO:0050864	regulation of B cell activation	11/179	184/18670	1.6652e-06	2.38873e-05	1.65956e-05	CD38/IKZF3/CD74/PTPRC/PTPN6/SAMSN1/INPP5D/CD19/BANK1/SYK/TNFRSF13B	11			BP	GO:0021846	cell proliferation in forebrain	28/18670	0.0310429	0.127484	0.0870596	DCT	1
BP	GO:0050856	regulation of T cell receptor signaling pathway	6/179	39/18670	1.79185e-06	2.55547e-05	1.7754e-05	GBP1/LCK/UBASH3A/PTPN6/TRAT1/CCR7	6			BP	GO:0036075	replacement ossification	28/18670	0.0310429	0.127484	0.0870596	MMP13	1
BP	GO:0034113	heterotypic cell-cell adhesion	7/179	61/18670	1.86712e-06	2.62928e-05	1.82668e-05	CD2/LCK/PTPRC/ITGB7/LILRB2/SKAP1/VCAM1	7			BP	GO:0061615	glycolytic process through fructose-6-phosphate	28/18670	0.0310429	0.127484	0.0870596	GAPDHS	1
BP	GO:0045123	cellular extravasation	7/179	61/18670	1.86712e-06	2.62928e-05	1.82668e-05	CCR2/PTGER4/ITGB7/SELL/CCL21/SELPLG/VCAM1	7			BP	GO:0061620	glycolytic process through glucose-6-phosphate	28/18670	0.0310429	0.127484	0.0870596	GAPDHS	1
BP	GO:0002455	humoral immune response mediated by circulating immunoglobulin	10/179	150/18670	1.87576e-06	2.62928e-05	1.82668e-05	C1QA/C1QB/PTPRC/PTPN6/SERPING1/C2/LTA/CR2/FCER2/C7	10			BP	GO:1902668	negative regulation of axon guidance	28/18670	0.0310429	0.127484	0.0870596	SEMA3A	1
BP	GO:0043900	regulation of multi-organism process	16/179	405/18670	1.89908e-06	2.64684e-05	1.83888e-05	PRF1/CCL5/IFNG/IL12RB1/CD74/STAT1/APOBEC3G/FGL2/BIRC3/CCL8/IFI27/ISG20/LY86/SYK/FCER2/CXCR4	16			BP	GO:0045926	negative regulation of growth	249/18670	0.0314929	0.127484	0.0870596	SEMA3A/GDF15	2
BP	GO:0031640	killing of cells of other organism	7/179	62/18670	2.08786e-06	2.87726e-05	1.99896e-05	PRF1/IFNG/GNLY/APOL1/LYZ/SYK/FCER2	7			BP	GO:0008016	regulation of heart contraction	251/18670	0.031959	0.127484	0.0870596	SEMA3A/EDN3	2
BP	GO:0044364	disruption of cells of other organism	7/179	62/18670	2.08786e-06	2.87726e-05	1.99896e-05	PRF1/IFNG/GNLY/APOL1/LYZ/SYK/FCER2	7			BP	GO:0021537	telencephalon development	251/18670	0.031959	0.127484	0.0870596	SEMA3A/CDH2	2
BP	GO:0001767	establishment of lymphocyte polarity	4/179	11/18670	2.55839e-06	3.46725e-05	2.40886e-05	CCR7/CCL19/CCL21/DOCK2	4			BP	GO:0006929	substrate-dependent cell migration	29/18670	0.0321344	0.127484	0.0870596	SEMA3A	1
BP	GO:0002923	regulation of humoral immune response mediated by circulating immunoglobulin	4/179	11/18670	2.55839e-06	3.46725e-05	2.40886e-05	PTPRC/PTPN6/LTA/FCER2	4			BP	GO:0021602	cranial nerve morphogenesis	29/18670	0.0321344	0.127484	0.0870596	SEMA3A	1
BP	GO:0033632	regulation of cell-cell adhesion mediated by integrin	4/179	11/18670	2.55839e-06	3.46725e-05	2.40886e-05	CCL5/CD3E/CXCL13/SKAP1	4			BP	GO:0021884	forebrain neuron development	29/18670	0.0321344	0.127484	0.0870596	SEMA3A	1
BP	GO:0002228	natural killer cell mediated immunity	7/179	64/18670	2.59514e-06	3.49773e-05	2.43003e-05	LAG3/GZMB/KLRD1/SH2D1A/CORO1A/CD96/PTPN6	7			BP	GO:0060142	regulation of syncytium formation by plasma membrane fusion	29/18670	0.0321344	0.127484	0.0870596	GDF15	1
BP	GO:0050857	positive regulation of antigen receptor-mediated signaling pathway	5/179	24/18670	2.8086e-06	3.74429e-05	2.60133e-05	LCK/PTPRC/PRKCH/TRAT1/CCR7	5			BP	GO:0060765	regulation of androgen receptor signaling pathway	29/18670	0.0321344	0.127484	0.0870596	HEYL	1
BP	GO:0090023	positive regulation of neutrophil chemotaxis	5/179	24/18670	2.8086e-06	3.74429e-05	2.60133e-05	CD74/RAC2/CCR7/CCL19/CCL21	5			BP	GO:0021772	olfactory bulb development	30/18670	0.0332248	0.130969	0.0894398	SEMA3A	1
BP	GO:0002548	monocyte chemotaxis	7/179	65/18670	2.88501e-06	3.8048e-05	2.64337e-05	CCL5/CXCL10/AIF1/CCR2/CCL19/CCL8/CCL21	7			BP	GO:0048863	stem cell differentiation	257/18670	0.0333738	0.130969	0.0894398	SEMA3A/EDN3	2
BP	GO:0032729	positive regulation of interferon-gamma production	7/179	65/18670	2.88501e-06	3.8048e-05	2.64337e-05	CD2/IL12RB1/CD3E/IRF8/CCR2/EBI3/LTA	7			BP	GO:0021988	olfactory lobe development	31/18670	0.0343139	0.13251	0.0904919	SEMA3A	1
BP	GO:0050663	cytokine secretion	12/179	240/18670	3.6151e-06	4.74217e-05	3.2946e-05	CD2/IFNG/GBP1/BTN3A1/AIF1/SOCS1/PTGER4/CCR7/CCL19/CASP1/BANK1/SYK	12			BP	GO:0050650	chondroitin sulfate proteoglycan biosynthetic process	31/18670	0.0343139	0.13251	0.0904919	CYTL1	1
BP	GO:0061756	leukocyte adhesion to vascular endothelial cell	6/179	44/18670	3.72594e-06	4.81039e-05	3.34199e-05	CCR2/ITGB7/SELL/CCL21/SELPLG/VCAM1	6			BP	GO:0097106	postsynaptic density organization	31/18670	0.0343139	0.13251	0.0904919	CDH2	1
BP	GO:0071622	regulation of granulocyte chemotaxis	6/179	44/18670	3.72594e-06	4.81039e-05	3.34199e-05	CCL5/CD74/RAC2/CCR7/CCL19/CCL21	6			BP	GO:0003176	aortic valve development	32/18670	0.0354019	0.133864	0.0914162	HEYL	1
BP	GO:2000404	regulation of T cell migration	6/179	44/18670	3.72594e-06	4.81039e-05	3.34199e-05	CCL5/CXCL13/CXCL10/AIF1/CCR2/CCL21	6			BP	GO:0048841	regulation of axon extension involved in axon guidance	32/18670	0.0354019	0.133864	0.0914162	SEMA3A	1
BP	GO:0035821	modification of morphology or physiology of other organism	10/179	164/18670	4.19018e-06	5.38142e-05	3.73872e-05	PRF1/CCL5/IFNG/GNLY/APOL1/CCL8/LYZ/IFI27/SYK/FCER2	10			BP	GO:0060317	cardiac epithelial to mesenchymal transition	32/18670	0.0354019	0.133864	0.0914162	HEYL	1
BP	GO:1903038	negative regulation of leukocyte cell-cell adhesion	9/179	129/18670	4.2758e-06	5.43931e-05	3.77894e-05	LAG3/IRF1/CD74/PTPN6/SOCS1/LAX1/FGL2/LILRB2/CCL21	9			BP	GO:0061311	cell surface receptor signaling pathway involved in heart development	32/18670	0.0354019	0.133864	0.0914162	HEYL	1
BP	GO:0071624	positive regulation of granulocyte chemotaxis	5/179	26/18670	4.2796e-06	5.43931e-05	3.77894e-05	CD74/RAC2/CCR7/CCL19/CCL21	5			BP	GO:0042755	eating behavior	33/18670	0.0364888	0.134597	0.0919168	GDF15	1
BP	GO:0050727	regulation of inflammatory response	17/179	485/18670	4.49465e-06	5.68318e-05	3.94837e-05	CCL5/CST7/C1QA/C1QB/PTPRC/CD6/CCR2/PTGER4/SERPING1/C2/BIRC3/LTA/CCR7/CD19/DNASE1L3/CR2/C7	17			BP	GO:0048854	brain morphogenesis	33/18670	0.0364888	0.134597	0.0919168	CDH2	1
BP	GO:0050764	regulation of phagocytosis	8/179	98/18670	4.60805e-06	5.79669e-05	4.02722e-05	IL2RB/IFNG/SIRPG/IL2RG/PTPRC/C2/DOCK2/SYK	8			BP	GO:0051194	positive regulation of cofactor metabolic process	33/18670	0.0364888	0.134597	0.0919168	GAPDHS	1
BP	GO:0097696	STAT cascade	10/179	166/18670	4.66894e-06	5.84332e-05	4.05962e-05	CCL5/IFNG/STAT1/PTPRC/IL10RA/STAT4/HCLS1/CCR2/SOCS1/IL7R	10			BP	GO:1902692	regulation of neuroblast proliferation	33/18670	0.0364888	0.134597	0.0919168	DCT	1
BP	GO:0050766	positive regulation of phagocytosis	7/179	70/18670	4.77164e-06	5.94154e-05	4.12786e-05	IL2RB/IFNG/SIRPG/IL2RG/PTPRC/C2/DOCK2	7			BP	GO:0007548	sex differentiation	270/18670	0.0365228	0.134597	0.0919168	SEMA3A/COL9A3	2
BP	GO:1901623	regulation of lymphocyte chemotaxis	5/179	27/18670	5.21159e-06	6.45659e-05	4.48568e-05	CCL5/CXCL13/CXCL10/CCR2/CCL21	5			BP	GO:1901617	organic hydroxy compound biosynthetic process	271/18670	0.0367697	0.134721	0.0920016	DCT/TYR	2
BP	GO:0033623	regulation of integrin activation	4/179	13/18670	5.46051e-06	6.73097e-05	4.67631e-05	CXCL13/PLEK/PTGER4/SKAP1	4			BP	GO:0061448	connective tissue development	273/18670	0.0372655	0.134721	0.0920016	MMP13/CYTL1	2
BP	GO:0046638	positive regulation of alpha-beta T cell differentiation	6/179	47/18670	5.53419e-06	6.78768e-05	4.71571e-05	IFNG/IL12RB1/SOCS1/ZAP70/CCL19/SYK	6			BP	GO:0007435	salivary gland morphogenesis	34/18670	0.0375745	0.134721	0.0920016	SEMA3A	1
BP	GO:0050707	regulation of cytokine secretion	11/179	210/18670	5.97388e-06	7.29051e-05	5.06505e-05	CD2/IFNG/GBP1/AIF1/SOCS1/PTGER4/CCR7/CCL19/CASP1/BANK1/SYK	11			BP	GO:0048048	embryonic eye morphogenesis	34/18670	0.0375745	0.134721	0.0920016	MFAP2	1
BP	GO:0050730	regulation of peptidyl-tyrosine phosphorylation	12/179	256/18670	6.99239e-06	8.49126e-05	5.89926e-05	CCL5/IFNG/CD3E/CD74/PTPRC/PTPN6/HCLS1/SOCS1/SAMSN1/NCF1/BANK1/SYK	12			BP	GO:0001822	kidney development	278/18670	0.0385163	0.134721	0.0920016	HEYL/NID1	2
BP	GO:0071887	leukocyte apoptotic process	8/179	104/18670	7.18326e-06	8.68006e-05	6.03043e-05	CCL5/CD3G/CD74/HCLS1/CCR7/CCL19/CCL21/IL7R	8			BP	GO:0003203	endocardial cushion morphogenesis	35/18670	0.038659	0.134721	0.0920016	HEYL	1
BP	GO:1902624	positive regulation of neutrophil migration	5/179	29/18670	7.54816e-06	9.0763e-05	6.30572e-05	CD74/RAC2/CCR7/CCL19/CCL21	5			BP	GO:0033144	negative regulation of intracellular steroid hormone receptor signaling pathway	35/18670	0.038659	0.134721	0.0920016	HEYL	1
BP	GO:0051712	positive regulation of killing of cells of other organism	4/179	14/18670	7.58751e-06	9.07911e-05	6.30767e-05	PRF1/IFNG/SYK/FCER2	4			BP	GO:0060047	heart contraction	280/18670	0.0390212	0.134721	0.0920016	SEMA3A/EDN3	2
BP	GO:0002821	positive regulation of adaptive immune response	8/179	105/18670	7.71274e-06	9.18415e-05	6.38064e-05	IL12RB1/PTPRC/CCR2/LTA/CCL19/SKAP1/CD1C/FCER2	8			BP	GO:0003417	growth plate cartilage development	36/18670	0.0397423	0.134721	0.0920016	MMP13	1
BP	GO:0090022	regulation of neutrophil chemotaxis	5/179	30/18670	8.98774e-06	0.000106507	7.39952e-05	CD74/RAC2/CCR7/CCL19/CCL21	5			BP	GO:0006007	glucose catabolic process	36/18670	0.0397423	0.134721	0.0920016	GAPDHS	1
BP	GO:0002526	acute inflammatory response	11/179	220/18670	9.28906e-06	0.000109548	7.61083e-05	C1QA/C1QB/CD6/SERPING1/C2/CCR7/CD19/DNASE1L3/CR2/VCAM1/C7	11			BP	GO:0040036	regulation of fibroblast growth factor receptor signaling pathway	36/18670	0.0397423	0.134721	0.0920016	GPC1	1
BP	GO:0001910	regulation of leukocyte mediated cytotoxicity	7/179	78/18670	9.86012e-06	0.000115727	8.04006e-05	LAG3/IL12RB1/SH2D1A/PTPRC/IL7R/DNASE1L3/CD1C	7			BP	GO:0050931	pigment cell differentiation	36/18670	0.0397423	0.134721	0.0920016	EDN3	1
BP	GO:0019884	antigen processing and presentation of exogenous antigen	10/179	182/18670	1.05297e-05	0.000122996	8.54512e-05	LAG3/PSMB9/PSMB10/TAP1/PSMB8/CD74/TAP2/CTSS/NCF1/CD1C	10			BP	GO:0071709	membrane assembly	36/18670	0.0397423	0.134721	0.0920016	CDH2	1
BP	GO:0043123	positive regulation of I-kappaB kinase/NF-kappaB signaling	10/179	183/18670	1.10471e-05	0.000128429	8.92252e-05	APOL3/TRIM22/CD74/PIM2/TNFSF10/BIRC3/CCR7/CCL19/CASP1/CCL21	10			BP	GO:2001171	positive regulation of ATP biosynthetic process	36/18670	0.0397423	0.134721	0.0920016	GAPDHS	1
BP	GO:0031334	positive regulation of protein complex assembly	12/179	268/18670	1.11015e-05	0.000128453	8.9242e-05	IFNG/CXCL13/CORO1A/PLEK/GMFG/WAS/LCP1/CCR7/SKAP1/CCL21/TCL1A/SYK	12			BP	GO:0051403	stress-activated MAPK cascade	286/18670	0.0405513	0.134721	0.0920016	SEMA3A/BIRC7	2
BP	GO:0050868	negative regulation of T cell activation	8/179	112/18670	1.24258e-05	0.0001431	9.94183e-05	LAG3/IRF1/CD74/PTPN6/SOCS1/LAX1/FGL2/LILRB2	8			BP	GO:0007431	salivary gland development	37/18670	0.0408245	0.134721	0.0920016	SEMA3A	1
BP	GO:0045589	regulation of regulatory T cell differentiation	5/179	32/18670	1.2505e-05	0.00014334	9.95846e-05	LAG3/IRF1/IFNG/SOCS1/LILRB2	5			BP	GO:0014037	Schwann cell differentiation	37/18670	0.0408245	0.134721	0.0920016	GPC1	1
BP	GO:0010820	positive regulation of T cell chemotaxis	4/179	16/18670	1.35899e-05	0.000154334	0.000107222	CCL5/CXCL13/CCR2/CCL21	4			BP	GO:0030201	heparan sulfate proteoglycan metabolic process	37/18670	0.0408245	0.134721	0.0920016	GPC1	1
BP	GO:0033631	cell-cell adhesion mediated by integrin	4/179	16/18670	1.35899e-05	0.000154334	0.000107222	CCL5/CD3E/CXCL13/SKAP1	4			BP	GO:0033280	response to vitamin D	37/18670	0.0408245	0.134721	0.0920016	TYR	1
BP	GO:0050777	negative regulation of immune response	9/179	150/18670	1.45735e-05	0.000164742	0.000114453	CD96/PTPRC/PTPN6/CCR2/SAMSN1/SERPING1/INPP5D/FGL2/IL7R	9			BP	GO:0048846	axon extension involved in axon guidance	37/18670	0.0408245	0.134721	0.0920016	SEMA3A	1
BP	GO:0045066	regulatory T cell differentiation	5/179	34/18670	1.7013e-05	0.000191435	0.000132998	LAG3/IRF1/IFNG/SOCS1/LILRB2	5			BP	GO:0090050	positive regulation of cell migration involved in sprouting angiogenesis	37/18670	0.0408245	0.134721	0.0920016	SRPX2	1
BP	GO:0048535	lymph node development	4/179	17/18670	1.76386e-05	0.00019667	0.000136636	LTB/LTA/TOX/IL7R	4			BP	GO:1902284	neuron projection extension involved in neuron projection guidance	37/18670	0.0408245	0.134721	0.0920016	SEMA3A	1
BP	GO:0051709	regulation of killing of cells of other organism	4/179	17/18670	1.76386e-05	0.00019667	0.000136636	PRF1/IFNG/SYK/FCER2	4			BP	GO:1905314	semi-lunar valve development	37/18670	0.0408245	0.134721	0.0920016	HEYL	1
BP	GO:0071216	cellular response to biotic stimulus	11/179	236/18670	1.79301e-05	0.000199016	0.000138266	CCL5/CXCL9/CXCL13/CXCL10/CD6/IRF8/CXCL11/LILRB2/CASP1/LY86/SYK	11			BP	GO:0003015	heart process	290/18670	0.0415841	0.135819	0.0927514	SEMA3A/EDN3	2
BP	GO:0043122	regulation of I-kappaB kinase/NF-kappaB signaling	11/179	237/18670	1.86483e-05	0.000206055	0.000143156	APOL3/TRIM22/CD74/STAT1/PIM2/TNFSF10/BIRC3/CCR7/CCL19/CASP1/CCL21	11			BP	GO:0010632	regulation of epithelial cell migration	291/18670	0.0418438	0.135819	0.0927514	SRPX2/SEMA3A	2
BP	GO:0045089	positive regulation of innate immune response	14/179	381/18670	1.9234e-05	0.000211574	0.00014699	LAG3/CCL5/IRF1/PSMB9/PSMB10/SH2D1A/PSMB8/CTSS/ZBP1/BIRC3/ICAM3/CLEC10A/PLCG2/SYK	14			BP	GO:0010831	positive regulation of myotube differentiation	38/18670	0.0419055	0.135819	0.0927514	GDF15	1
BP	GO:0007259	JAK-STAT cascade	9/179	156/18670	1.99394e-05	0.000218355	0.000151701	CCL5/IFNG/STAT1/PTPRC/IL10RA/STAT4/HCLS1/CCR2/SOCS1	9			BP	GO:0060416	response to growth hormone	38/18670	0.0419055	0.135819	0.0927514	GDF15	1
BP	GO:0090026	positive regulation of monocyte chemotaxis	4/179	18/18670	2.25087e-05	0.000245394	0.000170487	CCL5/CXCL10/AIF1/CCR2	4			BP	GO:0051146	striated muscle cell differentiation	293/18670	0.0423652	0.136094	0.0929391	CDH2/GDF15	2
BP	GO:1902622	regulation of neutrophil migration	5/179	36/18670	2.2695e-05	0.000246331	0.000171137	CD74/RAC2/CCR7/CCL19/CCL21	5			BP	GO:0072001	renal system development	293/18670	0.0423652	0.136094	0.0929391	HEYL/NID1	2
BP	GO:0002673	regulation of acute inflammatory response	9/179	159/18670	2.31991e-05	0.000250694	0.000174168	C1QA/C1QB/SERPING1/C2/CCR7/CD19/DNASE1L3/CR2/C7	9			BP	GO:0007257	activation of JUN kinase activity	39/18670	0.0429854	0.136553	0.0932531	BIRC7	1
BP	GO:0007162	negative regulation of cell adhesion	12/179	289/18670	2.34989e-05	0.000252819	0.000175645	LAG3/IRF1/GBP1/CD74/PTPRC/PTPN6/SOCS1/LAX1/FGL2/LILRB2/ADAMDEC1/CCL21	12			BP	GO:2000648	positive regulation of stem cell proliferation	39/18670	0.0429854	0.136553	0.0932531	DCT	1
BP	GO:0032680	regulation of tumor necrosis factor production	9/179	160/18670	2.43817e-05	0.000261171	0.000181448	CD2/IFNG/PTPRC/PTPN6/CCR2/GPR18/CCL19/SLAMF1/SYK	9			BP	GO:1903522	regulation of blood circulation	297/18670	0.0434155	0.136553	0.0932531	SEMA3A/EDN3	2
BP	GO:0071674	mononuclear cell migration	7/179	90/18670	2.53198e-05	0.000269134	0.00018698	CCL5/CXCL10/AIF1/CCR2/CCL19/CCL8/CCL21	7			BP	GO:0001941	postsynaptic membrane organization	40/18670	0.0440641	0.136553	0.0932531	CDH2	1
BP	GO:0042119	neutrophil activation	16/179	498/18670	2.53445e-05	0.000269134	0.00018698	CCL5/ITGAL/PTPRC/CTSS/CD53/PTPN6/GMFG/FGL2/SELL/LILRB2/LYZ/PLAC8/DOCK2/LRMP/DNASE1L3/SYK	16			BP	GO:0001990	regulation of systemic arterial blood pressure by hormone	40/18670	0.0440641	0.136553	0.0932531	EDN3	1
BP	GO:0030888	regulation of B cell proliferation	6/179	61/18670	2.56114e-05	0.000270796	0.000188135	CD38/IKZF3/CD74/PTPRC/INPP5D/TNFRSF13B	6			BP	GO:0006734	NADH metabolic process	40/18670	0.0440641	0.136553	0.0932531	GAPDHS	1
BP	GO:0048872	homeostasis of number of cells	11/179	246/18670	2.63169e-05	0.000277062	0.000192488	CORO1A/CD74/STAT1/SIT1/HCLS1/CCR2/TNFRSF17/INPP5D/CCR7/IL7R/TNFRSF13B	11			BP	GO:0045823	positive regulation of heart contraction	40/18670	0.0440641	0.136553	0.0932531	EDN3	1
BP	GO:0032623	interleukin-2 production	6/179	62/18670	2.81318e-05	0.000291659	0.000202629	LAG3/CD247/GBP1/CD3E/PTPRC/CCR2	6			BP	GO:0071526	semaphorin-plexin signaling pathway	40/18670	0.0440641	0.136553	0.0932531	SEMA3A	1
BP	GO:0032640	tumor necrosis factor production	9/179	163/18670	2.82412e-05	0.000291659	0.000202629	CD2/IFNG/PTPRC/PTPN6/CCR2/GPR18/CCL19/SLAMF1/SYK	9			BP	GO:0010769	regulation of cell morphogenesis involved in differentiation	301/18670	0.0444756	0.136553	0.0932531	SEMA3A/CDH2	2
BP	GO:1903555	regulation of tumor necrosis factor superfamily cytokine production	9/179	163/18670	2.82412e-05	0.000291659	0.000202629	CD2/IFNG/PTPRC/PTPN6/CCR2/GPR18/CCL19/SLAMF1/SYK	9			BP	GO:0007520	myoblast fusion	41/18670	0.0451416	0.136553	0.0932531	GDF15	1
BP	GO:0002544	chronic inflammatory response	4/179	19/18670	2.8298e-05	0.000291659	0.000202629	CCL5/CXCL13/LTA/VCAM1	4			BP	GO:0010955	negative regulation of protein processing	41/18670	0.0451416	0.136553	0.0932531	BIRC7	1
BP	GO:0002922	positive regulation of humoral immune response	4/179	19/18670	2.8298e-05	0.000291659	0.000202629	PTPRC/LTA/CCR7/FCER2	4			BP	GO:0044091	membrane biogenesis	41/18670	0.0451416	0.136553	0.0932531	CDH2	1
BP	GO:0071222	cellular response to lipopolysaccharide	10/179	205/18670	2.94824e-05	0.000302596	0.000210227	CCL5/CXCL9/CXCL13/CXCL10/CD6/IRF8/CXCL11/LILRB2/CASP1/LY86	10			BP	GO:1901381	positive regulation of potassium ion transmembrane transport	41/18670	0.0451416	0.136553	0.0932531	EDN3	1
BP	GO:0001818	negative regulation of cytokine production	12/179	296/18670	2.97186e-05	0.000303749	0.000211028	LAG3/IFNG/GBP1/UBE2L6/CD96/PTPRC/PTPN6/PTGER4/INPP5D/GPR18/SLAMF1/BANK1	12			BP	GO:1903318	negative regulation of protein maturation	41/18670	0.0451416	0.136553	0.0932531	BIRC7	1
BP	GO:0046637	regulation of alpha-beta T cell differentiation	6/179	63/18670	3.08477e-05	0.000312684	0.000217236	IFNG/IL12RB1/SOCS1/ZAP70/CCL19/SYK	6			BP	GO:0051648	vesicle localization	306/18670	0.0458145	0.137518	0.0939115	CDH2/GPR143	2
BP	GO:2000401	regulation of lymphocyte migration	6/179	63/18670	3.08477e-05	0.000312684	0.000217236	CCL5/CXCL13/CXCL10/AIF1/CCR2/CCL21	6			BP	GO:0017145	stem cell division	42/18670	0.046218	0.137518	0.0939115	DCT	1
BP	GO:0070555	response to interleukin-1	10/179	207/18670	3.20287e-05	0.000323319	0.000224624	CCL5/PSMB9/PSMB10/GBP1/CD38/PSMB8/GBP2/CCL19/CCL8/CCL21	10			BP	GO:0030517	negative regulation of axon extension	42/18670	0.046218	0.137518	0.0939115	SEMA3A	1
BP	GO:0071706	tumor necrosis factor superfamily cytokine production	9/179	168/18670	3.58248e-05	0.000360156	0.000250217	CD2/IFNG/PTPRC/PTPN6/CCR2/GPR18/CCL19/SLAMF1/SYK	9			BP	GO:2001222	regulation of neuron migration	42/18670	0.046218	0.137518	0.0939115	SEMA3A	1
BP	GO:0042116	macrophage activation	7/179	95/18670	3.59732e-05	0.000360173	0.000250228	IFNG/CST7/C1QA/CD74/AIF1/PTPRC/SYK	7			BP	GO:0021795	cerebral cortex cell migration	43/18670	0.0472932	0.138793	0.0947826	SEMA3A	1
BP	GO:0071219	cellular response to molecule of bacterial origin	10/179	212/18670	3.92327e-05	0.00039121	0.000271792	CCL5/CXCL9/CXCL13/CXCL10/CD6/IRF8/CXCL11/LILRB2/CASP1/LY86	10			BP	GO:0031098	stress-activated protein kinase signaling cascade	315/18670	0.0482624	0.138793	0.0947826	SEMA3A/BIRC7	2
BP	GO:0140131	positive regulation of lymphocyte chemotaxis	4/179	21/18670	4.30451e-05	0.00042705	0.000296691	CCL5/CXCL13/CCR2/CCL21	4			BP	GO:0003197	endocardial cushion development	44/18670	0.0483673	0.138793	0.0947826	HEYL	1
BP	GO:0002705	positive regulation of leukocyte mediated immunity	8/179	133/18670	4.3175e-05	0.00042705	0.000296691	LAG3/IL12RB1/SH2D1A/PTPRC/LTA/CD1C/SYK/FCER2	8			BP	GO:0003416	endochondral bone growth	44/18670	0.0483673	0.138793	0.0947826	MMP13	1
BP	GO:0002292	T cell differentiation involved in immune response	6/179	68/18670	4.77642e-05	0.000470544	0.000326908	IFNG/IL12RB1/BATF/PTGER4/FGL2/CCL19	6			BP	GO:0044331	cell-cell adhesion mediated by cadherin	44/18670	0.0483673	0.138793	0.0947826	CDH2	1
BP	GO:0002478	antigen processing and presentation of exogenous peptide antigen	9/179	175/18670	4.9289e-05	0.000483623	0.000335995	LAG3/PSMB9/PSMB10/TAP1/PSMB8/CD74/TAP2/CTSS/NCF1	9			BP	GO:0050654	chondroitin sulfate proteoglycan metabolic process	44/18670	0.0483673	0.138793	0.0947826	CYTL1	1
BP	GO:0002824	positive regulation of adaptive immune response based on somatic recombination of immune receptors built from immunoglobulin superfamily domains	7/179	100/18670	5.00613e-05	0.000489244	0.0003399	IL12RB1/PTPRC/CCR2/LTA/CCL19/CD1C/FCER2	7			BP	GO:0051489	regulation of filopodium assembly	44/18670	0.0483673	0.138793	0.0947826	GAP43	1
BP	GO:0051897	positive regulation of protein kinase B signaling	9/179	176/18670	5.15226e-05	0.000501527	0.000348434	LCK/ICOS/TRAT1/HCLS1/RAC2/CCR7/CCL19/CD19/CCL21	9			BP	GO:0060412	ventricular septum morphogenesis	44/18670	0.0483673	0.138793	0.0947826	HEYL	1
BP	GO:0019883	antigen processing and presentation of endogenous antigen	4/179	22/18670	5.2218e-05	0.000504294	0.000350356	TAP1/CD74/TAP2/CD1C	4			BP	GO:1902667	regulation of axon guidance	44/18670	0.0483673	0.138793	0.0947826	SEMA3A	1
BP	GO:0033622	integrin activation	4/179	22/18670	5.2218e-05	0.000504294	0.000350356	CXCL13/PLEK/PTGER4/SKAP1	4			BP	GO:0048483	autonomic nervous system development	45/18670	0.0494402	0.140759	0.0961253	SEMA3A	1
BP	GO:0070588	calcium ion transmembrane transport	12/179	315/18670	5.43238e-05	0.000522573	0.000363055	CXCL9/LCK/CXCL10/CORO1A/PTPRC/PTPN6/CXCL11/CCR7/CCL19/CD19/CCL21/PLCG2	12			BP	GO:0048538	thymus development	45/18670	0.0494402	0.140759	0.0961253	TYR	1
BP	GO:0042088	T-helper 1 type immune response	5/179	43/18670	5.48887e-05	0.000525946	0.000365398	IL12RB1/IL18BP/CCR2/EBI3/CCL19	5			CC	GO:0062023	collagen-containing extracellular matrix	406/19717	4.85686e-09	3.98262e-07	2.86299e-07	PCOLCE/NID1/GPC1/SRPX2/MFAP2/COL9A3/CDH2/GDF15	8
BP	GO:0002709	regulation of T cell mediated immunity	6/179	70/18670	5.63192e-05	0.000537553	0.000373462	IL12RB1/PTPRC/CCR2/WAS/IL7R/CD1C	6			CC	GO:0033162	melanosome membrane	14/19717	3.76162e-07	7.71133e-06	5.54345e-06	DCT/TYR/GPR143	3
BP	GO:0070371	ERK1 and ERK2 cascade	12/179	317/18670	5.77271e-05	0.000548855	0.000381314	CCL5/GBP1/CD74/PTPRC/PTPN6/PTGER4/CCR7/CCL19/CCL8/SLAMF1/CCL21/SYK	12			CC	GO:0045009	chitosome	14/19717	3.76162e-07	7.71133e-06	5.54345e-06	DCT/TYR/GPR143	3
BP	GO:0071347	cellular response to interleukin-1	9/179	179/18670	5.87429e-05	0.000556357	0.000386526	CCL5/PSMB9/PSMB10/GBP1/PSMB8/GBP2/CCL19/CCL8/CCL21	9			CC	GO:0090741	pigment granule membrane	14/19717	3.76162e-07	7.71133e-06	5.54345e-06	DCT/TYR/GPR143	3
BP	GO:0007249	I-kappaB kinase/NF-kappaB signaling	11/179	269/18670	5.93428e-05	0.000557731	0.000387481	APOL3/TRIM22/CD74/STAT1/PIM2/TNFSF10/BIRC3/CCR7/CCL19/CASP1/CCL21	11			CC	GO:0042470	melanosome	106/19717	4.40156e-06	6.01546e-05	4.32434e-05	MLANA/DCT/TYR/GPR143	4
BP	GO:0043491	protein kinase B signaling	11/179	269/18670	5.93428e-05	0.000557731	0.000387481	CCL5/LCK/ICOS/TRAT1/HCLS1/RAC2/CCR7/CCL19/CD19/CCL21/BANK1	11			CC	GO:0048770	pigment granule	106/19717	4.40156e-06	6.01546e-05	4.32434e-05	MLANA/DCT/TYR/GPR143	4
BP	GO:0070613	regulation of protein processing	9/179	180/18670	6.13317e-05	0.000574224	0.000398939	CST7/C1QA/C1QB/SERPING1/C2/BIRC3/CD19/CR2/C7	9			CC	GO:0030175	filopodium	104/19717	0.00542028	0.0634948	0.0456445	GAP43/NPTX2	2
BP	GO:0034695	response to prostaglandin E	4/179	23/18670	6.27395e-05	0.000585171	0.000406545	PTGER4/CCR7/CCL19/CCL21	4			CC	GO:0001527	microfibril	10/19717	0.0106022	0.0965979	0.0694414	MFAP2	1
BP	GO:0022408	negative regulation of cell-cell adhesion	9/179	181/18670	6.40159e-05	0.000594814	0.000413244	LAG3/IRF1/CD74/PTPN6/SOCS1/LAX1/FGL2/LILRB2/CCL21	9			CC	GO:0005916	fascia adherens	10/19717	0.0106022	0.0965979	0.0694414	CDH2	1
BP	GO:1903317	regulation of protein maturation	9/179	182/18670	6.67984e-05	0.000618326	0.000429579	CST7/C1QA/C1QB/SERPING1/C2/BIRC3/CD19/CR2/C7	9			CC	GO:0030426	growth cone	171/19717	0.0140931	0.104483	0.07511	GAP43/NPTX2	2
BP	GO:0002708	positive regulation of lymphocyte mediated immunity	7/179	105/18670	6.83809e-05	0.000630209	0.000437835	LAG3/IL12RB1/SH2D1A/PTPRC/LTA/CD1C/FCER2	7			CC	GO:0030427	site of polarized growth	176/19717	0.0148842	0.104483	0.07511	GAP43/NPTX2	2
BP	GO:0045581	negative regulation of T cell differentiation	5/179	45/18670	6.85959e-05	0.000630209	0.000437835	LAG3/IRF1/CD74/SOCS1/FGL2	5			CC	GO:0099059	integral component of presynaptic active zone membrane	15/19717	0.0158631	0.104483	0.07511	CDH2	1
BP	GO:0002312	B cell activation involved in immune response	6/179	73/18670	7.14057e-05	0.000648734	0.000450705	PTPRC/BATF/ITM2A/CD19/PLCG2/MFNG	6			CC	GO:0031527	filopodium membrane	18/19717	0.0190068	0.104483	0.07511	GAP43	1
BP	GO:0009988	cell-cell recognition	6/179	73/18670	7.14057e-05	0.000648734	0.000450705	PRF1/CD6/CCR7/CCL19/CCL21/DOCK2	6			CC	GO:0090723	growth cone part	18/19717	0.0190068	0.104483	0.07511	GAP43	1
BP	GO:0061844	antimicrobial humoral immune response mediated by antimicrobial peptide	6/179	73/18670	7.14057e-05	0.000648734	0.000450705	CXCL9/CXCL13/CXCL10/GNLY/CXCL11/RNASE6	6			CC	GO:0098945	intrinsic component of presynaptic active zone membrane	19/19717	0.0200526	0.104483	0.07511	CDH2	1
BP	GO:0071677	positive regulation of mononuclear cell migration	4/179	24/18670	7.47257e-05	0.000676391	0.00046992	CCL5/CXCL10/AIF1/CCR2	4			CC	GO:0098858	actin-based cell projection	208/19717	0.020387	0.104483	0.07511	GAP43/NPTX2	2
BP	GO:0002283	neutrophil activation involved in immune response	15/179	488/18670	7.52998e-05	0.000679082	0.000471789	ITGAL/PTPRC/CTSS/CD53/PTPN6/GMFG/FGL2/SELL/LILRB2/LYZ/PLAC8/DOCK2/LRMP/DNASE1L3/SYK	15			CC	GO:0016342	catenin complex	29/19717	0.0304522	0.140094	0.10071	CDH2	1
BP	GO:1904064	positive regulation of cation transmembrane transport	8/179	144/18670	7.58282e-05	0.000681343	0.00047336	IFNG/CXCL9/CXCL10/CTSS/CCR2/CXCL11/CD19/PLCG2	8			CC	GO:0048787	presynaptic active zone membrane	30/19717	0.0314863	0.140094	0.10071	CDH2	1
BP	GO:0043367	CD4-positive, alpha-beta T cell differentiation	6/179	74/18670	7.70942e-05	0.00069019	0.000479507	IFNG/IL12RB1/BATF/SOCS1/PTGER4/CCL19	6			CC	GO:0150034	distal axon	285/19717	0.0364944	0.140094	0.10071	GAP43/NPTX2	2
BP	GO:0019058	viral life cycle	12/179	328/18670	7.99391e-05	0.000713057	0.000495393	CCL5/CXCR6/CD74/ITGB7/APOBEC3G/CCL8/IFI27/ISG20/SLAMF1/SELPLG/CR2/CXCR4	12			CC	GO:0005788	endoplasmic reticulum lumen	309/19717	0.0422633	0.140094	0.10071	COL9A3/CDH2	2
BP	GO:0002479	antigen processing and presentation of exogenous peptide antigen via MHC class I, TAP-dependent	6/179	75/18670	8.31382e-05	0.000738906	0.000513351	PSMB9/PSMB10/TAP1/PSMB8/TAP2/NCF1	6			CC	GO:0045121	membrane raft	315/19717	0.0437566	0.140094	0.10071	GPC1/CDH2	2
BP	GO:0051235	maintenance of location	12/179	330/18670	8.46841e-05	0.000749928	0.000521009	CXCL9/LCK/CXCL10/CORO1A/PTPRC/PTPN6/CXCL11/CCR7/CCL19/CD19/CCL21/PLCG2	12			CC	GO:0098857	membrane microdomain	316/19717	0.0440075	0.140094	0.10071	GPC1/CDH2	2
BP	GO:0030100	regulation of endocytosis	11/179	281/18670	8.76579e-05	0.000773471	0.000537365	IL2RB/IFNG/SIRPG/IL2RG/PTPRC/C2/CCL19/CCL21/PLCG2/DOCK2/SYK	11			CC	GO:0016324	apical plasma membrane	318/19717	0.0445107	0.140094	0.10071	CDH2/GPR143	2
BP	GO:0002335	mature B cell differentiation	4/179	25/18670	8.82956e-05	0.000773532	0.000537408	ITM2A/CD19/PLCG2/MFNG	4			CC	GO:0014069	postsynaptic density	324/19717	0.0460337	0.140094	0.10071	CDH2/GAP43	2
BP	GO:0090025	regulation of monocyte chemotaxis	4/179	25/18670	8.82956e-05	0.000773532	0.000537408	CCL5/CXCL10/AIF1/CCR2	4			CC	GO:0032279	asymmetric synapse	328/19717	0.0470598	0.140094	0.10071	CDH2/GAP43	2
BP	GO:0048002	antigen processing and presentation of peptide antigen	9/179	189/18670	8.9277e-05	0.000779347	0.000541447	LAG3/PSMB9/PSMB10/TAP1/PSMB8/CD74/TAP2/CTSS/NCF1	9			CC	GO:0098589	membrane region	328/19717	0.0470598	0.140094	0.10071	GPC1/CDH2	2
BP	GO:0001774	microglial cell activation	5/179	48/18670	9.39313e-05	0.000814182	0.000565649	IFNG/CST7/C1QA/AIF1/PTPRC	5			MF	GO:0005201	extracellular matrix structural constituent	163/17697	1.44622e-06	0.000109912	7.91612e-05	PCOLCE/NID1/SRPX2/MFAP2/COL9A3	5
BP	GO:0002269	leukocyte activation involved in inflammatory response	5/179	48/18670	9.39313e-05	0.000814182	0.000565649	IFNG/CST7/C1QA/AIF1/PTPRC	5			MF	GO:0005507	copper ion binding	59/17697	5.18156e-05	0.00192191	0.0013842	GPC1/DCT/TYR	3
BP	GO:0002446	neutrophil mediated immunity	15/179	499/18670	9.64761e-05	0.000833295	0.000578928	ITGAL/PTPRC/CTSS/CD53/PTPN6/GMFG/FGL2/SELL/LILRB2/LYZ/PLAC8/DOCK2/LRMP/DNASE1L3/SYK	15			MF	GO:0005518	collagen binding	67/17697	7.58647e-05	0.00192191	0.0013842	PCOLCE/NID1/MMP13	3
BP	GO:0002791	regulation of peptide secretion	15/179	500/18670	9.86371e-05	0.000842993	0.000585666	CCL5/CD2/IFNG/GBP1/CD38/CD74/AIF1/SOCS1/PTGER4/CCR7/CCL19/CASP1/BANK1/BLK/SYK	15			MF	GO:0043236	laminin binding	29/17697	0.000586895	0.011151	0.00803119	NID1/GPC1	2
BP	GO:0002291	T cell activation via T cell receptor contact with antigen bound to MHC molecule on antigen presenting cell	3/179	10/18670	9.89735e-05	0.000842993	0.000585666	ITGAL/APBB1IP/FGL2	3			MF	GO:0050840	extracellular matrix binding	57/17697	0.00225902	0.0343371	0.0247303	NID1/GPC1	2
BP	GO:0097048	dendritic cell apoptotic process	3/179	10/18670	9.89735e-05	0.000842993	0.000585666	CCR7/CCL19/CCL21	3			MF	GO:0072341	modified amino acid binding	89/17697	0.0054112	0.0685419	0.0493653	GAP43/GPR143	2
BP	GO:2000668	regulation of dendritic cell apoptotic process	3/179	10/18670	9.89735e-05	0.000842993	0.000585666	CCR7/CCL19/CCL21	3			MF	GO:0045294	alpha-catenin binding	10/17697	0.0123653	0.117973	0.0849668	CDH2	1
BP	GO:0050731	positive regulation of peptidyl-tyrosine phosphorylation	9/179	192/18670	0.000100691	0.000854656	0.000593768	CCL5/IFNG/CD3E/CD74/PTPRC/HCLS1/NCF1/BANK1/SYK	9			MF	GO:0019838	growth factor binding	137/17697	0.0124182	0.117973	0.0849668	GPC1/SRPX2	2
BP	GO:0070664	negative regulation of leukocyte proliferation	6/179	78/18670	0.000103565	0.000871985	0.000605807	PTPN6/LST1/INPP5D/LILRB2/CCL8/TNFRSF13B	6			MF	GO:0045295	gamma-catenin binding	12/17697	0.0148208	0.119323	0.085939	CDH2	1
BP	GO:0001913	T cell mediated cytotoxicity	5/179	49/18670	0.000103799	0.000871985	0.000605807	PRF1/IL12RB1/PTPRC/IL7R/CD1C	5			MF	GO:0035240	dopamine binding	13/17697	0.0160463	0.119323	0.085939	GPR143	1
BP	GO:0002704	negative regulation of leukocyte mediated immunity	5/179	49/18670	0.000103799	0.000871985	0.000605807	CD96/PTPRC/PTPN6/CCR2/IL7R	5			MF	GO:0016863	intramolecular oxidoreductase activity, transposing C=C bonds	14/17697	0.0172704	0.119323	0.085939	DCT	1
BP	GO:0002223	stimulatory C-type lectin receptor signaling pathway	7/179	113/18670	0.000108817	0.000911021	0.000632928	PSMB9/PSMB10/PSMB8/ICAM3/CLEC10A/PLCG2/SYK	7			MF	GO:0048018	receptor ligand activity	482/17697	0.0210466	0.129369	0.0931741	SEMA3A/EDN3/GDF15	3
BP	GO:0032675	regulation of interleukin-6 production	8/179	152/18670	0.000110695	0.000923591	0.000641661	CD74/AIF1/PTPN6/INPP5D/LILRB2/SLAMF1/BANK1/SYK	8			MF	GO:0038191	neuropilin binding	18/17697	0.0221523	0.129369	0.0931741	SEMA3A	1
BP	GO:0042590	antigen processing and presentation of exogenous peptide antigen via MHC class I	6/179	79/18670	0.000111195	0.000924615	0.000642372	PSMB9/PSMB10/TAP1/PSMB8/TAP2/NCF1	6			MF	GO:1901338	catecholamine binding	20/17697	0.0245846	0.129369	0.0931741	GPR143	1
BP	GO:0038093	Fc receptor signaling pathway	10/179	241/18670	0.000114409	0.000948123	0.000658704	CD247/PSMB9/CD3G/PSMB10/PSMB8/PTPRC/ITK/WAS/PLCG2/SYK	10			MF	GO:0017134	fibroblast growth factor binding	23/17697	0.0282221	0.129369	0.0931741	GPC1	1
BP	GO:0030449	regulation of complement activation	7/179	115/18670	0.000121487	0.0010034	0.000697104	C1QA/C1QB/SERPING1/C2/CD19/CR2/C7	7			MF	GO:0030215	semaphorin receptor binding	23/17697	0.0282221	0.129369	0.0931741	SEMA3A	1
BP	GO:0051896	regulation of protein kinase B signaling	10/179	244/18670	0.000126625	0.00104232	0.000724147	LCK/ICOS/TRAT1/HCLS1/RAC2/CCR7/CCL19/CD19/CCL21/BANK1	10			MF	GO:0061134	peptidase regulator activity	219/17697	0.0299305	0.129369	0.0931741	PCOLCE/BIRC7	2
BP	GO:0002220	innate immune response activating cell surface receptor signaling pathway	7/179	116/18670	0.000128257	0.00104872	0.000728591	PSMB9/PSMB10/PSMB8/ICAM3/CLEC10A/PLCG2/SYK	7			MF	GO:0043027	cysteine-type endopeptidase inhibitor activity involved in apoptotic process	25/17697	0.0306399	0.129369	0.0931741	BIRC7	1
BP	GO:2000257	regulation of protein activation cascade	7/179	116/18670	0.000128257	0.00104872	0.000728591	C1QA/C1QB/SERPING1/C2/CD19/CR2/C7	7			MF	GO:0045499	chemorepellent activity	27/17697	0.033052	0.132208	0.0952192	SEMA3A	1
BP	GO:0034767	positive regulation of ion transmembrane transport	8/179	156/18670	0.000132565	0.00108034	0.000750561	IFNG/CXCL9/CXCL10/CTSS/CCR2/CXCL11/CD19/PLCG2	8			MF	GO:0071855	neuropeptide receptor binding	32/17697	0.0390572	0.148417	0.106893	EDN3	1
BP	GO:0002517	T cell tolerance induction	3/179	11/18670	0.000135129	0.00109397	0.000760028	CD3E/ICOS/LILRB2	3			MF	GO:0016620	oxidoreductase activity, acting on the aldehyde or oxo group of donors, NAD or NADP as acceptor	35/17697	0.0426432	0.151433	0.109065	GAPDHS	1
BP	GO:0070757	interleukin-35-mediated signaling pathway	3/179	11/18670	0.000135129	0.00109397	0.000760028	STAT1/STAT4/EBI3	3			MF	GO:0043394	proteoglycan binding	36/17697	0.0438357	0.151433	0.109065	NID1	1
BP	GO:0051279	regulation of release of sequestered calcium ion into cytosol	6/179	82/18670	0.000136797	0.00110382	0.000766877	CXCL9/CXCL10/CORO1A/PTPN6/CXCL11/CD19	6			MF	GO:0016504	peptidase activator activity	38/17697	0.0462165	0.15242	0.109776	PCOLCE	1
BP	GO:0001773	myeloid dendritic cell activation	4/179	28/18670	0.000139741	0.00112021	0.000778261	CD2/BATF/SLAMF1/DOCK2	4			MF	GO:0030020	extracellular matrix structural constituent conferring tensile strength	41/17697	0.049777	0.15242	0.109776	COL9A3	1
BP	GO:0045577	regulation of B cell differentiation	4/179	28/18670	0.000139741	0.00112021	0.000778261	IKZF3/PTPN6/INPP5D/SYK	4
BP	GO:0070372	regulation of ERK1 and ERK2 cascade	11/179	300/18670	0.000155914	0.00124579	0.000865504	CCL5/GBP1/CD74/PTPRC/PTPN6/CCR7/CCL19/CCL8/SLAMF1/CCL21/SYK	11
BP	GO:0002698	negative regulation of immune effector process	7/179	120/18670	0.00015847	0.0012621	0.000876836	CD96/PTPRC/PTPN6/CCR2/SERPING1/FGL2/IL7R	7
BP	GO:0031589	cell-substrate adhesion	12/179	354/18670	0.000163514	0.00129806	0.000901818	GBP1/CD3E/ITGAL/CORO1A/CD96/SPOCK2/RAC2/ITGB7/CCR7/SKAP1/CCL21/VCAM1	12
BP	GO:0032635	interleukin-6 production	8/179	161/18670	0.000164801	0.00130406	0.000905987	CD74/AIF1/PTPN6/INPP5D/LILRB2/SLAMF1/BANK1/SYK	8
BP	GO:0032663	regulation of interleukin-2 production	5/179	54/18670	0.00016562	0.00130632	0.000907561	LAG3/GBP1/CD3E/PTPRC/CCR2	5
BP	GO:0043254	regulation of protein complex assembly	14/179	467/18670	0.000170258	0.0013386	0.000929984	IFNG/CXCL13/CORO1A/PLEK/HCLS1/GMFG/PTGER4/WAS/LCP1/CCR7/SKAP1/CCL21/TCL1A/SYK	14
BP	GO:0019730	antimicrobial humoral response	7/179	122/18670	0.000175603	0.00137195	0.000953158	CXCL9/CXCL13/CXCL10/GNLY/CXCL11/LYZ/RNASE6	7
BP	GO:0051924	regulation of calcium ion transport	10/179	254/18670	0.000175619	0.00137195	0.000953158	CCL5/CXCL9/CXCL10/CORO1A/PTPN6/CXCL11/LILRB2/CD19/PLCG2/CXCR4	10
BP	GO:0001776	leukocyte homeostasis	6/179	86/18670	0.000177964	0.00138148	0.000959775	CORO1A/CD74/SIT1/CCR2/TNFRSF17/TNFRSF13B	6
BP	GO:0032760	positive regulation of tumor necrosis factor production	6/179	86/18670	0.000177964	0.00138148	0.000959775	CD2/IFNG/PTPRC/CCR2/CCL19/SYK	6
BP	GO:0038110	interleukin-2-mediated signaling pathway	3/179	12/18670	0.000178903	0.00138438	0.000961791	IL2RB/IL2RG/SYK	3
BP	GO:0043551	regulation of phosphatidylinositol 3-kinase activity	5/179	55/18670	0.00018078	0.00139013	0.000965789	SOCS1/CCR7/CCL19/CD19/CCL21	5
BP	GO:0045620	negative regulation of lymphocyte differentiation	5/179	55/18670	0.00018078	0.00139013	0.000965789	LAG3/IRF1/CD74/SOCS1/FGL2	5
BP	GO:0043372	positive regulation of CD4-positive, alpha-beta T cell differentiation	4/179	30/18670	0.000184262	0.00140808	0.000978257	IFNG/IL12RB1/SOCS1/CCL19	4
BP	GO:0050869	negative regulation of B cell activation	4/179	30/18670	0.000184262	0.00140808	0.000978257	SAMSN1/INPP5D/BANK1/TNFRSF13B	4
BP	GO:0050708	regulation of protein secretion	14/179	472/18670	0.000190003	0.00144744	0.0010056	CCL5/CD2/IFNG/GBP1/CD38/AIF1/SOCS1/PTGER4/CCR7/CCL19/CASP1/BANK1/BLK/SYK	14
BP	GO:0001912	positive regulation of leukocyte mediated cytotoxicity	5/179	56/18670	0.000196976	0.00149592	0.00103928	LAG3/IL12RB1/SH2D1A/PTPRC/CD1C	5
BP	GO:1903557	positive regulation of tumor necrosis factor superfamily cytokine production	6/179	88/18670	0.000201921	0.00152874	0.00106209	CD2/IFNG/PTPRC/CCR2/CCL19/SYK	6
BP	GO:0002244	hematopoietic progenitor cell differentiation	8/179	166/18670	0.000203233	0.00153394	0.0010657	PSMB9/PSMB10/PSMB8/PTPRC/PLEK/BATF/PTPN6/TNFRSF13B	8
BP	GO:0034694	response to prostaglandin	4/179	31/18670	0.000209984	0.00158003	0.00109772	PTGER4/CCR7/CCL19/CCL21	4
BP	GO:0071352	cellular response to interleukin-2	3/179	13/18670	0.000230935	0.00173237	0.00120355	IL2RB/IL2RG/SYK	3
BP	GO:0035306	positive regulation of dephosphorylation	5/179	58/18670	0.000232663	0.00173472	0.00120519	IFNG/PTPRC/PLEK/PPP1R16B/LILRB2	5
BP	GO:0061900	glial cell activation	5/179	58/18670	0.000232663	0.00173472	0.00120519	IFNG/CST7/C1QA/AIF1/PTPRC	5
BP	GO:0043552	positive regulation of phosphatidylinositol 3-kinase activity	4/179	32/18670	0.000238196	0.00177059	0.00123011	CCR7/CCL19/CD19/CCL21	4
BP	GO:0045639	positive regulation of myeloid cell differentiation	6/179	91/18670	0.00024255	0.00179751	0.00124881	IFNG/CD74/STAT1/HCLS1/EVI2B/INPP5D	6
BP	GO:0043312	neutrophil degranulation	14/179	485/18670	0.00025085	0.00185342	0.00128766	ITGAL/PTPRC/CTSS/CD53/PTPN6/GMFG/FGL2/SELL/LILRB2/LYZ/PLAC8/DOCK2/LRMP/SYK	14
BP	GO:0035710	CD4-positive, alpha-beta T cell activation	6/179	92/18670	0.000257434	0.00189067	0.00131354	IFNG/IL12RB1/BATF/SOCS1/PTGER4/CCL19	6
BP	GO:1904894	positive regulation of STAT cascade	6/179	92/18670	0.000257434	0.00189067	0.00131354	CCL5/IFNG/IL10RA/HCLS1/SOCS1/IL7R	6
BP	GO:0001914	regulation of T cell mediated cytotoxicity	4/179	33/18670	0.000269033	0.00196996	0.00136862	IL12RB1/PTPRC/IL7R/CD1C	4
BP	GO:0002294	CD4-positive, alpha-beta T cell differentiation involved in immune response	5/179	60/18670	0.000273067	0.00198764	0.0013809	IFNG/IL12RB1/BATF/PTGER4/CCL19	5
BP	GO:0042267	natural killer cell mediated cytotoxicity	5/179	60/18670	0.000273067	0.00198764	0.0013809	LAG3/GZMB/SH2D1A/CORO1A/PTPN6	5
BP	GO:0043374	CD8-positive, alpha-beta T cell differentiation	3/179	14/18670	0.000291848	0.00209329	0.0014543	IRF1/SOCS1/GPR18	3
BP	GO:0045591	positive regulation of regulatory T cell differentiation	3/179	14/18670	0.000291848	0.00209329	0.0014543	IFNG/SOCS1/LILRB2	3
BP	GO:0046629	gamma-delta T cell activation	3/179	14/18670	0.000291848	0.00209329	0.0014543	PTPRC/GPR18/SYK	3
BP	GO:0050862	positive regulation of T cell receptor signaling pathway	3/179	14/18670	0.000291848	0.00209329	0.0014543	LCK/TRAT1/CCR7	3
BP	GO:0070669	response to interleukin-2	3/179	14/18670	0.000291848	0.00209329	0.0014543	IL2RB/IL2RG/SYK	3
BP	GO:0002287	alpha-beta T cell activation involved in immune response	5/179	61/18670	0.000295162	0.00210474	0.00146226	IFNG/IL12RB1/BATF/PTGER4/CCL19	5
BP	GO:0002293	alpha-beta T cell differentiation involved in immune response	5/179	61/18670	0.000295162	0.00210474	0.00146226	IFNG/IL12RB1/BATF/PTGER4/CCL19	5
BP	GO:0002260	lymphocyte homeostasis	5/179	62/18670	0.000318585	0.00226519	0.00157373	CORO1A/CD74/SIT1/TNFRSF17/TNFRSF13B	5
BP	GO:0002474	antigen processing and presentation of peptide antigen via MHC class I	6/179	96/18670	0.000324296	0.00229912	0.00159731	PSMB9/PSMB10/TAP1/PSMB8/TAP2/NCF1	6
BP	GO:0016485	protein processing	11/179	328/18670	0.000335744	0.00237343	0.00164893	CST7/C1QA/C1QB/CTSS/SERPING1/C2/BIRC3/CASP1/CD19/CR2/C7	11
BP	GO:0030852	regulation of granulocyte differentiation	3/179	15/18670	0.000362243	0.00254036	0.0017649	HCLS1/EVI2B/INPP5D	3
BP	GO:0051770	positive regulation of nitric-oxide synthase biosynthetic process	3/179	15/18670	0.000362243	0.00254036	0.0017649	IFNG/STAT1/FCER2	3
BP	GO:0050848	regulation of calcium-mediated signaling	6/179	98/18670	0.000362464	0.00254036	0.0017649	GBP1/CD3E/PLEK/TRAT1/ZAP70/SYK	6
BP	GO:0043550	regulation of lipid kinase activity	5/179	64/18670	0.000369629	0.00258319	0.00179466	SOCS1/CCR7/CCL19/CD19/CCL21	5
BP	GO:0090218	positive regulation of lipid kinase activity	4/179	36/18670	0.0003787	0.00263159	0.00182829	CCR7/CCL19/CD19/CCL21	4
BP	GO:2000516	positive regulation of CD4-positive, alpha-beta T cell activation	4/179	36/18670	0.0003787	0.00263159	0.00182829	IFNG/IL12RB1/SOCS1/CCL19	4
BP	GO:0050715	positive regulation of cytokine secretion	7/179	139/18670	0.00039039	0.00270516	0.0018794	CD2/IFNG/AIF1/PTGER4/CCL19/CASP1/SYK	7
BP	GO:0046330	positive regulation of JNK cascade	7/179	140/18670	0.000407665	0.00281691	0.00195704	MAP4K1/NCF1/CCR7/CCL19/SLAMF1/CCL21/SYK	7
BP	GO:0038083	peptidyl-tyrosine autophosphorylation	4/179	37/18670	0.000421447	0.00290396	0.00201751	LCK/ITK/SLA/BLK	4
BP	GO:0010522	regulation of calcium ion transport into cytosol	6/179	102/18670	0.000449297	0.00308719	0.00214481	CXCL9/CXCL10/CORO1A/PTPN6/CXCL11/CD19	6
BP	GO:0002440	production of molecular mediator of immune response	10/179	286/18670	0.000451684	0.00309451	0.0021499	CD74/CD96/PTPRC/BATF/CCR2/LAX1/ITM2A/FGL2/IL7R/VPREB3	10
BP	GO:0046777	protein autophosphorylation	9/179	235/18670	0.000452886	0.00309451	0.0021499	LCK/PTPRC/ITK/SLA/MAP4K1/PIM2/ZAP70/BLK/SYK	9
BP	GO:0002707	negative regulation of lymphocyte mediated immunity	4/179	38/18670	0.000467529	0.00318569	0.00221324	CD96/PTPRC/PTPN6/IL7R	4
BP	GO:1902106	negative regulation of leukocyte differentiation	6/179	103/18670	0.000473347	0.0032164	0.00223458	LAG3/IRF1/CD74/SOCS1/INPP5D/FGL2	6
BP	GO:0007015	actin filament organization	12/179	400/18670	0.000495213	0.00335568	0.00233134	CORO1A/AIF1/PLEK/HCLS1/GPR65/GMFG/RAC2/PTGER4/WAS/LCP1/CCR7/CCL21	12
BP	GO:1904892	regulation of STAT cascade	7/179	146/18670	0.000524587	0.00354494	0.00246283	CCL5/IFNG/PTPRC/IL10RA/HCLS1/SOCS1/IL7R	7
BP	GO:0051281	positive regulation of release of sequestered calcium ion into cytosol	4/179	40/18670	0.000570278	0.00384311	0.00266998	CXCL9/CXCL10/CXCL11/CD19	4
BP	GO:1904427	positive regulation of calcium ion transmembrane transport	5/179	71/18670	0.000598045	0.00401919	0.00279231	CXCL9/CXCL10/CXCL11/CD19/PLCG2	5
BP	GO:0002758	innate immune response-activating signal transduction	10/179	298/18670	0.000621578	0.00416593	0.00289426	IRF1/PSMB9/PSMB10/PSMB8/CTSS/BIRC3/ICAM3/CLEC10A/PLCG2/SYK	10
BP	GO:1903169	regulation of calcium ion transmembrane transport	7/179	151/18670	0.000641176	0.00428557	0.00297738	CXCL9/CXCL10/CORO1A/PTPN6/CXCL11/CD19/PLCG2	7
BP	GO:0032945	negative regulation of mononuclear cell proliferation	5/179	73/18670	0.000679388	0.00450416	0.00312925	PTPN6/LST1/INPP5D/LILRB2/TNFRSF13B	5
BP	GO:0050672	negative regulation of lymphocyte proliferation	5/179	73/18670	0.000679388	0.00450416	0.00312925	PTPN6/LST1/INPP5D/LILRB2/TNFRSF13B	5
BP	GO:0050688	regulation of defense response to virus	5/179	73/18670	0.000679388	0.00450416	0.00312925	IL12RB1/STAT1/APOBEC3G/FGL2/BIRC3	5
BP	GO:0010559	regulation of glycoprotein biosynthetic process	4/179	42/18670	0.000688118	0.00453751	0.00315241	ITM2A/CCR7/CCL19/CCL21	4
BP	GO:0097028	dendritic cell differentiation	4/179	42/18670	0.000688118	0.00453751	0.00315241	BATF/LILRB2/CCR7/CCL19	4
BP	GO:0002313	mature B cell differentiation involved in immune response	3/179	19/18670	0.000749994	0.00491908	0.00341751	ITM2A/PLCG2/MFNG	3
BP	GO:0045076	regulation of interleukin-2 biosynthetic process	3/179	19/18670	0.000749994	0.00491908	0.00341751	LAG3/CD3E/PTPRC	3
BP	GO:0050850	positive regulation of calcium-mediated signaling	4/179	43/18670	0.000753064	0.00492604	0.00342235	CD3E/TRAT1/ZAP70/SYK	4
BP	GO:0150076	neuroinflammatory response	5/179	75/18670	0.00076874	0.00501521	0.00348429	IFNG/CST7/C1QA/AIF1/PTPRC	5
BP	GO:0002573	myeloid leukocyte differentiation	8/179	204/18670	0.000803341	0.00521322	0.00362186	IFNG/CD74/BATF/HCLS1/EVI2B/INPP5D/CCR7/CCL19	8
BP	GO:0034764	positive regulation of transmembrane transport	8/179	204/18670	0.000803341	0.00521322	0.00362186	IFNG/CXCL9/CXCL10/CTSS/CCR2/CXCL11/CD19/PLCG2	8
BP	GO:0032481	positive regulation of type I interferon production	5/179	77/18670	0.000866584	0.00558233	0.0038783	IRF1/STAT1/ZBP1/PLCG2/SYK	5
BP	GO:0002827	positive regulation of T-helper 1 type immune response	3/179	20/18670	0.00087615	0.00558233	0.0038783	IL12RB1/CCR2/CCL19	3
BP	GO:0010560	positive regulation of glycoprotein biosynthetic process	3/179	20/18670	0.00087615	0.00558233	0.0038783	CCR7/CCL19/CCL21	3
BP	GO:0042535	positive regulation of tumor necrosis factor biosynthetic process	3/179	20/18670	0.00087615	0.00558233	0.0038783	IFNG/CCR2/SYK	3
BP	GO:0050860	negative regulation of T cell receptor signaling pathway	3/179	20/18670	0.00087615	0.00558233	0.0038783	GBP1/UBASH3A/PTPN6	3
BP	GO:0051767	nitric-oxide synthase biosynthetic process	3/179	20/18670	0.00087615	0.00558233	0.0038783	IFNG/STAT1/FCER2	3
BP	GO:0051769	regulation of nitric-oxide synthase biosynthetic process	3/179	20/18670	0.00087615	0.00558233	0.0038783	IFNG/STAT1/FCER2	3
BP	GO:0002820	negative regulation of adaptive immune response	4/179	45/18670	0.000895751	0.00569243	0.00395479	PTPRC/PTPN6/SAMSN1/IL7R	4
BP	GO:0050792	regulation of viral process	8/179	208/18670	0.000911035	0.0057746	0.00401188	CCL5/CD74/STAT1/APOBEC3G/CCL8/IFI27/ISG20/CXCR4	8
BP	GO:0008154	actin polymerization or depolymerization	8/179	209/18670	0.000939691	0.00594088	0.0041274	CORO1A/AIF1/PLEK/HCLS1/GMFG/WAS/CCR7/CCL21	8
BP	GO:0110053	regulation of actin filament organization	9/179	261/18670	0.000957423	0.00603742	0.00419447	CORO1A/PLEK/HCLS1/GPR65/GMFG/PTGER4/WAS/CCR7/CCL21	9
BP	GO:0071675	regulation of mononuclear cell migration	4/179	46/18670	0.000973787	0.00612487	0.00425523	CCL5/CXCL10/AIF1/CCR2	4
BP	GO:1901739	regulation of myoblast fusion	3/179	21/18670	0.001015	0.00636777	0.00442398	CXCL9/CXCL10/CD53	3
BP	GO:0002218	activation of innate immune response	10/179	319/18670	0.00104489	0.00653856	0.00454263	IRF1/PSMB9/PSMB10/PSMB8/CTSS/BIRC3/ICAM3/CLEC10A/PLCG2/SYK	10
BP	GO:0035722	interleukin-12-mediated signaling pathway	4/179	47/18670	0.00105648	0.00657755	0.00456972	IFNG/IL12RB1/STAT4/LCP1	4
BP	GO:0043370	regulation of CD4-positive, alpha-beta T cell differentiation	4/179	47/18670	0.00105648	0.00657755	0.00456972	IFNG/IL12RB1/SOCS1/CCL19	4
BP	GO:0007254	JNK cascade	8/179	214/18670	0.00109401	0.00679392	0.00472004	MAP4K1/PTGER4/NCF1/CCR7/CCL19/SLAMF1/CCL21/SYK	8
BP	GO:0046718	viral entry into host cell	6/179	121/18670	0.00110443	0.00684135	0.00475299	CD74/ITGB7/SLAMF1/SELPLG/CR2/CXCR4	6
BP	GO:0008037	cell recognition	8/179	215/18670	0.00112717	0.00694711	0.00482647	PRF1/CD6/CD5/CCR7/CCL19/CCL21/DOCK2/CXCR4	8
BP	GO:0070374	positive regulation of ERK1 and ERK2 cascade	8/179	215/18670	0.00112717	0.00694711	0.00482647	CCL5/CD74/PTPRC/CCR7/CCL19/CCL8/SLAMF1/CCL21	8
BP	GO:1903727	positive regulation of phospholipid metabolic process	4/179	48/18670	0.00114399	0.00703309	0.00488621	CCR7/CCL19/CD19/CCL21	4
BP	GO:0050714	positive regulation of protein secretion	9/179	268/18670	0.00115202	0.00704993	0.00489791	CD2/IFNG/CD38/AIF1/PTGER4/CCL19/CASP1/BLK/SYK	9
BP	GO:0019079	viral genome replication	6/179	122/18670	0.00115248	0.00704993	0.00489791	CCL5/CXCR6/APOBEC3G/CCL8/IFI27/ISG20	6
BP	GO:0042094	interleukin-2 biosynthetic process	3/179	22/18670	0.00116702	0.00712114	0.00494738	LAG3/CD3E/PTPRC	3
BP	GO:0051928	positive regulation of calcium ion transport	6/179	123/18670	0.0012021	0.00731703	0.00508347	CCL5/CXCL9/CXCL10/CXCL11/CD19/PLCG2	6
BP	GO:0071349	cellular response to interleukin-12	4/179	49/18670	0.00123645	0.00748892	0.00520289	IFNG/IL12RB1/STAT4/LCP1	4
BP	GO:1903018	regulation of glycoprotein metabolic process	4/179	49/18670	0.00123645	0.00748892	0.00520289	ITM2A/CCR7/CCL19/CCL21	4
BP	GO:0010499	proteasomal ubiquitin-independent protein catabolic process	3/179	23/18670	0.00133266	0.00798132	0.00554498	PSMB9/PSMB10/PSMB8	3
BP	GO:0032703	negative regulation of interleukin-2 production	3/179	23/18670	0.00133266	0.00798132	0.00554498	LAG3/GBP1/PTPRC	3
BP	GO:0036037	CD8-positive, alpha-beta T cell activation	3/179	23/18670	0.00133266	0.00798132	0.00554498	IRF1/SOCS1/GPR18	3
BP	GO:0001961	positive regulation of cytokine-mediated signaling pathway	4/179	50/18670	0.00133402	0.00798132	0.00554498	CD74/ZBP1/CASP1/CXCR4	4
BP	GO:0070671	response to interleukin-12	4/179	50/18670	0.00133402	0.00798132	0.00554498	IFNG/IL12RB1/STAT4/LCP1	4
BP	GO:0032479	regulation of type I interferon production	6/179	126/18670	0.00136085	0.00812207	0.00564277	IRF1/UBE2L6/STAT1/ZBP1/PLCG2/SYK	6
BP	GO:0032874	positive regulation of stress-activated MAPK cascade	7/179	172/18670	0.0013731	0.00817527	0.00567973	MAP4K1/NCF1/CCR7/CCL19/SLAMF1/CCL21/SYK	7
BP	GO:0043270	positive regulation of ion transport	9/179	275/18670	0.00137746	0.00818136	0.00568396	CCL5/IFNG/CXCL9/CXCL10/CTSS/CCR2/CXCL11/CD19/PLCG2	9
BP	GO:0043903	regulation of symbiosis, encompassing mutualism through parasitism	8/179	222/18670	0.00138245	0.00819121	0.0056908	CCL5/CD74/STAT1/APOBEC3G/CCL8/IFI27/ISG20/CXCR4	8
BP	GO:0070304	positive regulation of stress-activated protein kinase signaling cascade	7/179	173/18670	0.00141965	0.00839134	0.00582985	MAP4K1/NCF1/CCR7/CCL19/SLAMF1/CCL21/SYK	7
BP	GO:0030101	natural killer cell activation	5/179	86/18670	0.00142543	0.00839179	0.00583016	CD2/CORO1A/PTPRC/IL21R/TOX	5
BP	GO:0001954	positive regulation of cell-matrix adhesion	4/179	51/18670	0.00143683	0.00839179	0.00583016	CD3E/CCR7/SKAP1/CCL21	4
BP	GO:0002712	regulation of B cell mediated immunity	4/179	51/18670	0.00143683	0.00839179	0.00583016	PTPRC/PTPN6/LTA/FCER2	4
BP	GO:0002889	regulation of immunoglobulin mediated immune response	4/179	51/18670	0.00143683	0.00839179	0.00583016	PTPRC/PTPN6/LTA/FCER2	4
BP	GO:0048260	positive regulation of receptor-mediated endocytosis	4/179	51/18670	0.00143683	0.00839179	0.00583016	CCL19/CCL21/PLCG2/SYK	4
BP	GO:0032606	type I interferon production	6/179	128/18670	0.00147525	0.00859572	0.00597184	IRF1/UBE2L6/STAT1/ZBP1/PLCG2/SYK	6
BP	GO:0007160	cell-matrix adhesion	8/179	225/18670	0.00150504	0.00870853	0.00605021	CD3E/ITGAL/CD96/ITGB7/CCR7/SKAP1/CCL21/VCAM1	8
BP	GO:0010959	regulation of metal ion transport	11/179	394/18670	0.00150935	0.00870853	0.00605021	CCL5/IFNG/CXCL9/CXCL10/CORO1A/PTPN6/CXCL11/LILRB2/CD19/PLCG2/CXCR4	11
BP	GO:0031579	membrane raft organization	3/179	24/18670	0.00151237	0.00870853	0.00605021	CD2/PTPRC/DOCK2	3
BP	GO:0042832	defense response to protozoan	3/179	24/18670	0.00151237	0.00870853	0.00605021	GBP2/BATF/IRF8	3
BP	GO:1903020	positive regulation of glycoprotein metabolic process	3/179	24/18670	0.00151237	0.00870853	0.00605021	CCR7/CCL19/CCL21	3
BP	GO:0006956	complement activation	7/179	175/18670	0.00151645	0.00871161	0.00605235	C1QA/C1QB/SERPING1/C2/CD19/CR2/C7	7
BP	GO:1904951	positive regulation of establishment of protein localization	12/179	456/18670	0.00153509	0.00879806	0.00611241	CD2/GZMB/IFNG/CD38/AIF1/HCLS1/RAC2/PTGER4/CCL19/CASP1/BLK/SYK	12
BP	GO:0031529	ruffle organization	4/179	52/18670	0.00154505	0.00882945	0.00613422	AIF1/PLEK/CCR7/CCL21	4
BP	GO:0051495	positive regulation of cytoskeleton organization	8/179	226/18670	0.00154776	0.00882945	0.00613422	CORO1A/PLEK/HCLS1/GPR65/GMFG/WAS/CCR7/CCL21	8
BP	GO:1903725	regulation of phospholipid metabolic process	5/179	88/18670	0.00157903	0.0089869	0.00624361	SOCS1/CCR7/CCL19/CD19/CCL21	5
BP	GO:0051604	protein maturation	11/179	397/18670	0.00160252	0.0090995	0.00632184	CST7/C1QA/C1QB/CTSS/SERPING1/C2/BIRC3/CASP1/CD19/CR2/C7	11
BP	GO:0032715	negative regulation of interleukin-6 production	4/179	53/18670	0.00165881	0.0093407	0.00648941	PTPN6/INPP5D/SLAMF1/BANK1	4
BP	GO:0050732	negative regulation of peptidyl-tyrosine phosphorylation	4/179	53/18670	0.00165881	0.0093407	0.00648941	PTPRC/PTPN6/SOCS1/SAMSN1	4
BP	GO:0070228	regulation of lymphocyte apoptotic process	4/179	53/18670	0.00165881	0.0093407	0.00648941	CCL5/CD3G/CD74/IL7R	4
BP	GO:0046427	positive regulation of JAK-STAT cascade	5/179	89/18670	0.00166023	0.0093407	0.00648941	CCL5/IFNG/IL10RA/HCLS1/SOCS1	5
BP	GO:0001562	response to protozoan	3/179	25/18670	0.00170656	0.00949249	0.00659486	GBP2/BATF/IRF8	3
BP	GO:0002507	tolerance induction	3/179	25/18670	0.00170656	0.00949249	0.00659486	CD3E/ICOS/LILRB2	3
BP	GO:0060330	regulation of response to interferon-gamma	3/179	25/18670	0.00170656	0.00949249	0.00659486	IFNG/STAT1/SOCS1	3
BP	GO:0060334	regulation of interferon-gamma-mediated signaling pathway	3/179	25/18670	0.00170656	0.00949249	0.00659486	IFNG/STAT1/SOCS1	3
BP	GO:0072677	eosinophil migration	3/179	25/18670	0.00170656	0.00949249	0.00659486	CCL5/PTGER4/CCL8	3
BP	GO:0008064	regulation of actin polymerization or depolymerization	7/179	179/18670	0.00172545	0.00957587	0.0066528	CORO1A/PLEK/HCLS1/GMFG/WAS/CCR7/CCL21	7
BP	GO:1904062	regulation of cation transmembrane transport	10/179	342/18670	0.00175409	0.0097128	0.00674793	IFNG/CXCL9/CXCL10/CORO1A/CTSS/PTPN6/CCR2/CXCL11/CD19/PLCG2	10
BP	GO:0002763	positive regulation of myeloid leukocyte differentiation	4/179	54/18670	0.00177827	0.00977383	0.00679032	IFNG/CD74/HCLS1/EVI2B	4
BP	GO:0010524	positive regulation of calcium ion transport into cytosol	4/179	54/18670	0.00177827	0.00977383	0.00679032	CXCL9/CXCL10/CXCL11/CD19	4
BP	GO:0070206	protein trimerization	4/179	54/18670	0.00177827	0.00977383	0.00679032	CD247/TRIM22/CD74/TCL1A	4
BP	GO:0030832	regulation of actin filament length	7/179	180/18670	0.00178104	0.00977383	0.00679032	CORO1A/PLEK/HCLS1/GMFG/WAS/CCR7/CCL21	7
BP	GO:0030260	entry into host cell	6/179	134/18670	0.00186275	0.0101316	0.00703886	CD74/ITGB7/SLAMF1/SELPLG/CR2/CXCR4	6
BP	GO:0044409	entry into host	6/179	134/18670	0.00186275	0.0101316	0.00703886	CD74/ITGB7/SLAMF1/SELPLG/CR2/CXCR4	6
BP	GO:0051806	entry into cell of other organism involved in symbiotic interaction	6/179	134/18670	0.00186275	0.0101316	0.00703886	CD74/ITGB7/SLAMF1/SELPLG/CR2/CXCR4	6
BP	GO:0051828	entry into other organism involved in symbiotic interaction	6/179	134/18670	0.00186275	0.0101316	0.00703886	CD74/ITGB7/SLAMF1/SELPLG/CR2/CXCR4	6
BP	GO:0002793	positive regulation of peptide secretion	9/179	288/18670	0.0018899	0.0102564	0.00712562	CD2/IFNG/CD38/AIF1/PTGER4/CCL19/CASP1/BLK/SYK	9
BP	GO:0030041	actin filament polymerization	7/179	182/18670	0.00189639	0.010269	0.00713434	CORO1A/AIF1/HCLS1/GMFG/WAS/CCR7/CCL21	7
BP	GO:0002886	regulation of myeloid leukocyte mediated immunity	4/179	55/18670	0.00190356	0.0102824	0.00714367	CCR2/RAC2/DNASE1L3/SYK	4
BP	GO:0001916	positive regulation of T cell mediated cytotoxicity	3/179	26/18670	0.00191564	0.0102824	0.00714367	IL12RB1/PTPRC/CD1C	3
BP	GO:0002230	positive regulation of defense response to virus by host	3/179	26/18670	0.00191564	0.0102824	0.00714367	IL12RB1/STAT1/APOBEC3G	3
BP	GO:0051125	regulation of actin nucleation	3/179	26/18670	0.00191564	0.0102824	0.00714367	CORO1A/GMFG/WAS	3
BP	GO:0046328	regulation of JNK cascade	7/179	185/18670	0.00208019	0.0111091	0.007718	MAP4K1/NCF1/CCR7/CCL19/SLAMF1/CCL21/SYK	7
BP	GO:0006958	complement activation, classical pathway	6/179	137/18670	0.00208324	0.0111091	0.007718	C1QA/C1QB/SERPING1/C2/CR2/C7	6
BP	GO:0046425	regulation of JAK-STAT cascade	6/179	137/18670	0.00208324	0.0111091	0.007718	CCL5/IFNG/PTPRC/IL10RA/HCLS1/SOCS1	6
BP	GO:0006906	vesicle fusion	5/179	94/18670	0.00211297	0.0112432	0.00781115	TAP1/CORO1A/TAP2/STX11/LRMP	5
BP	GO:0051260	protein homooligomerization	10/179	351/18670	0.00212063	0.0112595	0.0078225	PRF1/CD3D/CD247/CD3G/GBP1/CD3E/GCH1/CD79A/CD79B/TCL1A	10
BP	GO:0002825	regulation of T-helper 1 type immune response	3/179	27/18670	0.00214001	0.0113379	0.00787696	IL12RB1/CCR2/CCL19	3
BP	GO:0060760	positive regulation of response to cytokine stimulus	4/179	57/18670	0.00217224	0.0114838	0.00797835	CD74/ZBP1/CASP1/CXCR4	4
BP	GO:2000116	regulation of cysteine-type endopeptidase activity	8/179	239/18670	0.00219589	0.0115839	0.00804786	PSMB9/LCK/CST7/TNFSF10/BIRC3/CASP1/TNFAIP8/SYK	8
BP	GO:0045069	regulation of viral genome replication	5/179	95/18670	0.00221333	0.0116509	0.00809438	CCL5/APOBEC3G/CCL8/IFI27/ISG20	5
BP	GO:0002433	immune response-regulating cell surface receptor signaling pathway involved in phagocytosis	6/179	139/18670	0.00224082	0.0117201	0.0081425	CD247/CD3G/PTPRC/WAS/PLCG2/SYK	6
BP	GO:0002831	regulation of response to biotic stimulus	6/179	139/18670	0.00224082	0.0117201	0.0081425	IL12RB1/STAT1/APOBEC3G/FGL2/BIRC3/LY86	6
BP	GO:0038096	Fc-gamma receptor signaling pathway involved in phagocytosis	6/179	139/18670	0.00224082	0.0117201	0.0081425	CD247/CD3G/PTPRC/WAS/PLCG2/SYK	6
BP	GO:0043902	positive regulation of multi-organism process	7/179	188/18670	0.00227749	0.0118865	0.00825812	PRF1/CCL5/IFNG/CD74/LY86/SYK/FCER2	7
BP	GO:0030099	myeloid cell differentiation	11/179	416/18670	0.00230822	0.0120104	0.00834419	IFNG/CD74/STAT1/BATF/PTPN6/IRF8/HCLS1/EVI2B/INPP5D/CCR7/CCL19	11
BP	GO:0032722	positive regulation of chemokine production	4/179	58/18670	0.00231591	0.0120104	0.00834419	IFNG/CD74/AIF1/SYK	4
BP	GO:0042093	T-helper cell differentiation	4/179	58/18670	0.00231591	0.0120104	0.00834419	IL12RB1/BATF/PTGER4/CCL19	4
BP	GO:0002691	regulation of cellular extravasation	3/179	28/18670	0.00238005	0.0122395	0.00850336	CCR2/PTGER4/CCL21	3
BP	GO:0032770	positive regulation of monooxygenase activity	3/179	28/18670	0.00238005	0.0122395	0.00850336	IFNG/GCH1/FCER2	3
BP	GO:0045408	regulation of interleukin-6 biosynthetic process	3/179	28/18670	0.00238005	0.0122395	0.00850336	CD74/INPP5D/SYK	3
BP	GO:0050858	negative regulation of antigen receptor-mediated signaling pathway	3/179	28/18670	0.00238005	0.0122395	0.00850336	GBP1/UBASH3A/PTPN6	3
BP	GO:0051222	positive regulation of protein transport	11/179	418/18670	0.00239525	0.0122919	0.00853977	CD2/IFNG/CD38/AIF1/HCLS1/RAC2/PTGER4/CCL19/CASP1/BLK/SYK	11
BP	GO:0120162	positive regulation of cold-induced thermogenesis	5/179	97/18670	0.00242441	0.0124156	0.0086257	CCR2/UCP2/PLAC8/SYK/CXCR4	5
BP	GO:0045071	negative regulation of viral genome replication	4/179	59/18670	0.002466	0.0126023	0.00875537	CCL5/APOBEC3G/CCL8/ISG20	4
BP	GO:0038094	Fc-gamma receptor signaling pathway	6/179	142/18670	0.00249384	0.0127181	0.00883582	CD247/CD3G/PTPRC/WAS/PLCG2/SYK	6
BP	GO:0035025	positive regulation of Rho protein signal transduction	3/179	29/18670	0.0026361	0.0132879	0.0092317	P2RY10/GPR65/GPR18	3
BP	GO:0042226	interleukin-6 biosynthetic process	3/179	29/18670	0.0026361	0.0132879	0.0092317	CD74/INPP5D/SYK	3
BP	GO:0050855	regulation of B cell receptor signaling pathway	3/179	29/18670	0.0026361	0.0132879	0.0092317	PRKCH/CD19/BLK	3
BP	GO:0060142	regulation of syncytium formation by plasma membrane fusion	3/179	29/18670	0.0026361	0.0132879	0.0092317	CXCL9/CXCL10/CD53	3
BP	GO:0070229	negative regulation of lymphocyte apoptotic process	3/179	29/18670	0.0026361	0.0132879	0.0092317	CCL5/CD74/IL7R	3
BP	GO:0002377	immunoglobulin production	7/179	193/18670	0.00263808	0.0132879	0.0092317	PTPRC/BATF/LAX1/ITM2A/FGL2/IL7R/VPREB3	7
BP	GO:0030838	positive regulation of actin filament polymerization	5/179	99/18670	0.00264976	0.0132922	0.00923467	CORO1A/GMFG/WAS/CCR7/CCL21	5
BP	GO:0048525	negative regulation of viral process	5/179	99/18670	0.00264976	0.0132922	0.00923467	CCL5/STAT1/APOBEC3G/CCL8/ISG20	5
BP	GO:0052548	regulation of endopeptidase activity	11/179	425/18670	0.00272108	0.013622	0.00946385	PSMB9/LCK/CST7/PSMB8/SPOCK2/TNFSF10/SERPING1/BIRC3/CASP1/TNFAIP8/SYK	11
BP	GO:0002431	Fc receptor mediated stimulatory signaling pathway	6/179	145/18670	0.00276777	0.0138004	0.00958777	CD247/CD3G/PTPRC/WAS/PLCG2/SYK	6
BP	GO:0090174	organelle membrane fusion	5/179	100/18670	0.00276796	0.0138004	0.00958777	TAP1/CORO1A/TAP2/STX11/LRMP	5
BP	GO:2000514	regulation of CD4-positive, alpha-beta T cell activation	4/179	61/18670	0.00278597	0.013862	0.00963058	IFNG/IL12RB1/SOCS1/CCL19	4
BP	GO:0045834	positive regulation of lipid metabolic process	6/179	146/18670	0.0028639	0.014221	0.00987995	IFNG/CD74/CCR7/CCL19/CD19/CCL21	6
BP	GO:0032743	positive regulation of interleukin-2 production	3/179	30/18670	0.00290853	0.0143554	0.00997333	CD3E/PTPRC/CCR2	3
BP	GO:0038111	interleukin-7-mediated signaling pathway	3/179	30/18670	0.00290853	0.0143554	0.00997333	IL2RG/SOCS1/IL7R	3
BP	GO:0050690	regulation of defense response to virus by virus	3/179	30/18670	0.00290853	0.0143554	0.00997333	CD247/LCK/DOCK2	3
BP	GO:0045453	bone resorption	4/179	62/18670	0.00295613	0.014561	0.0101162	CD38/RAC2/INPP5D/SYK	4
BP	GO:0072376	protein activation cascade	7/179	198/18670	0.00304105	0.0149493	0.0103859	C1QA/C1QB/SERPING1/C2/CD19/CR2/C7	7
BP	GO:1903900	regulation of viral life cycle	6/179	149/18670	0.00316735	0.015539	0.0107957	CCL5/CD74/APOBEC3G/CCL8/IFI27/ISG20	6
BP	GO:0051482	positive regulation of cytosolic calcium ion concentration involved in phospholipase C-activating G protein-coupled signaling pathway	3/179	31/18670	0.00319766	0.0156564	0.0108772	P2RY10/GPR65/GPR18	3
BP	GO:0000187	activation of MAPK activity	6/179	152/18670	0.00349418	0.0170741	0.0118622	CD74/PTPRC/MAP4K1/CCL19/SYK/CXCR4	6
BP	GO:1902905	positive regulation of supramolecular fiber organization	7/179	204/18670	0.00358501	0.0174832	0.0121463	CORO1A/PLEK/GPR65/GMFG/WAS/CCR7/CCL21	7
BP	GO:0030168	platelet activation	6/179	153/18670	0.0036085	0.017528	0.0121775	LCK/PLEK/PRKCH/PTPN6/PLCG2/SYK	6
BP	GO:0051017	actin filament bundle assembly	6/179	153/18670	0.0036085	0.017528	0.0121775	AIF1/PLEK/GPR65/PTGER4/WAS/LCP1	6
BP	GO:0061025	membrane fusion	6/179	154/18670	0.00372558	0.018061	0.0125478	TAP1/CORO1A/TAP2/STX11/LRMP/CXCR4	6
BP	GO:0030851	granulocyte differentiation	3/179	33/18670	0.00382729	0.018481	0.0128396	HCLS1/EVI2B/INPP5D	3
BP	GO:0032633	interleukin-4 production	3/179	33/18670	0.00382729	0.018481	0.0128396	CD3E/ITK/SYK	3
BP	GO:1903707	negative regulation of hemopoiesis	6/179	155/18670	0.00384547	0.0185323	0.0128752	LAG3/IRF1/CD74/SOCS1/INPP5D/FGL2	6
BP	GO:0043379	memory T cell differentiation	2/179	10/18670	0.00391064	0.018663	0.0129661	IL12RB1/FGL2	2
BP	GO:0045348	positive regulation of MHC class II biosynthetic process	2/179	10/18670	0.00391064	0.018663	0.0129661	IFNG/CIITA	2
BP	GO:0071104	response to interleukin-9	2/179	10/18670	0.00391064	0.018663	0.0129661	STAT1/IL2RG	2
BP	GO:0072610	interleukin-12 secretion	2/179	10/18670	0.00391064	0.018663	0.0129661	CCR7/CCL19	2
BP	GO:0090715	immunological memory formation process	2/179	10/18670	0.00391064	0.018663	0.0129661	IL12RB1/FGL2	2
BP	GO:0051701	interaction with host	7/179	209/18670	0.00409243	0.0194614	0.0135207	CD74/ITGB7/CCL8/SLAMF1/SELPLG/CR2/CXCR4	7
BP	GO:0061572	actin filament bundle organization	6/179	157/18670	0.00409379	0.0194614	0.0135207	AIF1/PLEK/GPR65/PTGER4/WAS/LCP1	6
BP	GO:0010922	positive regulation of phosphatase activity	3/179	34/18670	0.00416838	0.0197014	0.0136875	IFNG/PTPRC/PLEK	3
BP	GO:0042533	tumor necrosis factor biosynthetic process	3/179	34/18670	0.00416838	0.0197014	0.0136875	IFNG/CCR2/SYK	3
BP	GO:0042534	regulation of tumor necrosis factor biosynthetic process	3/179	34/18670	0.00416838	0.0197014	0.0136875	IFNG/CCR2/SYK	3
BP	GO:0052547	regulation of peptidase activity	11/179	452/18670	0.0043293	0.0204227	0.0141885	PSMB9/LCK/CST7/PSMB8/SPOCK2/TNFSF10/SERPING1/BIRC3/CASP1/TNFAIP8/SYK	11
BP	GO:0070227	lymphocyte apoptotic process	4/179	69/18670	0.00435003	0.020481	0.0142291	CCL5/CD3G/CD74/IL7R	4
BP	GO:0042092	type 2 immune response	3/179	35/18670	0.00452738	0.0212752	0.0147808	CD74/BATF/CCR2	3
BP	GO:2001259	positive regulation of cation channel activity	4/179	70/18670	0.00457971	0.02148	0.0149231	IFNG/CTSS/CCR2/PLCG2	4
BP	GO:0042742	defense response to bacterium	9/179	330/18670	0.00465517	0.0217922	0.0151401	CXCL13/GBP2/GNLY/IRF8/LTA/LYZ/PLAC8/RNASE6/SYK	9
BP	GO:0070106	interleukin-27-mediated signaling pathway	2/179	11/18670	0.00474964	0.0221499	0.0153886	STAT1/EBI3	2
BP	GO:0098883	synapse pruning	2/179	11/18670	0.00474964	0.0221499	0.0153886	C1QA/C1QB	2
BP	GO:0030833	regulation of actin filament polymerization	6/179	162/18670	0.00476638	0.0221662	0.0153998	CORO1A/HCLS1/GMFG/WAS/CCR7/CCL21	6
BP	GO:0010810	regulation of cell-substrate adhesion	7/179	215/18670	0.00477119	0.0221662	0.0153998	GBP1/CD3E/SPOCK2/RAC2/CCR7/SKAP1/CCL21	7
BP	GO:0071902	positive regulation of protein serine/threonine kinase activity	9/179	334/18670	0.00503005	0.0233246	0.0162047	IFNG/CD74/PTPRC/MAP4K1/CCND2/CCL19/TCL1A/SYK/CXCR4	9
BP	GO:0007596	blood coagulation	9/179	336/18670	0.00522609	0.0241879	0.0168044	IRF1/LCK/PLEK/PRKCH/PTPN6/WAS/SERPING1/PLCG2/SYK	9
BP	GO:0002714	positive regulation of B cell mediated immunity	3/179	37/18670	0.00530009	0.0243012	0.0168831	PTPRC/LTA/FCER2	3
BP	GO:0002891	positive regulation of immunoglobulin mediated immune response	3/179	37/18670	0.00530009	0.0243012	0.0168831	PTPRC/LTA/FCER2	3
BP	GO:0045730	respiratory burst	3/179	37/18670	0.00530009	0.0243012	0.0168831	RAC2/CD52/NCF1	3
BP	GO:0050691	regulation of defense response to virus by host	3/179	37/18670	0.00530009	0.0243012	0.0168831	IL12RB1/STAT1/APOBEC3G	3
BP	GO:2000273	positive regulation of signaling receptor activity	3/179	37/18670	0.00530009	0.0243012	0.0168831	IFNG/CCR2/NCF1	3
BP	GO:0002761	regulation of myeloid leukocyte differentiation	5/179	117/18670	0.00540988	0.0247583	0.0172007	IFNG/CD74/HCLS1/EVI2B/INPP5D	5
BP	GO:0014015	positive regulation of gliogenesis	4/179	74/18670	0.00557996	0.025399	0.0176459	PRKCH/CCR2/LTA/CXCR4	4
BP	GO:0032677	regulation of interleukin-8 production	4/179	74/18670	0.00557996	0.025399	0.0176459	CD2/CD74/PTPRC/SYK	4
BP	GO:0002863	positive regulation of inflammatory response to antigenic stimulus	2/179	12/18670	0.00566379	0.025399	0.0176459	LTA/CCR7	2
BP	GO:0002921	negative regulation of humoral immune response	2/179	12/18670	0.00566379	0.025399	0.0176459	PTPN6/SERPING1	2
BP	GO:0045080	positive regulation of chemokine biosynthetic process	2/179	12/18670	0.00566379	0.025399	0.0176459	IFNG/CD74	2
BP	GO:0045416	positive regulation of interleukin-8 biosynthetic process	2/179	12/18670	0.00566379	0.025399	0.0176459	CD74/SYK	2
BP	GO:0045579	positive regulation of B cell differentiation	2/179	12/18670	0.00566379	0.025399	0.0176459	INPP5D/SYK	2
BP	GO:0070486	leukocyte aggregation	2/179	12/18670	0.00566379	0.025399	0.0176459	RAC2/ZAP70	2
BP	GO:0072540	T-helper 17 cell lineage commitment	2/179	12/18670	0.00566379	0.025399	0.0176459	IL12RB1/BATF	2
BP	GO:0097340	inhibition of cysteine-type endopeptidase activity	2/179	12/18670	0.00566379	0.025399	0.0176459	CST7/BIRC3	2
BP	GO:0097341	zymogen inhibition	2/179	12/18670	0.00566379	0.025399	0.0176459	CST7/BIRC3	2
BP	GO:0007599	hemostasis	9/179	341/18670	0.00574216	0.0257035	0.0178574	IRF1/LCK/PLEK/PRKCH/PTPN6/WAS/SERPING1/PLCG2/SYK	9
BP	GO:0038095	Fc-epsilon receptor signaling pathway	6/179	169/18670	0.00584026	0.0260908	0.0181264	PSMB9/PSMB10/PSMB8/ITK/PLCG2/SYK	6
BP	GO:0050817	coagulation	9/179	342/18670	0.00584995	0.0260908	0.0181264	IRF1/LCK/PLEK/PRKCH/PTPN6/WAS/SERPING1/PLCG2/SYK	9
BP	GO:0032956	regulation of actin cytoskeleton organization	9/179	343/18670	0.00595929	0.0265302	0.0184317	CORO1A/PLEK/HCLS1/GPR65/GMFG/PTGER4/WAS/CCR7/CCL21	9
BP	GO:0007257	activation of JUN kinase activity	3/179	39/18670	0.00614742	0.0273181	0.0189792	MAP4K1/CCL19/SYK	3
BP	GO:0043901	negative regulation of multi-organism process	6/179	171/18670	0.00617712	0.0274005	0.0190364	CCL5/STAT1/APOBEC3G/FGL2/CCL8/ISG20	6
BP	GO:0010811	positive regulation of cell-substrate adhesion	5/179	121/18670	0.00622597	0.0275674	0.0191523	CD3E/SPOCK2/CCR7/SKAP1/CCL21	5
BP	GO:0001894	tissue homeostasis	7/179	227/18670	0.00637958	0.0281966	0.0195895	CD38/CORO1A/CCR2/RAC2/INPP5D/LYZ/SYK	7
BP	GO:0051403	stress-activated MAPK cascade	8/179	286/18670	0.00646017	0.0285014	0.0198012	MAP4K1/PTGER4/NCF1/CCR7/CCL19/SLAMF1/CCL21/SYK	8
BP	GO:0002823	negative regulation of adaptive immune response based on somatic recombination of immune receptors built from immunoglobulin superfamily domains	3/179	40/18670	0.00659962	0.0287259	0.0199572	PTPRC/PTPN6/IL7R	3
BP	GO:0042036	negative regulation of cytokine biosynthetic process	3/179	40/18670	0.00659962	0.0287259	0.0199572	LAG3/PTPRC/INPP5D	3
BP	GO:0045124	regulation of bone resorption	3/179	40/18670	0.00659962	0.0287259	0.0199572	CD38/INPP5D/SYK	3
BP	GO:0098760	response to interleukin-7	3/179	40/18670	0.00659962	0.0287259	0.0199572	IL2RG/SOCS1/IL7R	3
BP	GO:0098761	cellular response to interleukin-7	3/179	40/18670	0.00659962	0.0287259	0.0199572	IL2RG/SOCS1/IL7R	3
BP	GO:0031274	positive regulation of pseudopodium assembly	2/179	13/18670	0.00665158	0.0287259	0.0199572	CCR7/CCL21	2
BP	GO:0035589	G protein-coupled purinergic nucleotide receptor signaling pathway	2/179	13/18670	0.00665158	0.0287259	0.0199572	P2RY10/P2RY13	2
BP	GO:0035723	interleukin-15-mediated signaling pathway	2/179	13/18670	0.00665158	0.0287259	0.0199572	IL2RB/IL2RG	2
BP	GO:0045086	positive regulation of interleukin-2 biosynthetic process	2/179	13/18670	0.00665158	0.0287259	0.0199572	CD3E/PTPRC	2
BP	GO:0045779	negative regulation of bone resorption	2/179	13/18670	0.00665158	0.0287259	0.0199572	CD38/INPP5D	2
BP	GO:0071350	cellular response to interleukin-15	2/179	13/18670	0.00665158	0.0287259	0.0199572	IL2RB/IL2RG	2
BP	GO:0090713	immunological memory process	2/179	13/18670	0.00665158	0.0287259	0.0199572	IL12RB1/FGL2	2
BP	GO:0014066	regulation of phosphatidylinositol 3-kinase signaling	5/179	124/18670	0.00689223	0.0296121	0.0205729	CCL5/PTPN6/HCLS1/PPP1R16B/NCF1	5
BP	GO:0048284	organelle fusion	5/179	124/18670	0.00689223	0.0296121	0.0205729	TAP1/CORO1A/TAP2/STX11/LRMP	5
BP	GO:0120032	regulation of plasma membrane bounded cell projection assembly	6/179	175/18670	0.00689299	0.0296121	0.0205729	RAC2/WAS/PPP1R16B/CCR7/CCL19/CCL21	6
BP	GO:1902903	regulation of supramolecular fiber organization	9/179	352/18670	0.00701593	0.0300876	0.0209032	CORO1A/PLEK/HCLS1/GPR65/GMFG/PTGER4/WAS/CCR7/CCL21	9
BP	GO:0007520	myoblast fusion	3/179	41/18670	0.00707112	0.0301136	0.0209213	CXCL9/CXCL10/CD53	3
BP	GO:0010955	negative regulation of protein processing	3/179	41/18670	0.00707112	0.0301136	0.0209213	CST7/SERPING1/BIRC3	3
BP	GO:0030890	positive regulation of B cell proliferation	3/179	41/18670	0.00707112	0.0301136	0.0209213	CD38/CD74/PTPRC	3
BP	GO:1903318	negative regulation of protein maturation	3/179	41/18670	0.00707112	0.0301136	0.0209213	CST7/SERPING1/BIRC3	3
BP	GO:0060491	regulation of cell projection assembly	6/179	177/18670	0.00727265	0.0309182	0.0214803	RAC2/WAS/PPP1R16B/CCR7/CCL19/CCL21	6
BP	GO:0034109	homotypic cell-cell adhesion	4/179	81/18670	0.00766275	0.0325203	0.0225933	CCL5/PLEK/PTPN6/SYK	4
BP	GO:0031272	regulation of pseudopodium assembly	2/179	14/18670	0.00771154	0.0325583	0.0226198	CCR7/CCL21	2
BP	GO:0045346	regulation of MHC class II biosynthetic process	2/179	14/18670	0.00771154	0.0325583	0.0226198	IFNG/CIITA	2
BP	GO:0070672	response to interleukin-15	2/179	14/18670	0.00771154	0.0325583	0.0226198	IL2RB/IL2RG	2
BP	GO:0032637	interleukin-8 production	4/179	82/18670	0.00799665	0.0336166	0.023355	CD2/CD74/PTPRC/SYK	4
BP	GO:0032642	regulation of chemokine production	4/179	82/18670	0.00799665	0.0336166	0.023355	IFNG/CD74/AIF1/SYK	4
BP	GO:0032872	regulation of stress-activated MAPK cascade	7/179	237/18670	0.00800329	0.0336166	0.023355	MAP4K1/NCF1/CCR7/CCL19/SLAMF1/CCL21/SYK	7
BP	GO:0048015	phosphatidylinositol-mediated signaling	6/179	181/18670	0.008077	0.0338682	0.0235298	CCL5/PTPN6/HCLS1/PPP1R16B/NCF1/PLCG2	6
BP	GO:0042509	regulation of tyrosine phosphorylation of STAT protein	4/179	83/18670	0.00833997	0.0348517	0.0242131	CCL5/IFNG/HCLS1/SOCS1	4
BP	GO:0060218	hematopoietic stem cell differentiation	4/179	83/18670	0.00833997	0.0348517	0.0242131	PSMB9/PSMB10/PSMB8/BATF	4
BP	GO:0070302	regulation of stress-activated protein kinase signaling cascade	7/179	239/18670	0.00836157	0.0348825	0.0242345	MAP4K1/NCF1/CCR7/CCL19/SLAMF1/CCL21/SYK	7
BP	GO:0035307	positive regulation of protein dephosphorylation	3/179	44/18670	0.00860333	0.0357694	0.0248507	PTPRC/PPP1R16B/LILRB2	3
BP	GO:0051489	regulation of filopodium assembly	3/179	44/18670	0.00860333	0.0357694	0.0248507	PPP1R16B/CCR7/CCL21	3
BP	GO:0048017	inositol lipid-mediated signaling	6/179	184/18670	0.00872093	0.036197	0.0251477	CCL5/PTPN6/HCLS1/PPP1R16B/NCF1/PLCG2	6
BP	GO:0002483	antigen processing and presentation of endogenous peptide antigen	2/179	15/18670	0.0088422	0.0362102	0.0251569	TAP1/TAP2	2
BP	GO:0019885	antigen processing and presentation of endogenous peptide antigen via MHC class I	2/179	15/18670	0.0088422	0.0362102	0.0251569	TAP1/TAP2	2
BP	GO:0042976	activation of Janus kinase activity	2/179	15/18670	0.0088422	0.0362102	0.0251569	CCL5/SOCS1	2
BP	GO:0045073	regulation of chemokine biosynthetic process	2/179	15/18670	0.0088422	0.0362102	0.0251569	IFNG/CD74	2
BP	GO:0045342	MHC class II biosynthetic process	2/179	15/18670	0.0088422	0.0362102	0.0251569	IFNG/CIITA	2
BP	GO:0045410	positive regulation of interleukin-6 biosynthetic process	2/179	15/18670	0.0088422	0.0362102	0.0251569	CD74/SYK	2
BP	GO:0046851	negative regulation of bone remodeling	2/179	15/18670	0.0088422	0.0362102	0.0251569	CD38/INPP5D	2
BP	GO:2001185	regulation of CD8-positive, alpha-beta T cell activation	2/179	15/18670	0.0088422	0.0362102	0.0251569	IRF1/SOCS1	2
BP	GO:1903901	negative regulation of viral life cycle	4/179	85/18670	0.00905528	0.037021	0.0257202	CCL5/APOBEC3G/CCL8/ISG20	4
BP	GO:0007260	tyrosine phosphorylation of STAT protein	4/179	86/18670	0.00942747	0.0384146	0.0266884	CCL5/IFNG/HCLS1/SOCS1	4
BP	GO:0070542	response to fatty acid	4/179	86/18670	0.00942747	0.0384146	0.0266884	PTGER4/CCR7/CCL19/CCL21	4
BP	GO:0032273	positive regulation of protein polymerization	5/179	134/18670	0.0094719	0.0385316	0.0267697	CORO1A/GMFG/WAS/CCR7/CCL21	5
BP	GO:0002437	inflammatory response to antigenic stimulus	3/179	46/18670	0.00972457	0.0392342	0.0272578	CD6/LTA/CCR7	3
BP	GO:0002715	regulation of natural killer cell mediated immunity	3/179	46/18670	0.00972457	0.0392342	0.0272578	LAG3/SH2D1A/CD96	3
BP	GO:0007157	heterophilic cell-cell adhesion via plasma membrane cell adhesion molecules	3/179	46/18670	0.00972457	0.0392342	0.0272578	ITGAL/CD6/VCAM1	3
BP	GO:0043300	regulation of leukocyte degranulation	3/179	46/18670	0.00972457	0.0392342	0.0272578	CCR2/RAC2/SYK	3
BP	GO:0050706	regulation of interleukin-1 beta secretion	3/179	46/18670	0.00972457	0.0392342	0.0272578	CCR7/CCL19/CASP1	3
BP	GO:0014068	positive regulation of phosphatidylinositol 3-kinase signaling	4/179	87/18670	0.00980948	0.0395117	0.0274506	CCL5/PTPN6/HCLS1/NCF1	4
BP	GO:0002295	T-helper cell lineage commitment	2/179	16/18670	0.0100421	0.0396672	0.0275586	IL12RB1/BATF	2
BP	GO:0002475	antigen processing and presentation via MHC class Ib	2/179	16/18670	0.0100421	0.0396672	0.0275586	TAP2/CD1C	2
BP	GO:0002643	regulation of tolerance induction	2/179	16/18670	0.0100421	0.0396672	0.0275586	CD3E/LILRB2	2
BP	GO:0030889	negative regulation of B cell proliferation	2/179	16/18670	0.0100421	0.0396672	0.0275586	INPP5D/TNFRSF13B	2
BP	GO:0031269	pseudopodium assembly	2/179	16/18670	0.0100421	0.0396672	0.0275586	CCR7/CCL21	2
BP	GO:0034116	positive regulation of heterotypic cell-cell adhesion	2/179	16/18670	0.0100421	0.0396672	0.0275586	LCK/SKAP1	2
BP	GO:0034315	regulation of Arp2/3 complex-mediated actin nucleation	2/179	16/18670	0.0100421	0.0396672	0.0275586	GMFG/WAS	2
BP	GO:0042033	chemokine biosynthetic process	2/179	16/18670	0.0100421	0.0396672	0.0275586	IFNG/CD74	2
BP	GO:0043031	negative regulation of macrophage activation	2/179	16/18670	0.0100421	0.0396672	0.0275586	CST7/PTPRC	2
BP	GO:0044827	modulation by host of viral genome replication	2/179	16/18670	0.0100421	0.0396672	0.0275586	CCL8/IFI27	2
BP	GO:0050755	chemokine metabolic process	2/179	16/18670	0.0100421	0.0396672	0.0275586	IFNG/CD74	2
BP	GO:1900451	positive regulation of glutamate receptor signaling pathway	2/179	16/18670	0.0100421	0.0396672	0.0275586	IFNG/CCR2	2
BP	GO:0032602	chemokine production	4/179	89/18670	0.0106033	0.0418167	0.029052	IFNG/CD74/AIF1/SYK	4
BP	GO:1901654	response to ketone	6/179	193/18670	0.010873	0.0428115	0.0297431	CD38/MAP4K1/PTGER4/CCR7/CCL19/CCL21	6
BP	GO:0002711	positive regulation of T cell mediated immunity	3/179	48/18670	0.010927	0.0428864	0.0297951	IL12RB1/PTPRC/CD1C	3
BP	GO:0046850	regulation of bone remodeling	3/179	48/18670	0.010927	0.0428864	0.0297951	CD38/INPP5D/SYK	3
BP	GO:0007189	adenylate cyclase-activating G protein-coupled receptor signaling pathway	5/179	139/18670	0.0109825	0.0430266	0.0298926	CXCL9/CXCL10/GPR65/PTGER4/CXCL11	5
BP	GO:0032651	regulation of interleukin-1 beta production	4/179	90/18670	0.0110154	0.0430266	0.0298926	IFNG/CCR7/CCL19/CASP1	4
BP	GO:0046849	bone remodeling	4/179	90/18670	0.0110154	0.0430266	0.0298926	CD38/RAC2/INPP5D/SYK	4
BP	GO:0031098	stress-activated protein kinase signaling cascade	8/179	315/18670	0.0112005	0.0436801	0.0303466	MAP4K1/PTGER4/NCF1/CCR7/CCL19/SLAMF1/CCL21/SYK	8
BP	GO:0031268	pseudopodium organization	2/179	17/18670	0.0113099	0.043967	0.0305459	CCR7/CCL21	2
BP	GO:0043373	CD4-positive, alpha-beta T cell lineage commitment	2/179	17/18670	0.0113099	0.043967	0.0305459	IL12RB1/BATF	2
BP	GO:0002686	negative regulation of leukocyte migration	3/179	49/18670	0.011559	0.0447228	0.031071	PTGER4/GPR18/CCL21	3
BP	GO:0032757	positive regulation of interleukin-8 production	3/179	49/18670	0.011559	0.0447228	0.031071	CD2/CD74/SYK	3
BP	GO:0045010	actin nucleation	3/179	49/18670	0.011559	0.0447228	0.031071	CORO1A/GMFG/WAS	3
BP	GO:0050871	positive regulation of B cell activation	5/179	142/18670	0.0119638	0.0462159	0.0321083	CD38/CD74/PTPRC/INPP5D/SYK	5
BP	GO:0009409	response to cold	3/179	50/18670	0.0122117	0.0470994	0.0327221	CXCL10/UCP2/PLAC8	3
BP	GO:0106106	cold-induced thermogenesis	5/179	143/18670	0.0123036	0.0473054	0.0328652	CCR2/UCP2/PLAC8/SYK/CXCR4	5
BP	GO:0120161	regulation of cold-induced thermogenesis	5/179	143/18670	0.0123036	0.0473054	0.0328652	CCR2/UCP2/PLAC8/SYK/CXCR4	5
BP	GO:0001911	negative regulation of leukocyte mediated cytotoxicity	2/179	18/18670	0.0126441	0.0483116	0.0335643	PTPRC/IL7R	2
BP	GO:0007194	negative regulation of adenylate cyclase activity	2/179	18/18670	0.0126441	0.0483116	0.0335643	CCR2/P2RY13	2
BP	GO:0070233	negative regulation of T cell apoptotic process	2/179	18/18670	0.0126441	0.0483116	0.0335643	CCL5/IL7R	2
BP	GO:0150079	negative regulation of neuroinflammatory response	2/179	18/18670	0.0126441	0.0483116	0.0335643	CST7/PTPRC	2
BP	GO:0032970	regulation of actin filament-based process	9/179	388/18670	0.0127355	0.048585	0.0337542	CORO1A/PLEK/HCLS1/GPR65/GMFG/PTGER4/WAS/CCR7/CCL21	9
BP	GO:0032731	positive regulation of interleukin-1 beta production	3/179	52/18670	0.0135794	0.051724	0.035935	IFNG/CCL19/CASP1	3
BP	GO:0032755	positive regulation of interleukin-6 production	4/179	96/18670	0.0137047	0.0521204	0.0362104	CD74/AIF1/LILRB2/SYK	4
BP	GO:0002363	alpha-beta T cell lineage commitment	2/179	19/18670	0.0140434	0.0527543	0.0366508	IL12RB1/BATF	2
BP	GO:0002710	negative regulation of T cell mediated immunity	2/179	19/18670	0.0140434	0.0527543	0.0366508	PTPRC/IL7R	2
BP	GO:0003159	morphogenesis of an endothelium	2/179	19/18670	0.0140434	0.0527543	0.0366508	CXCL10/CXCR4	2
BP	GO:0045414	regulation of interleukin-8 biosynthetic process	2/179	19/18670	0.0140434	0.0527543	0.0366508	CD74/SYK	2
BP	GO:0060252	positive regulation of glial cell proliferation	2/179	19/18670	0.0140434	0.0527543	0.0366508	PRKCH/LTA	2
BP	GO:0061154	endothelial tube morphogenesis	2/179	19/18670	0.0140434	0.0527543	0.0366508	CXCL10/CXCR4	2
BP	GO:0071731	response to nitric oxide	2/179	19/18670	0.0140434	0.0527543	0.0366508	CCR7/CCL19	2
BP	GO:1901741	positive regulation of myoblast fusion	2/179	19/18670	0.0140434	0.0527543	0.0366508	CXCL9/CD53	2
BP	GO:0014065	phosphatidylinositol 3-kinase signaling	5/179	148/18670	0.0141016	0.0528111	0.0366902	CCL5/PTPN6/HCLS1/PPP1R16B/NCF1	5
BP	GO:0051668	localization within membrane	5/179	148/18670	0.0141016	0.0528111	0.0366902	CD2/ITGAL/PTPRC/ITGB7/DOCK2	5
BP	GO:0032231	regulation of actin filament bundle assembly	4/179	97/18670	0.0141899	0.0529799	0.0368075	PLEK/GPR65/PTGER4/WAS	4
BP	GO:0090630	activation of GTPase activity	4/179	97/18670	0.0141899	0.0529799	0.0368075	CXCL13/GPR65/CCR7/CCL21	4
BP	GO:0050702	interleukin-1 beta secretion	3/179	53/18670	0.0142946	0.053209	0.0369667	CCR7/CCL19/CASP1	3
BP	GO:0050704	regulation of interleukin-1 secretion	3/179	53/18670	0.0142946	0.053209	0.0369667	CCR7/CCL19/CASP1	3
BP	GO:0051353	positive regulation of oxidoreductase activity	3/179	54/18670	0.0150309	0.0557881	0.0387585	IFNG/GCH1/FCER2	3
BP	GO:1903532	positive regulation of secretion by cell	9/179	399/18670	0.015033	0.0557881	0.0387585	CD2/IFNG/CD38/AIF1/PTGER4/CCL19/CASP1/BLK/SYK	9
BP	GO:0032147	activation of protein kinase activity	8/179	333/18670	0.0152123	0.0563681	0.0391615	CCL5/CD74/PTPRC/MAP4K1/SOCS1/CCL19/SYK/CXCR4	8
BP	GO:0031280	negative regulation of cyclase activity	2/179	20/18670	0.0155065	0.0567722	0.0394422	CCR2/P2RY13	2
BP	GO:0033194	response to hydroperoxide	2/179	20/18670	0.0155065	0.0567722	0.0394422	CD38/AIF1	2
BP	GO:0034104	negative regulation of tissue remodeling	2/179	20/18670	0.0155065	0.0567722	0.0394422	CD38/INPP5D	2
BP	GO:0035458	cellular response to interferon-beta	2/179	20/18670	0.0155065	0.0567722	0.0394422	IRF1/STAT1	2
BP	GO:0042228	interleukin-8 biosynthetic process	2/179	20/18670	0.0155065	0.0567722	0.0394422	CD74/SYK	2
BP	GO:0043369	CD4-positive or CD8-positive, alpha-beta T cell lineage commitment	2/179	20/18670	0.0155065	0.0567722	0.0394422	IL12RB1/BATF	2
BP	GO:0045655	regulation of monocyte differentiation	2/179	20/18670	0.0155065	0.0567722	0.0394422	CD74/INPP5D	2
BP	GO:1903978	regulation of microglial cell activation	2/179	20/18670	0.0155065	0.0567722	0.0394422	CST7/PTPRC	2
BP	GO:0120034	positive regulation of plasma membrane bounded cell projection assembly	4/179	100/18670	0.0157103	0.0574327	0.0399011	RAC2/CCR7/CCL19/CCL21	4
BP	GO:0043030	regulation of macrophage activation	3/179	55/18670	0.0157882	0.0576317	0.0400394	CST7/CD74/PTPRC	3
BP	GO:0009612	response to mechanical stimulus	6/179	210/18670	0.0159203	0.0580274	0.0403143	IRF1/CXCL10/STAT1/PTGER4/CASP1/CXCR4	6
BP	GO:0050729	positive regulation of inflammatory response	5/179	153/18670	0.0160685	0.0584807	0.0406292	CD6/CCR2/PTGER4/LTA/CCR7	5
BP	GO:0043405	regulation of MAP kinase activity	8/179	337/18670	0.0162296	0.0587525	0.040818	CD74/PTPRC/MAP4K1/PTPN6/LAX1/CCL19/SYK/CXCR4	8
BP	GO:0031532	actin cytoskeleton reorganization	4/179	101/18670	0.016239	0.0587525	0.040818	PLEK/HCLS1/GPR65/GMFG	4
BP	GO:0032611	interleukin-1 beta production	4/179	101/18670	0.016239	0.0587525	0.040818	IFNG/CCR7/CCL19/CASP1	4
BP	GO:0050830	defense response to Gram-positive bacterium	4/179	101/18670	0.016239	0.0587525	0.040818	GBP2/LTA/LYZ/RNASE6	4
BP	GO:1990845	adaptive thermogenesis	5/179	154/18670	0.0164827	0.0595464	0.0413696	CCR2/UCP2/PLAC8/SYK/CXCR4	5
BP	GO:0000768	syncytium formation by plasma membrane fusion	3/179	56/18670	0.0165667	0.0595867	0.0413976	CXCL9/CXCL10/CD53	3
BP	GO:0002381	immunoglobulin production involved in immunoglobulin mediated immune response	3/179	56/18670	0.0165667	0.0595867	0.0413976	PTPRC/BATF/FGL2	3
BP	GO:0140253	cell-cell fusion	3/179	56/18670	0.0165667	0.0595867	0.0413976	CXCL9/CXCL10/CD53	3
BP	GO:0001779	natural killer cell differentiation	2/179	21/18670	0.0170319	0.0609027	0.0423119	PTPRC/TOX	2
BP	GO:0002438	acute inflammatory response to antigenic stimulus	2/179	21/18670	0.0170319	0.0609027	0.0423119	CD6/CCR7	2
BP	GO:0035590	purinergic nucleotide receptor signaling pathway	2/179	21/18670	0.0170319	0.0609027	0.0423119	P2RY10/P2RY13	2
BP	GO:0048245	eosinophil chemotaxis	2/179	21/18670	0.0170319	0.0609027	0.0423119	CCL5/CCL8	2
BP	GO:0016311	dephosphorylation	10/179	478/18670	0.0171736	0.0613199	0.0426017	IFNG/LCK/PTPRC/UBASH3A/PLEK/PTPN6/PTPN7/PPP1R16B/INPP5D/LILRB2	10
BP	GO:0007229	integrin-mediated signaling pathway	4/179	103/18670	0.0173295	0.0616077	0.0428017	ITGAL/PLEK/ITGB7/SYK	4
BP	GO:0032652	regulation of interleukin-1 production	4/179	103/18670	0.0173295	0.0616077	0.0428017	IFNG/CCR7/CCL19/CASP1	4
BP	GO:0048259	regulation of receptor-mediated endocytosis	4/179	103/18670	0.0173295	0.0616077	0.0428017	CCL19/CCL21/PLCG2/SYK	4
BP	GO:0043281	regulation of cysteine-type endopeptidase activity involved in apoptotic process	6/179	215/18670	0.0176695	0.0627256	0.0435783	LCK/TNFSF10/BIRC3/CASP1/TNFAIP8/SYK	6
BP	GO:0032414	positive regulation of ion transmembrane transporter activity	4/179	104/18670	0.0178915	0.0634219	0.0440621	IFNG/CTSS/CCR2/PLCG2	4
BP	GO:0006949	syncytium formation	3/179	58/18670	0.0181873	0.0642847	0.0446615	CXCL9/CXCL10/CD53	3
BP	GO:0031663	lipopolysaccharide-mediated signaling pathway	3/179	58/18670	0.0181873	0.0642847	0.0446615	CCL5/CD6/LY86	3
BP	GO:0034765	regulation of ion transmembrane transport	10/179	483/18670	0.0183207	0.064663	0.0449243	IFNG/CXCL9/CXCL10/CORO1A/CTSS/PTPN6/CCR2/CXCL11/CD19/PLCG2	10
BP	GO:0031342	negative regulation of cell killing	2/179	22/18670	0.0186184	0.0652441	0.0453281	PTPRC/IL7R	2
BP	GO:0035584	calcium-mediated signaling using intracellular calcium source	2/179	22/18670	0.0186184	0.0652441	0.0453281	PTPRC/VCAM1	2
BP	GO:0045624	positive regulation of T-helper cell differentiation	2/179	22/18670	0.0186184	0.0652441	0.0453281	IL12RB1/CCL19	2
BP	GO:0051000	positive regulation of nitric-oxide synthase activity	2/179	22/18670	0.0186184	0.0652441	0.0453281	GCH1/FCER2	2
BP	GO:0072643	interferon-gamma secretion	2/179	22/18670	0.0186184	0.0652441	0.0453281	CD2/BTN3A1	2
BP	GO:0032271	regulation of protein polymerization	6/179	218/18670	0.0187802	0.0656757	0.0456279	CORO1A/HCLS1/GMFG/WAS/CCR7/CCL21	6
BP	GO:0048871	multicellular organismal homeostasis	10/179	485/18670	0.0187951	0.0656757	0.0456279	CD38/CORO1A/CCR2/RAC2/INPP5D/UCP2/LYZ/PLAC8/SYK/CXCR4	10
BP	GO:0032732	positive regulation of interleukin-1 production	3/179	59/18670	0.0190296	0.0662121	0.0460005	IFNG/CCL19/CASP1	3
BP	GO:0046847	filopodium assembly	3/179	59/18670	0.0190296	0.0662121	0.0460005	PPP1R16B/CCR7/CCL21	3
BP	GO:0070527	platelet aggregation	3/179	59/18670	0.0190296	0.0662121	0.0460005	PLEK/PTPN6/SYK	3
BP	GO:0007584	response to nutrient	6/179	219/18670	0.0191608	0.0665744	0.0462523	CD3E/CXCL10/STAT1/C2/LTA/VCAM1	6
BP	GO:0051258	protein polymerization	7/179	283/18670	0.0195761	0.0679211	0.0471879	CORO1A/AIF1/HCLS1/GMFG/WAS/CCR7/CCL21	7
BP	GO:0051341	regulation of oxidoreductase activity	4/179	107/18670	0.0196453	0.0680647	0.0472877	GZMA/IFNG/GCH1/FCER2	4
BP	GO:0010447	response to acidic pH	2/179	23/18670	0.0202646	0.0699144	0.0485727	CTSS/GPR65	2
BP	GO:0032753	positive regulation of interleukin-4 production	2/179	23/18670	0.0202646	0.0699144	0.0485727	CD3E/SYK	2
BP	GO:0051350	negative regulation of lyase activity	2/179	23/18670	0.0202646	0.0699144	0.0485727	CCR2/P2RY13	2
BP	GO:0010803	regulation of tumor necrosis factor-mediated signaling pathway	3/179	61/18670	0.0207779	0.0714843	0.0496634	BIRC3/CASP1/SYK	3
BP	GO:0050701	interleukin-1 secretion	3/179	61/18670	0.0207779	0.0714843	0.0496634	CCR7/CCL19/CASP1	3
BP	GO:0002562	somatic diversification of immune receptors via germline recombination within a single locus	3/179	62/18670	0.0216841	0.0741857	0.0515402	PTPRC/BATF/BCL11B	3
BP	GO:0006521	regulation of cellular amino acid metabolic process	3/179	62/18670	0.0216841	0.0741857	0.0515402	PSMB9/PSMB10/PSMB8	3
BP	GO:0010830	regulation of myotube differentiation	3/179	62/18670	0.0216841	0.0741857	0.0515402	CXCL9/CXCL10/CD53	3
BP	GO:0016444	somatic cell DNA recombination	3/179	62/18670	0.0216841	0.0741857	0.0515402	PTPRC/BATF/BCL11B	3
BP	GO:0002092	positive regulation of receptor internalization	2/179	24/18670	0.0219694	0.0748485	0.0520007	PLCG2/SYK	2
BP	GO:0002861	regulation of inflammatory response to antigenic stimulus	2/179	24/18670	0.0219694	0.0748485	0.0520007	LTA/CCR7	2
BP	GO:0035588	G protein-coupled purinergic receptor signaling pathway	2/179	24/18670	0.0219694	0.0748485	0.0520007	P2RY10/P2RY13	2
BP	GO:0051047	positive regulation of secretion	9/179	428/18670	0.0225442	0.0767004	0.0532872	CD2/IFNG/CD38/AIF1/PTGER4/CCL19/CASP1/BLK/SYK	9
BP	GO:0001666	response to hypoxia	8/179	359/18670	0.0227215	0.0771965	0.0536319	PSMB9/PSMB10/CD38/PSMB8/UCP2/LTA/VCAM1/CXCR4	8
BP	GO:0032411	positive regulation of transporter activity	4/179	112/18670	0.022797	0.0773457	0.0537356	IFNG/CTSS/CCR2/PLCG2	4
BP	GO:0032768	regulation of monooxygenase activity	3/179	64/18670	0.0235606	0.0796062	0.055306	IFNG/GCH1/FCER2	3
BP	GO:0046579	positive regulation of Ras protein signal transduction	3/179	64/18670	0.0235606	0.0796062	0.055306	P2RY10/GPR65/GPR18	3
BP	GO:0050922	negative regulation of chemotaxis	3/179	64/18670	0.0235606	0.0796062	0.055306	CXCL13/AIF1/GPR18	3
BP	GO:0034110	regulation of homotypic cell-cell adhesion	2/179	25/18670	0.0237314	0.080073	0.0556304	CCL5/SYK	2
BP	GO:0032102	negative regulation of response to external stimulus	8/179	365/18670	0.0247711	0.0834664	0.0579879	CST7/CXCL13/AIF1/PTPRC/PTGER4/SERPING1/FGL2/GPR18	8
BP	GO:0032612	interleukin-1 production	4/179	115/18670	0.0248275	0.0835415	0.0580401	IFNG/CCR7/CCL19/CASP1	4
BP	GO:0097305	response to alcohol	6/179	233/18670	0.025053	0.0841848	0.058487	MAP4K1/PTGER4/CCR7/CCL19/CCL21/VCAM1	6
BP	GO:0051262	protein tetramerization	5/179	172/18670	0.0251853	0.0845137	0.0587155	CCL5/CD247/CD74/CD79A/MS4A1	5
BP	GO:0002360	T cell lineage commitment	2/179	26/18670	0.0255494	0.085385	0.0593208	IL12RB1/BATF	2
BP	GO:0034114	regulation of heterotypic cell-cell adhesion	2/179	26/18670	0.0255494	0.085385	0.0593208	LCK/SKAP1	2
BP	GO:0072539	T-helper 17 cell differentiation	2/179	26/18670	0.0255494	0.085385	0.0593208	IL12RB1/BATF	2
BP	GO:0001659	temperature homeostasis	5/179	173/18670	0.0257406	0.0859069	0.0596835	CCR2/UCP2/PLAC8/SYK/CXCR4	5
BP	GO:0030198	extracellular matrix organization	8/179	368/18670	0.0258431	0.0861321	0.0598399	ITGAL/SPOCK2/CTSS/ITGB7/LCP1/ICAM3/VCAM1/MFAP4	8
BP	GO:0006469	negative regulation of protein kinase activity	6/179	235/18670	0.0259831	0.0864812	0.0600824	IFNG/PTPRC/PTPN6/GMFG/SOCS1/LAX1	6
BP	GO:0032535	regulation of cellular component size	8/179	370/18670	0.0265756	0.0882137	0.0612861	CORO1A/PLEK/HCLS1/GMFG/WAS/CCR7/CCL21/IL7R	8
BP	GO:0036293	response to decreased oxygen levels	8/179	370/18670	0.0265756	0.0882137	0.0612861	PSMB9/PSMB10/CD38/PSMB8/UCP2/LTA/VCAM1/CXCR4	8
BP	GO:0032673	regulation of interleukin-4 production	2/179	27/18670	0.0274221	0.0906556	0.0629825	CD3E/SYK	2
BP	GO:0048143	astrocyte activation	2/179	27/18670	0.0274221	0.0906556	0.0629825	IFNG/C1QA	2
BP	GO:0060143	positive regulation of syncytium formation by plasma membrane fusion	2/179	27/18670	0.0274221	0.0906556	0.0629825	CXCL9/CD53	2
BP	GO:0050918	positive chemotaxis	3/179	68/18670	0.0275694	0.0910199	0.0632357	CCL5/CXCL10/CORO1A	3
BP	GO:0001952	regulation of cell-matrix adhesion	4/179	119/18670	0.0276998	0.0913273	0.0634492	CD3E/CCR7/SKAP1/CCL21	4
BP	GO:0031348	negative regulation of defense response	6/179	239/18670	0.0279119	0.0919032	0.0638493	CST7/CD96/PTPRC/PTGER4/SERPING1/FGL2	6
BP	GO:0048771	tissue remodeling	5/179	179/18670	0.029237	0.0961171	0.0667769	CD38/CCR2/RAC2/INPP5D/SYK	5
BP	GO:0035456	response to interferon-beta	2/179	28/18670	0.0293484	0.0961171	0.0667769	IRF1/STAT1	2
BP	GO:0045761	regulation of adenylate cyclase activity	2/179	28/18670	0.0293484	0.0961171	0.0667769	CCR2/P2RY13	2
BP	GO:1904994	regulation of leukocyte adhesion to vascular endothelial cell	2/179	28/18670	0.0293484	0.0961171	0.0667769	CCR2/CCL21	2
BP	GO:0032720	negative regulation of tumor necrosis factor production	3/179	70/18670	0.0297015	0.0971437	0.0674901	PTPN6/GPR18/SLAMF1	3
BP	GO:1905330	regulation of morphogenesis of an epithelium	5/179	180/18670	0.0298475	0.0974912	0.0677316	PSMB9/PSMB10/PSMB8/CXCL10/STAT1	5
BP	GO:0042531	positive regulation of tyrosine phosphorylation of STAT protein	3/179	71/18670	0.0307993	0.1002	0.0696134	CCL5/IFNG/HCLS1	3
BP	GO:0043647	inositol phosphate metabolic process	3/179	71/18670	0.0307993	0.1002	0.0696134	PLEK/INPP5D/PLCG2	3
BP	GO:0051057	positive regulation of small GTPase mediated signal transduction	3/179	71/18670	0.0307993	0.1002	0.0696134	P2RY10/GPR65/GPR18	3
BP	GO:0044788	modulation by host of viral process	2/179	29/18670	0.0313271	0.101647	0.070619	CCL8/IFI27	2
BP	GO:0072538	T-helper 17 type immune response	2/179	29/18670	0.0313271	0.101647	0.070619	IL12RB1/BATF	2
BP	GO:0014013	regulation of gliogenesis	4/179	124/18670	0.0315583	0.102127	0.0709524	PRKCH/CCR2/LTA/CXCR4	4
BP	GO:0019751	polyol metabolic process	4/179	124/18670	0.0315583	0.102127	0.0709524	GCH1/PLEK/INPP5D/PLCG2	4
BP	GO:0038061	NIK/NF-kappaB signaling	5/179	183/18670	0.031727	0.102538	0.0712379	PSMB9/PSMB10/PSMB8/BIRC3/CCL19	5
BP	GO:0002532	production of molecular mediator involved in inflammatory response	3/179	72/18670	0.0319183	0.10275	0.0713851	CD96/CD6/SYK	3
BP	GO:1902036	regulation of hematopoietic stem cell differentiation	3/179	72/18670	0.0319183	0.10275	0.0713851	PSMB9/PSMB10/PSMB8	3
BP	GO:1903556	negative regulation of tumor necrosis factor superfamily cytokine production	3/179	72/18670	0.0319183	0.10275	0.0713851	PTPN6/GPR18/SLAMF1	3
BP	GO:0006801	superoxide metabolic process	3/179	73/18670	0.0330583	0.106281	0.0738379	GCH1/NCF1/SYK	3
BP	GO:0001782	B cell homeostasis	2/179	30/18670	0.033357	0.106543	0.07402	CD74/TNFRSF13B	2
BP	GO:0002828	regulation of type 2 immune response	2/179	30/18670	0.033357	0.106543	0.07402	CD74/CCR2	2
BP	GO:0045954	positive regulation of natural killer cell mediated cytotoxicity	2/179	30/18670	0.033357	0.106543	0.07402	LAG3/SH2D1A	2
BP	GO:0048873	homeostasis of number of cells within a tissue	2/179	30/18670	0.033357	0.106543	0.07402	CORO1A/CCR2	2
BP	GO:0051491	positive regulation of filopodium assembly	2/179	30/18670	0.033357	0.106543	0.07402	CCR7/CCL21	2
BP	GO:0043507	positive regulation of JUN kinase activity	3/179	74/18670	0.0342194	0.108997	0.0757254	MAP4K1/CCL19/SYK	3
BP	GO:0050710	negative regulation of cytokine secretion	3/179	74/18670	0.0342194	0.108997	0.0757254	GBP1/PTGER4/BANK1	3
BP	GO:0045637	regulation of myeloid cell differentiation	6/179	251/18670	0.0342588	0.108997	0.0757254	IFNG/CD74/STAT1/HCLS1/EVI2B/INPP5D	6
BP	GO:0019933	cAMP-mediated signaling	5/179	187/18670	0.0343462	0.109134	0.0758202	CXCL9/CXCL10/GPR65/PTGER4/CXCL11	5
BP	GO:0002576	platelet degranulation	4/179	128/18670	0.0348615	0.110628	0.0768581	CTSW/PLEK/SERPING1/SYK	4
BP	GO:0002200	somatic diversification of immune receptors	3/179	75/18670	0.0354014	0.111588	0.0775251	PTPRC/BATF/BCL11B	3
BP	GO:0046173	polyol biosynthetic process	3/179	75/18670	0.0354014	0.111588	0.0775251	GCH1/PLEK/PLCG2	3
BP	GO:0010543	regulation of platelet activation	2/179	31/18670	0.035437	0.111588	0.0775251	PLEK/SYK	2
BP	GO:0043304	regulation of mast cell degranulation	2/179	31/18670	0.035437	0.111588	0.0775251	RAC2/SYK	2
BP	GO:0045648	positive regulation of erythrocyte differentiation	2/179	31/18670	0.035437	0.111588	0.0775251	STAT1/INPP5D	2
BP	GO:0060292	long-term synaptic depression	2/179	31/18670	0.035437	0.111588	0.0775251	CD38/LILRB2	2
BP	GO:0018209	peptidyl-serine modification	7/179	322/18670	0.0359595	0.113088	0.0785674	IFNG/SPOCK2/PRKCH/MAP4K1/HCLS1/TCL1A/SYK	7
BP	GO:0070482	response to oxygen levels	8/179	394/18670	0.036519	0.114701	0.0796877	PSMB9/PSMB10/CD38/PSMB8/UCP2/LTA/VCAM1/CXCR4	8
BP	GO:0033006	regulation of mast cell activation involved in immune response	2/179	32/18670	0.0375658	0.117387	0.0815543	RAC2/SYK	2
BP	GO:0035587	purinergic receptor signaling pathway	2/179	32/18670	0.0375658	0.117387	0.0815543	P2RY10/P2RY13	2
BP	GO:0070207	protein homotrimerization	2/179	32/18670	0.0375658	0.117387	0.0815543	CD247/TCL1A	2
BP	GO:0071353	cellular response to interleukin-4	2/179	32/18670	0.0375658	0.117387	0.0815543	CORO1A/IL2RG	2
BP	GO:0033673	negative regulation of kinase activity	6/179	257/18670	0.0377559	0.117607	0.0817071	IFNG/PTPRC/PTPN6/GMFG/SOCS1/LAX1	6
BP	GO:0006809	nitric oxide biosynthetic process	3/179	77/18670	0.037828	0.117607	0.0817071	IFNG/GCH1/AIF1	3
BP	GO:0051851	modification by host of symbiont morphology or physiology	3/179	77/18670	0.037828	0.117607	0.0817071	CCL5/CCL8/IFI27	3
BP	GO:0061418	regulation of transcription from RNA polymerase II promoter in response to hypoxia	3/179	77/18670	0.037828	0.117607	0.0817071	PSMB9/PSMB10/PSMB8	3
BP	GO:0043280	positive regulation of cysteine-type endopeptidase activity involved in apoptotic process	4/179	132/18670	0.0383583	0.11896	0.0826469	LCK/TNFSF10/CASP1/SYK	4
BP	GO:0043406	positive regulation of MAP kinase activity	6/179	258/18670	0.0383601	0.11896	0.0826469	CD74/PTPRC/MAP4K1/CCL19/SYK/CXCR4	6
BP	GO:0002717	positive regulation of natural killer cell mediated immunity	2/179	33/18670	0.0397425	0.122319	0.0849807	LAG3/SH2D1A	2
BP	GO:0010591	regulation of lamellipodium assembly	2/179	33/18670	0.0397425	0.122319	0.0849807	RAC2/WAS	2
BP	GO:0014072	response to isoquinoline alkaloid	2/179	33/18670	0.0397425	0.122319	0.0849807	AIF1/CXCR4	2
BP	GO:0043278	response to morphine	2/179	33/18670	0.0397425	0.122319	0.0849807	AIF1/CXCR4	2
BP	GO:0050718	positive regulation of interleukin-1 beta secretion	2/179	33/18670	0.0397425	0.122319	0.0849807	CCL19/CASP1	2
BP	GO:0070232	regulation of T cell apoptotic process	2/179	33/18670	0.0397425	0.122319	0.0849807	CCL5/IL7R	2
BP	GO:2000377	regulation of reactive oxygen species metabolic process	5/179	195/18670	0.0399776	0.122888	0.0853762	IFNG/GCH1/AIF1/RAC2/SYK	5
BP	GO:0030193	regulation of blood coagulation	3/179	79/18670	0.0403376	0.123685	0.0859297	PLEK/SERPING1/SYK	3
BP	GO:0071260	cellular response to mechanical stimulus	3/179	79/18670	0.0403376	0.123685	0.0859297	IRF1/PTGER4/CASP1	3
BP	GO:0030010	establishment of cell polarity	4/179	135/18670	0.0411082	0.125891	0.0874619	CCR7/CCL19/CCL21/DOCK2	4
BP	GO:0140029	exocytic process	3/179	80/18670	0.0416233	0.127151	0.0883373	PLEK/STX11/SYK	3
BP	GO:1900046	regulation of hemostasis	3/179	80/18670	0.0416233	0.127151	0.0883373	PLEK/SERPING1/SYK	3
BP	GO:0043547	positive regulation of GTPase activity	8/179	405/18670	0.0418205	0.127594	0.0886455	CCL5/CXCL13/GPR65/CCR7/CCL19/CCL8/CCL21/DOCK2	8
BP	GO:0016601	Rac protein signal transduction	2/179	34/18670	0.0419659	0.12772	0.0887329	AIF1/RAC2	2
BP	GO:0070670	response to interleukin-4	2/179	34/18670	0.0419659	0.12772	0.0887329	CORO1A/IL2RG	2
BP	GO:0031145	anaphase-promoting complex-dependent catabolic process	3/179	81/18670	0.0429295	0.130329	0.0905456	PSMB9/PSMB10/PSMB8	3
BP	GO:0033238	regulation of cellular amine metabolic process	3/179	81/18670	0.0429295	0.130329	0.0905456	PSMB9/PSMB10/PSMB8	3
BP	GO:0009308	amine metabolic process	4/179	138/18670	0.0439674	0.133315	0.0926201	PSMB9/PSMB10/PSMB8/VCAM1	4
BP	GO:0045622	regulation of T-helper cell differentiation	2/179	35/18670	0.0442349	0.133366	0.0926555	IL12RB1/CCL19	2
BP	GO:0060251	regulation of glial cell proliferation	2/179	35/18670	0.0442349	0.133366	0.0926555	PRKCH/LTA	2
BP	GO:0060338	regulation of type I interferon-mediated signaling pathway	2/179	35/18670	0.0442349	0.133366	0.0926555	PTPN6/ZBP1	2
BP	GO:0046209	nitric oxide metabolic process	3/179	82/18670	0.044256	0.133366	0.0926555	IFNG/GCH1/AIF1	3
BP	GO:0051702	interaction with symbiont	3/179	82/18670	0.044256	0.133366	0.0926555	CCL5/CCL8/IFI27	3
BP	GO:0019216	regulation of lipid metabolic process	8/179	410/18670	0.0443913	0.13361	0.0928246	IFNG/CD74/SOCS1/BCL11B/CCR7/CCL19/CD19/CCL21	8
BP	GO:0002700	regulation of production of molecular mediator of immune response	4/179	139/18670	0.0449447	0.135109	0.0938667	CD74/CD96/PTPRC/CCR2	4
BP	GO:0007266	Rho protein signal transduction	5/179	203/18670	0.0461399	0.138404	0.0961556	P2RY10/GPR65/RAC2/WAS/GPR18	5
BP	GO:0010742	macrophage derived foam cell differentiation	2/179	36/18670	0.0465485	0.138404	0.0961556	STAT1/PRKCH	2
BP	GO:0030224	monocyte differentiation	2/179	36/18670	0.0465485	0.138404	0.0961556	CD74/INPP5D	2
[truncated: 150 more rows]

## Sheet: S7
Table S7 ICI score of validation datasets
[truncated: 148 more rows]

## Sheet: S8
Table S8 Clinical information of 993 melanoma sample
[truncated: 994 more rows]
